# Supplementary material for: Dynamic modeling of transcriptional gene regulatory network uncovers distinct pathways during the onset of Arabidopsis leaf senescence
Source: NPJ Syst Biol Appl. 2018 Aug 31;4:35. doi: 10.1038/s41540-018-0071-2 (PMC6119185; doi:10.1038/s41540-018-0071-2)
Supplement: Supplementary file 2 — Table S1 [file 41540_2018_71_MOESM2_ESM.xlsx]

## Sheet: Table S1
Table S1	Gene Expression pattern analysis
Sheet1	Up-regulated antisense transcripts at each time in Senescence
Sheet2	Down-regulated antisense transcripts at each time in Senescence
Sheet3	Emeregent antisense transcripts at each time in Senescence (Red: Up-regulated antisense transcripts, Green: Down-regulated antisense transcripts)
Sheet4	Up-regulated genes at each time in Senescence
Sheet5	Down-regulated genes at each time in Senescence
Sheet6	Emeregent genes at each time in Senescence (Red: Up-regulated genes, Green: Down-regulated genes)

## Sheet: Up-reg antisense transcripts
4D	6D	8D	10D	12D	14D	16D	18D	20D	22D	24D	26D	28D	30D
		AT1G67710	AT3G52430	AT3G52430	AT3G52430	AT3G52430	AT3G52430	AT3G52430	AT2G35945	AT2G35945	AT2G35945	AT4G37432	AT4G37432
		AT2G05100	AT1G31580	AT5G23235	AT5G23235	AT5G23235	AT3G61070	AT3G47480	AT1G17744	AT1G17744	AT1G17744	AT2G21185	AT2G21185
		AT4G37420	AT1G77992	AT3G61070	AT3G61070	AT3G61070	AT2G43060	AT2G35945	AT4G38545	AT3G12502	AT2G21185	AT2G35945	AT2G19500
		AT3G63160	AT5G42092	AT1G31580	AT5G42092	AT2G35945	AT5G42092	AT2G43060	AT3G47480	AT4G38545	AT4G38545	AT1G17744	AT3G46658
		AT2G07688	AT1G09310	AT3G52072	AT2G35945	AT5G42092	AT5G14550	AT1G17744	AT3G21781	AT3G21781	AT4G37432	AT4G38545	AT1G80160
		AT1G20490	AT5G23235	AT2G43060	AT3G61280	AT5G15845	AT2G35945	AT4G38545	AT3G12502	AT5G23235	AT3G21781	AT5G23235	AT5G01820
		AT4G37470	AT4G13572	AT5G42092	AT2G43060	AT2G43060	AT5G15845	AT5G42092	AT4G13918	AT4G13918	AT5G23235	AT4G13918	AT1G28610
			AT3G61070	AT1G77992	AT1G31580	AT1G31580	AT1G31580	AT3G21781	AT3G52430	AT2G21185	AT4G13918	AT2G19572	AT2G19572
			AT5G57345	AT3G61280	AT3G52072	AT5G14550	AT3G47480	AT4G13918	AT5G42092	AT3G47480	AT3G12502	AT1G80160	AT3G22560
			AT3G52072	AT2G35945	AT5G15845	AT3G61280	AT5G23235	AT1G31580	AT2G43060	AT5G42092	AT3G05937	AT3G22560	AT5G14880
			AT2G39730	AT5G15845	AT4G40060	AT3G52072	AT4G40060	AT3G61070	AT5G23235	AT3G52430	AT3G47480	AT3G01980	AT4G13918
			AT3G11110	AT4G13918	AT3G47480	AT3G47480	AT3G61280	AT5G15845	AT2G21185	AT1G67855	AT5G42092	AT1G28610	AT5G23235
				AT5G66560	AT1G77992	AT4G40060	AT3G21781	AT5G14550	AT3G61070	AT2G43060	AT5G64572	AT3G05937	AT1G62610
				AT5G57345	AT5G14550	AT5G66560	AT3G52072	AT4G40060	AT4G40060	AT3G05937	AT1G67855	AT3G60080	AT3G01980
				AT4G13572	AT5G66560	AT1G77992	AT4G38545	AT5G23235	AT1G31580	AT3G63390	AT3G01980	AT3G21781	AT3G06895
				AT3G62650	AT4G13918	AT3G62650	AT4G13918	AT3G12502	AT3G57765	AT5G01542	AT3G03480	AT3G12502	AT1G17744
				AT4G40060	AT3G62650	AT3G21781	AT1G17744	AT3G61280	AT4G39840	AT3G57765	AT3G22560	AT3G06895	AT3G60080
				AT5G14550	AT3G57765	AT3G13060	AT5G66560	AT5G66560	AT5G49640	AT3G61070	AT3G60080	AT1G67855	AT4G38545
				AT3G47480	AT5G63195	AT3G57765	AT1G77992	AT3G13060	AT5G15845	AT5G49640	AT3G61070	AT5G64572	AT2G35945
				AT3G18050	AT3G13060	AT4G13918	AT3G13060	AT3G52072	AT1G67855	AT4G40060	AT5G01542	AT5G42092	AT4G26130
				AT3G13060	AT5G57345	AT5G63195	AT2G35940	AT5G49640	AT5G14550	AT4G39840	AT2G43060	AT3G57765	AT1G23390
				AT3G11110	AT4G13572	AT4G38545	AT3G62650	AT3G57765	AT3G63390	AT3G60080	AT3G57765	AT1G69572	AT2G45580
				AT3G13720	AT3G13720	AT2G35940	AT1G20490	AT1G78265	AT5G66560	AT5G66560	AT2G19572	AT2G43060	AT1G54700
				AT5G63800	AT3G21781	AT1G20490	AT3G57765	AT2G35940	AT3G05937	AT3G01980	AT3G52430	AT3G46658	AT5G51690
					AT4G38545	AT3G13720	AT5G63195	AT3G60080	AT3G61280	AT2G37830	AT4G40060	AT4G26488	AT1G69572
					AT1G20490	AT2G44430	AT1G52618	AT3G62650	AT3G60080	AT4G37432	AT1G80160	AT2G37830	AT3G28040
					AT4G26520	AT5G57345	AT3G13720	AT1G20490	AT3G13060	AT1G31580	AT3G06895	AT4G26130	AT3G57765
					AT1G78265	AT5G63800	AT1G78265	AT1G77992	AT5G01542	AT5G15845	AT2G37830	AT3G03480	AT2G43060
					AT2G35940	AT1G78265	AT2G44430	AT4G39840	AT2G35940	AT3G59070	AT4G39840	AT3G59070	AT3G05937
					AT5G63800	AT4G13572	AT5G63800	AT2G21185	AT2G07688	AT5G14550	AT1G67860	AT1G62610	AT3G62580
					AT2G44430	AT1G68610	AT2G21187	AT2G38640	AT1G69260	AT3G22560	AT1G69572	AT5G14880	AT3G59070
					AT1G03440	AT5G61340	AT5G49640	AT3G63390	AT1G78265	AT3G13060	AT4G26488	AT1G61415	AT4G26488
					AT5G65610	AT2G21187	AT3G05937	AT5G63195	AT5G64572	AT1G69572	AT5G24660	AT5G01820	AT5G42092
					AT2G21187	AT1G17744	AT4G23870	AT3G13720	AT2G38640	AT3G03480	AT5G49640	AT5G01542	AT1G54575
						AT1G11330	AT3G60080	AT5G64572	AT3G52072	AT2G42350	AT1G28610	AT5G24660	AT2G44010
						AT1G52618	AT5G61340	AT2G44430	AT3G62650	AT3G03550	AT3G59070	AT3G47480	AT2G37830
						AT2G35820	AT5G36220	AT3G05937	AT4G23870	AT1G69260	AT1G72070	AT2G19500	AT1G67855
						AT5G49640	AT2G45310	AT5G65520	AT1G20490	AT1G72070	AT1G61415	AT4G39840	AT1G61415
						AT3G05937	AT1G11330	AT4G23870	AT3G13720	AT2G35940	AT5G14550	AT1G23390	AT4G28085
						AT4G05070	AT1G69260	AT1G67855	AT4G38870	AT2G36090	AT3G63390	AT2G25625	AT2G30362
						AT1G03440	AT4G13572	AT1G69260	AT3G01980	AT1G61415	AT1G28230	AT4G12080	AT5G64570
						AT4G26520	AT5G65520	AT1G52618	AT3G59070	AT5G65520	AT2G36090	AT3G61070	AT5G61600
						AT1G74440	AT4G26488	AT2G07688	AT5G65520	AT1G49780	AT2G35940	AT1G54700	AT1G05562
							AT5G57345	AT5G63800	AT3G03550	AT3G61280	AT5G66560	AT1G67860	AT3G12630
							AT2G25625	AT2G45310	AT1G61415	AT4G23870	AT2G42350	AT5G67300	AT4G32810
							AT4G26540	AT1G11330	AT2G37830	AT5G24660	AT5G65520	AT3G28040	AT5G67300
							AT1G03440	AT5G66053	AT3G22560	AT3G06895	AT2G25625	AT1G28230	AT5G64572
							AT2G07688	AT2G34080	AT1G49780	AT5G64572	AT4G12080	AT5G49640	AT1G68610
							AT3G48115	AT4G26540	AT1G77992	AT1G67860	AT3G13720	AT4G40060	AT3G12502
							AT3G06895	AT3G22560	AT1G69572	AT3G13720	AT4G26130	AT1G62850	AT4G34135
							AT4G05070	AT5G61340	AT4G05070	AT2G34080	AT1G49780	AT2G42350	AT2G25625
								AT1G03440	AT5G63195	AT5G38212	AT2G34080	AT5G61600	AT3G59695
								AT5G36220	AT2G36090	AT2G07688	AT3G52072	AT1G53887	AT3G48115
								AT2G25625	AT2G44430	AT4G26488	AT1G62850	AT5G01715	AT1G52342
								AT4G26488	AT5G38212	AT1G62850	AT3G03550	AT1G72060	AT4G12080
								AT5G17600	AT1G03440	AT4G38870	AT1G69260	AT5G64570	AT5G01715
								AT4G39780	AT2G45310	AT4G05070	AT5G17600	AT3G62580	AT3G06840
								AT2G21187	AT2G34080	AT1G20490	AT2G45310	AT4G28085	AT4G39840
								AT1G68610	AT5G17600	AT2G38640	AT1G53887	AT3G14610	AT5G24660
								AT3G59070	AT1G11330	AT2G44430	AT5G15845	AT1G54575	AT1G62850
								AT4G05070	AT1G17255	AT3G52072	AT2G38640	AT5G65520	AT5G42380
								AT4G38870	AT1G53170	AT5G17600	AT3G14610	AT1G72070	AT1G72060
								AT1G26800	AT4G26488	AT1G53170	AT3G27410	AT5G51690	AT3G50900
								AT1G53170	AT2G42350	AT2G25625	AT5G01715	AT2G35940	AT1G68620
								AT2G37830	AT1G62850	AT2G45310	AT5G22630	AT2G36090	AT5G41810
								AT3G03550	AT5G66053	AT1G78265	AT4G23870	AT5G42380	AT1G28660
								AT1G61415	AT5G61340	AT1G77992	AT5G67300	AT3G02030	AT2G44430
								AT3G25770	AT1G24145	AT4G21920	AT1G31580	AT1G69260	AT1G53887
								AT1G17255	AT1G72070	AT5G66053	AT1G77992	AT2G44010	AT3G23920
								AT1G24145	AT2G25625	AT1G28230	AT5G66053	AT4G32810	AT5G40680
								AT1G74440	AT5G36220	AT3G14610	AT3G13060	AT1G25550	AT5G40690
								AT2G07787	AT4G39780	AT3G62650	AT4G12290	AT2G44430	AT5G65207
								AT2G36090	AT5G24660	AT5G22630	AT1G72060	AT2G45310	AT3G46620
								AT1G49780	AT4G26540	AT1G03440	AT2G44430	AT5G66560	AT1G09240
								AT1G78270	AT5G63800	AT1G71528	AT5G61600	AT3G13720	AT3G48030
								AT2G15320	AT1G71528	AT5G01715	AT2G36854	AT4G34135	AT3G02030
								AT4G21930	AT2G07787	AT1G08940	AT5G38212	AT2G30362	AT5G01542
								AT3G01980	AT2G15320	AT1G17255	AT3G61280	AT2G34080	AT1G25550
									AT1G68610	AT4G12080	AT1G25550	AT4G12290	AT5G45890
									AT1G78270	AT5G35920	AT1G15405	AT4G16640	AT4G37420
									AT3G03480	AT1G15405	AT5G67488	AT3G52072	AT1G71528
									AT1G52618	AT4G39780	AT1G62610	AT5G22630	AT1G16530
									AT1G28230	AT5G61340	AT4G13505	AT3G48115	AT3G14610
									AT5G67488	AT5G61600	AT1G23390	AT2G45580	AT4G16640
									AT3G25770	AT2G15320	AT2G07688	AT3G03550	AT3G21781
									AT4G21930	AT2G47130	AT3G02030	AT1G68620	AT4G19700
									AT5G22630	AT5G63195	AT3G46658	AT3G48020	AT2G21180
									AT2G22330	AT4G13505	AT1G03440	AT5G41810	AT2G42350
									AT1G67860	AT4G39610	AT4G05070	AT3G63390	AT5G58530
									AT2G35570	AT5G36220	AT4G39610	AT4G19700	AT3G03480
									AT3G06895	AT5G42380	AT2G15320	AT1G15405	AT3G48020
									AT5G61600	AT5G67488	AT5G42380	AT1G52342	AT5G49640
									AT4G21920	AT1G11330	AT4G21920	AT2G38640	AT4G03038
									AT3G14610	AT4G14910	AT5G36220	AT2G21180	AT1G77230
									AT3G03470	AT4G26130	AT1G20490	AT3G23920	AT1G60610
									AT4G12080	AT4G12290	AT3G48020	AT1G77992	AT1G69260
									AT5G10770	AT4G21930	AT4G38870	AT4G05070	AT1G30260
										AT5G62610	AT2G27310	AT4G39610	AT1G79720
										AT3G27410	AT1G08940	AT5G65207	AT4G05070
										AT1G78270	AT2G47130	AT5G14550	AT1G63840
										AT3G48020	AT4G16640	AT5G67488	AT4G12290
										AT1G24145	AT4G19700	AT1G49780	AT2G45310
										AT5G10770	AT5G59730	AT3G50900	AT2G37362
										AT5G63800	AT5G64570	AT2G27310	AT1G62660
										AT3G25770	AT1G53170	AT5G17600	AT2G27830
										AT2G36854	AT5G35920	AT2G36854	AT4G29830
										AT4G19700	AT5G58560	AT1G71528	AT1G28230
										AT2G27310	AT4G14910	AT1G16530	AT3G02160
										AT5G35735	AT3G13061	AT3G59695	AT2G27310
										AT1G25550	AT2G13430	AT3G12630	AT3G52540
										AT2G22330	AT5G61340	AT5G58530	AT2G20921
										AT3G03470	AT5G63195	AT3G48030	AT2G30550
										AT3G50770	AT1G20450	AT5G38212	AT4G34930
										AT3G61190	AT2G21180	AT1G09421	AT1G15405
										AT2G35570	AT3G62650	AT3G06840	AT3G61070
										AT5G49440	AT1G78270	AT3G27410	AT4G16670
										AT3G11640	AT4G39780	AT3G46620	AT4G39610
										AT4G26540	AT4G34135	AT3G52430	AT1G29410
										AT4G35750	AT1G54700	AT1G68610	AT2G25090
											AT1G09421	AT2G30550	AT5G22630
											AT1G49000	AT1G30260	AT5G67488
											AT1G55210	AT5G35920	AT4G24030
											AT3G28040	AT5G45890	AT5G13330
											AT5G62610	AT4G31250	AT3G47480
											AT5G19875	AT5G59730	AT5G04240
											AT5G63800	AT3G61190	AT3G61190
											AT3G03470	AT3G13061	AT2G36950
											AT1G11330	AT1G05562	AT1G62570
											AT3G50770	AT1G79720	AT3G13720
											AT3G61190	AT5G40690	AT3G58710
											AT1G20440	AT3G52540	AT4G36770
											AT1G68620	AT4G14910	AT4G29780
											AT4G31250	AT5G36220	AT1G77992
											AT5G14880	AT5G58560	AT3G59290
											AT5G49440	AT2G15580	AT1G13360
											AT1G71528	AT1G60610	AT1G67860
											AT3G06830	AT1G08940	AT2G45040
											AT4G35750	AT1G03440	AT5G65520
											AT5G01820	AT2G47130	AT3G25950
											AT3G48115	AT3G06830	AT4G31250
											AT1G52618	AT1G49000	AT3G03550
											AT2G18050	AT1G63840	AT1G77765
											AT4G28650	AT4G29780	AT2G38640
											AT5G10770	AT1G28660	AT2G34080
											AT1G13280	AT2G37362	AT1G09421
											AT1G17255	AT1G77230	AT1G71520
											AT3G23920	AT1G09240	AT1G71500
											AT4G21930	AT1G03850	AT4G40060
											AT5G65207	AT1G20440	AT5G49690
											AT1G24145	AT2G20921	AT2G35940
											AT3G62580	AT3G03470	AT5G66560
											AT5G41850	AT3G60690	AT1G28620
											AT1G75540	AT5G41850	AT3G22570
												AT4G13505	AT1G48315
												AT5G63195	AT2G15580
												AT2G33480	AT3G57710
												AT5G62865	AT3G05932
												AT1G20450	AT5G43160
												AT2G13430	AT2G33480
												AT3G56810	AT1G03850
												AT3G57710	AT3G52072
												AT1G55210	AT1G09176
												AT4G35750	AT5G24860
												AT1G08230	AT3G02170
												AT1G28190	AT5G35920
												AT3G01202	AT4G09100
												AT5G19875	AT5G13640
												AT1G13360	AT3G61930
												AT4G32300	AT4G26300
												AT5G43160	AT3G11560
												AT1G75540	AT1G10490
												AT3G29034	AT4G15610
												AT1G48315	AT5G38212
												AT4G39780	AT4G29840
												AT5G13330	AT4G37980
												AT4G19170	AT2G36854
												AT5G62770	AT4G17870
												AT2G36080	AT3G06830
												AT4G21920	AT1G78080
												AT4G23870	AT2G36090
												AT5G66053	AT3G01202
												AT1G71910	AT1G73500
												AT2G17705	AT3G29034
												AT2G21188	AT5G65300
												AT4G29830	AT3G13061
												AT1G01490	AT1G29650
													AT2G21188
													AT2G43510
													AT5G59730
													AT1G19190
													AT1G62760
													AT1G31490
													AT5G54569
													AT3G60690
													AT4G34138
													AT3G22160
													AT4G14910
													AT2G28200
													AT4G19170
													AT2G31390
													AT2G46735
													AT3G58750
													AT4G22920
													AT5G06220
													AT5G62865
													AT5G58560
													AT2G15830
													AT3G01472
													AT3G15760
													AT3G56810
													AT5G41850
													AT5G49610
													AT1G71180
													AT1G49780
													AT5G13180
													AT3G03470
													AT4G36010
													AT1G72070
													AT3G03870
													AT5G50360
													AT3G02515
													AT3G63390
													AT1G15670
													AT2G27390
													AT4G13250
													AT5G02420
													AT5G17600
													AT1G28670
													AT1G01490
													AT5G36220
													AT5G57250
													AT1G08940
													AT3G13670
													AT4G15765
													AT5G08240
													AT5G17980
													AT1G33420
													AT3G12500
													AT5G63195
													AT5G62770
													AT2G17705
													AT3G27415
													AT3G13672
													AT3G57540
													AT1G21670
													AT1G28190
													AT1G49000
													AT2G36080
													AT4G16680
													AT4G16690
													AT5G24655
													AT1G69890
													AT4G35750
													AT1G74370
													AT3G15500
													AT4G28380
													AT2G46610
													AT4G32300
													AT1G09490
													AT1G19200
													AT1G20440
													AT4G37000
													AT2G47130
													AT3G02140
													AT1G03440
													AT1G07280
													AT5G37670
													AT5G49700
													AT1G11185
													AT1G29790
													AT1G71910
													AT2G46680
													AT4G37160
													AT4G32160
													AT1G08230
													AT5G58070
													AT5G62020
													AT1G07725
													AT3G07590
													AT1G03980
													AT5G64230
													AT3G18240
													AT4G15630
													AT1G21780
													AT1G75540

## Sheet: Down-reg antisense transcripts
4D	6D	8D	10D	12D	14D	16D	18D	20D	22D	24D	26D	28D	30D
AT5G64040	AT2G41110	AT1G25275	AT5G55010	AT2G10950	AT2G20921	AT5G57000	AT3G22555	AT5G03710	AT3G63280	AT2G19500	AT5G40680	AT5G44130	AT1G33760
AT1G23130	AT3G25014	AT3G13710	AT5G42290	AT1G53541	AT1G61275	AT3G15352	AT4G05071	AT3G14060	AT2G19500	AT5G24860	AT2G01480	AT1G29450	AT5G41761
AT3G18410	AT5G54940	AT3G25014	AT1G03850	AT4G36800	AT2G36080	AT2G35710	AT3G22570	AT1G30250	AT5G45890	AT1G63280	AT5G32161	AT5G62470	AT5G22570
AT1G74088	AT2G07812	AT5G55010	AT5G16160	AT2G16720	AT2G44010	AT5G22240	AT3G63052	AT1G19200	AT4G18430	AT5G57000	AT1G56250	AT2G30770	AT2G35820
AT1G08115	AT2G15050	AT2G26355	AT3G62020	AT5G04238	AT3G63052	AT1G02930	AT3G15534	AT1G23201	AT2G08986	AT1G11185	AT1G29450	AT2G26500	AT2G15050
AT2G01505	AT5G18130	AT4G05071	AT4G05071	AT3G15534	AT5G22240	AT3G55970	AT1G28660	AT1G68450	AT4G38820	AT1G79890	AT2G29470	AT1G10460	AT1G78020
AT4G01790	AT3G15352	AT1G67920	AT1G06160	AT1G80160	AT1G77770	AT3G09480	AT2G43510	AT4G03038	AT1G76650	AT4G03038	AT5G35190	AT2G23140	AT2G07705
AT2G12461	AT1G63280	AT4G14020	AT5G08480	AT3G09270	AT3G06840	AT1G62760	AT1G30250	AT4G37160	AT1G77932	AT5G57250	AT1G11185	AT5G18080	AT5G17870
AT1G72930	AT1G79529	AT1G06160	AT1G30250	AT3G50770	AT1G05330	AT1G77765	AT3G13710	AT5G03550	AT4G02090	AT4G14020	AT2G01023	AT4G26520	AT4G23215
AT2G07664	AT2G36295	AT1G26920	AT3G22555	AT4G25380	AT1G52810	AT4G33610	AT3G18410	AT5G46950	AT3G04181	AT1G07485	AT4G02090	AT3G19790	AT1G75490
AT1G19960	AT4G27852	AT2G10920	AT5G65495	AT5G03210	AT1G65690	AT4G39925	AT3G15352	AT5G50361	AT1G28670	AT2G18970	AT3G25950	AT2G25510	AT1G02620
AT4G35750	AT3G28930	AT2G37830	AT5G05300	AT2G19310	AT1G77230	AT1G26380	AT5G02420	AT4G35785	AT5G32161	AT4G35785	AT5G56850	AT3G25014	AT1G18735
AT4G13830	AT2G26355	AT3G03702	AT2G43510	AT2G42140	AT3G07590	AT1G60610	AT5G03545	AT1G24610	AT5G49690	AT5G40680	AT1G80150		AT1G61665
AT2G07713	AT1G05575	AT4G21920	AT2G37830	AT4G02090	AT4G18430	AT1G71520	AT2G45040	AT4G09110	AT2G18970	AT5G57770	AT2G23140		AT3G01142
AT3G25590	AT1G54575	AT4G39925	AT1G19200	AT3G06840	AT4G23215	AT2G24285	AT4G09100	AT2G37720	AT4G27270	AT5G60022	AT1G72270		AT4G13495
AT5G58110	AT3G63052	AT1G09490	AT1G28620	AT1G62760	AT5G22570	AT2G33385	AT4G29658	AT1G76650	AT5G56850	AT2G42740	AT3G14760		AT2G15090
AT4G33740	AT1G28190	AT1G14720	AT1G70640	AT5G27860	AT5G26731	AT3G20610	AT5G65300			AT2G42870	AT5G04240		AT3G46780
AT1G68610	AT1G69490	AT1G19200	AT1G76590	AT4G14320	AT5G63130	AT3G61930	AT1G73260			AT3G16240	AT4G13540		AT2G18570
AT3G17130	AT3G25882	AT1G26930	AT2G28400		AT2G35000	AT5G02420	AT1G19200				AT5G44130		AT5G18404
AT2G22820	AT1G22590	AT1G28620	AT2G46680		AT4G39610	AT5G05530	AT1G70640				AT2G26500		AT3G21055
AT2G07769	AT1G56600	AT1G58190	AT4G21120		AT3G12500	AT5G13330	AT2G07726						AT4G12390
AT1G53160	AT1G63840	AT1G69490	AT5G44350		AT5G54569	AT5G18790							AT3G11640
AT2G27770	AT1G11210	AT1G70640	AT1G13330		AT3G09480	AT5G46115							AT3G60390
AT2G31560	AT1G49000	AT1G76590	AT1G55365			AT5G49610							AT5G38420
AT1G44414	AT1G62370	AT2G01480	AT3G22570			AT3G28580							AT2G32490
AT5G67350	AT2G18050	AT2G15220	AT3G60966			AT1G19370							AT1G64710
AT5G65609	AT2G33380	AT2G23790	AT5G15190			AT1G60920							AT3G17130
AT1G52342	AT2G34500	AT2G28400	AT5G41400			AT5G62460							AT3G57270
AT5G65207	AT2G44380	AT2G35570	AT5G50360			AT5G03545							AT2G03760
AT1G71500	AT3G03480	AT2G46680	AT1G16530			AT1G77932							AT1G32060
AT1G61275	AT3G11580	AT3G04010	AT1G28670			AT2G28710							AT4G23670
AT5G35670	AT3G21690	AT3G05932	AT1G77765			AT2G21188							AT4G17340
AT3G15353	AT3G23240	AT3G13790	AT3G48030										AT3G46890
AT1G61665	AT3G28040	AT3G49580	AT1G05330										AT2G34430
AT1G01470	AT3G46658	AT3G55920	AT4G33610										AT3G01950
AT5G23760	AT4G37420	AT3G63280	AT5G45100										AT5G49170
AT2G30930	AT1G71528	AT4G09875											AT4G26530
AT3G52070	AT2G15820	AT4G16260											AT3G08660
AT2G19550	AT3G13670	AT4G21120											AT3G13710
AT4G16750	AT3G49580	AT5G01550											AT5G14050
AT2G25510	AT3G50260	AT5G03545											AT5G52110
AT2G46670	AT3G50480	AT5G06220											AT4G16980
AT5G47370	AT3G55920	AT5G08480											AT2G05100
AT5G62610	AT4G22920	AT5G13210											AT1G15810
AT1G66410	AT4G39610	AT5G44350											AT1G23400
AT4G37000	AT5G13210	AT5G48410											AT2G01505
AT5G54470	AT5G62460	AT5G52750											AT1G54040
AT2G16050	AT1G10770												AT3G54890
AT5G18080	AT3G26932												AT3G51330
AT5G25130	AT5G03545												AT1G29910
AT5G46850	AT5G52750												AT1G20340
AT4G05060	AT5G67250												AT1G67910
AT4G37925	AT4G14020												AT2G23550
AT2G07751	AT5G45380												AT5G51550
AT4G14320
AT3G15352
AT1G22590
AT1G08810
AT5G24660
AT5G49610
AT5G53742
AT1G58360
AT2G48090
AT3G56190
AT4G13250
AT5G18310
AT3G12390
AT4G29260
AT2G20724
AT3G09480
AT5G58560
AT1G33040
AT3G21780
AT4G27740
AT4G31500
AT2G15830
AT2G22790
AT5G24655
AT5G42380
AT2G38810
AT3G04720
AT3G26460
AT3G25600
AT3G47670
AT5G58060
AT5G49550
AT1G28610
AT1G56520
AT1G77770
AT5G37670
AT1G22230
AT3G48020
AT1G70890
AT5G63130
AT3G50840
AT3G61190
AT1G32740
AT1G47128
AT2G25450
AT1G22360
AT5G04340
AT3G11560
AT3G18240
AT4G18930
AT5G64350
AT4G21926
AT3G53730
AT1G56600
AT1G63840
AT2G35910
AT3G03890
AT5G40690
AT5G40720
AT1G79890
AT2G41660
AT3G22560
AT3G28580
AT5G06330
AT5G40790
AT5G56230
AT5G57250
AT1G09490
AT1G73760
AT2G36220
AT3G02160
AT3G26210
AT3G55970
AT4G38870
AT1G08940
AT1G08230
AT2G36320
AT3G13900
AT5G64620
AT2G28710
AT2G36770
AT5G56850
AT1G67910
AT1G01240
AT2G31585
AT1G73740
AT1G62760
AT4G13510
AT3G12030
AT1G74205
AT4G34630
AT5G14730
AT1G68620
AT1G15390
AT4G16880
AT4G19700
AT1G67025
AT1G01130

## Sheet: Emergent antisense transcripts
6D	8D	10D	12D	14D	16D	18D	20D	22D	24D	26D	28D	30D
AT4G04408	AT3G46780	AT5G67160	AT2G07672	AT2G10600	AT2G07664	AT1G72860	AT3G45060	AT4G01935	AT1G14920	AT4G24030	AT4G28380	AT3G60290
AT5G65580	AT2G18917	AT3G06895	AT1G75300	AT1G05805	AT3G10960	AT5G51580	AT2G07704	AT1G23390	AT3G50930	AT3G01970	AT4G08850	AT1G02180
AT5G65580	AT4G28280	AT2G06520	AT5G22090	AT3G18490	AT2G07712	AT3G13700	AT2G35960	AT2G37100	AT1G09421	AT1G62610	AT5G67490	AT5G39050
AT2G15960	AT5G54270	AT5G62350	AT1G79720	AT4G05070	AT3G12502	AT2G21185	AT2G07738	AT2G07798	AT4G30130	AT1G10490	AT3G59068	AT5G67310
AT2G29450	AT1G75540	AT3G03550	AT4G27030	AT1G80320	AT4G29780	AT1G07250	AT5G58530	AT3G25870	AT5G42050	AT5G66658	AT5G64150	AT1G80325
AT5G53740	AT2G07827	AT3G62660	AT4G02520	AT1G72610	AT2G31750	AT2G36470	AT1G67860	AT5G64570	AT2G20180	AT2G46735	AT3G15270	AT3G57700
AT3G14210	AT1G20450	AT4G21960	AT1G76180	AT1G50290	AT3G18800	AT1G71180	AT4G04221	AT5G25140	AT4G37790	AT5G19290	AT2G42790	AT4G15630
AT2G36854	AT1G78476	AT1G74470	AT1G72850	AT2G07820	AT1G65590	AT1G61415	AT5G52420	AT2G15910	AT5G62865	AT3G52540	AT2G47180	AT4G24390
AT5G10340	AT3G18930	AT1G30260	AT1G69160	AT3G58710	AT1G15100	AT1G65520	AT4G13830	AT5G41810	AT2G31990	AT3G50900	AT3G15760	AT5G52600
AT1G09310	AT3G19700	AT1G75820	AT4G38500	AT1G69910	AT3G25770	AT2G38640	AT5G11890	AT4G14910	AT1G25400	AT1G70940	AT5G07572	AT3G53100
AT4G01700	AT5G13630	AT1G71490	AT4G12320	AT3G06830	AT4G39780	AT5G67245	AT2G36800	AT2G23610	AT5G67300	AT5G43160	AT3G01472	AT4G11660
AT5G41860	AT4G24210	AT5G08770	AT4G26540	AT4G05150	AT3G60080	AT4G21926	AT5G13205	AT2G30550	AT4G19700	AT5G01820	AT1G02310	AT2G26692
AT5G66570	AT1G75360	AT1G16730	AT5G49360	AT3G29680	AT3G63390	AT4G23870	AT3G22160	AT4G36500	AT1G71910	AT1G68620	AT2G36950	AT5G10930
AT3G18950	AT1G75960	AT2G07671	AT3G46660	AT4G34135	AT4G21930	AT1G53170	AT3G57710	AT1G21670	AT1G35210	AT1G69890	AT1G03390	AT1G73445
AT3G63160	AT4G32340	AT3G13060	AT1G26800	AT5G61600	AT5G17600	AT1G17255	AT1G22370	AT2G15580	AT4G12290	AT5G58560	AT4G34930	AT5G17280
AT5G53880	AT4G40060	AT1G23130	AT5G23070	AT5G26340	AT2G39380	AT2G34080	AT2G36780	AT4G05060	AT3G61190	AT3G56810	AT3G57540	AT3G01350
AT2G29280	AT4G33310	AT3G48115	AT1G11330	AT2G30770	AT1G20440	AT5G66053	AT1G22350	AT5G41850	AT5G35920	AT2G13430	AT1G33430	AT3G15578
AT2G07669	AT1G72150	AT1G55210	AT5G42520	AT3G47620	AT3G05200	AT2G25625	AT4G12080	AT3G01290	AT3G48020	AT5G14880	AT1G75295	AT2G25250
AT5G60022	AT4G19170	AT5G64840	AT4G26520	AT3G21781	AT5G20110	AT1G28660	AT3G01980	AT5G04820	AT5G62610	AT1G28610	AT3G12630	AT1G51170
AT5G09445	AT3G47070	AT1G63380	AT2G31230	AT1G69260	AT5G17350	AT4G29658	AT3G14610	AT3G02030	AT5G19875	AT3G23920	AT2G33480	AT3G46670
AT2G44430	AT2G05100	AT4G05320	AT2G26530	AT2G20921	AT3G03470	AT5G65300	AT1G28230	AT1G13280	AT2G47130	AT5G23230	AT4G16690	AT4G09490
AT2G42980	AT3G57400	AT1G55670	AT3G29670	AT2G36080	AT2G22330	AT4G09100	AT1G24145	AT5G25130	AT3G27410	AT2G44010	AT5G13640	AT3G01430
AT3G57980	AT1G67870	AT5G61340	AT3G47100	AT2G44010	AT5G67190	AT2G45040	AT2G36090	AT2G41180	AT3G11640	AT3G62580	AT2G04378	AT3G46666
AT2G18970	AT5G66190	AT3G56130	AT4G38545	AT5G22240	AT1G62810	AT1G73260	AT4G38870	AT1G72060	AT1G08940	AT4G31250	AT4G16670	AT4G26290
AT3G14981	AT1G31330	AT5G57345	AT3G20300	AT5G22570	AT5G36220	AT2G07726	AT3G22560	AT5G10770	AT5G42380	AT1G15125	AT4G15765	AT5G56980
AT2G07698	AT2G13360	AT4G00150	AT2G27510	AT4G23215	AT3G51330		AT2G37830	AT5G62770	AT3G50770	AT4G16640	AT3G29034	AT3G02515
AT2G07722	AT3G62650	AT1G18890	AT3G47480	AT1G52810	AT1G68610		AT2G35570	AT4G21920	AT4G39610	AT4G32300	AT2G27830	AT4G18205
AT4G36550	AT3G52230	AT5G64770	AT2G10950	AT1G65690	AT3G05937		AT5G03710	AT2G42350	AT5G24860	AT2G17705	AT1G09240	AT1G73880
AT3G46030	AT5G25610	AT1G64370	AT1G53541	AT5G26731	AT5G57000		AT3G14060	AT5G24660	AT1G11185	AT4G32810	AT3G48030	AT5G62020
AT1G51550	AT3G08940	AT4G13918	AT4G36800	AT4G18430	AT2G35710		AT5G46950	AT2G46590	AT1G07485	AT1G80160	AT5G65207	AT3G02170
AT3G05930	AT1G05190	AT1G80920	AT5G04238	AT3G07590	AT1G02930		AT5G50361	AT1G71528	AT5G40680	AT3G46658	AT1G16530	AT2G15830
AT4G26488	AT1G05730	AT1G67855	AT2G16720	AT1G77230	AT3G20610		AT5G03550	AT3G03480	AT5G57770	AT3G28040	AT1G77670	AT1G65960
AT5G62440	AT5G01750	AT3G61280	AT3G15534	AT2G35000	AT2G24285		AT1G68450	AT2G19500	AT5G60022	AT1G49000	AT1G03850	AT5G17980
AT3G59980	AT3G27250	AT2G43060	AT5G03210	AT3G12500	AT5G05530		AT1G23201	AT5G45890	AT2G42740	AT2G18050	AT1G73500	AT2G33400
AT2G03750	AT2G18670	AT3G46900	AT3G09270	AT5G54569	AT1G26380		AT4G37160	AT2G08986	AT2G42870	AT1G28190	AT3G60690	AT5G58640
AT1G74480	AT5G66560	AT5G42290	AT3G50770		AT5G18790		AT4G03038	AT4G38820	AT3G16240	AT1G56250	AT3G06840	AT3G52800
AT4G26130	AT1G67865	AT1G03850	AT4G25380		AT5G46115		AT4G35785	AT3G04181		AT1G29450	AT1G52342	AT1G19190
AT3G57765	AT1G25275	AT5G16160	AT1G80160		AT2G33385		AT1G24610	AT5G32161		AT2G29470	AT3G46620	AT3G14440
AT5G59730	AT5G55010	AT3G62020	AT2G19310		AT5G02420		AT4G09110	AT5G49690		AT5G35190	AT1G08230	AT4G30960
AT3G14760	AT3G13710	AT5G65495	AT2G42140		AT3G61930		AT2G37720	AT2G18970		AT2G01023	AT5G51690	AT5G13180
AT2G35740	AT4G05071	AT1G30250	AT4G02090		AT1G71520		AT1G76650	AT4G27270		AT3G25950	AT2G21188	AT4G36220
AT4G09650	AT1G67920	AT3G22555	AT3G06840		AT5G13330					AT1G80150	AT4G29830	AT4G35785
AT2G07707	AT2G10920	AT5G05300	AT5G27860		AT1G60610					AT2G23140	AT2G19500	AT3G11560
AT5G51670	AT1G06160	AT2G43510			AT1G19370					AT1G72270	AT2G45580	AT1G08115
AT3G18050	AT2G37830	AT5G15190			AT1G60920					AT3G14760	AT1G28660	AT2G46610
AT2G21180	AT1G26920	AT5G41400			AT1G77932					AT5G04240	AT5G40690	AT4G35750
AT1G07128	AT3G03702	AT1G13330			AT2G21188					AT4G13540	AT5G45890	AT4G37980
AT1G21770	AT4G39925	AT1G55365								AT5G44130	AT1G77230	AT1G62760
AT1G76100	AT4G21920	AT3G60966								AT2G26500	AT1G60610	AT1G78080
AT1G18420	AT1G76590	AT5G50360									AT2G37362	AT1G77765
AT2G37470	AT2G23790	AT3G22570									AT2G20921	AT4G15610
AT1G61520	AT1G14720	AT1G28670									AT5G13330	AT1G71500
AT3G27690	AT4G16260	AT1G16530									AT2G36080	AT1G07280
AT5G23235	AT4G21120	AT3G48030									AT1G63840	AT4G37000
AT1G06450	AT3G04010	AT1G77765									AT1G54575	AT4G32160
AT3G17225	AT5G06220	AT4G33610									AT5G62470	AT3G17800
AT2G36430	AT3G05932	AT1G05330									AT2G30770	AT4G16680
AT3G61470	AT2G35570	AT5G45100									AT1G10460	AT1G09176
AT2G15300	AT5G01550										AT4G26520	AT2G43510
AT4G23670	AT5G08480										AT3G19790	AT2G31390
AT5G41680	AT5G44350											AT5G49700
AT4G12390	AT2G28400											AT4G02090
AT1G63370	AT1G70640											AT1G28670
AT2G44800	AT2G46680											AT4G13250
AT2G15320	AT1G19200											AT5G37670
AT5G35735	AT1G28620											AT5G54569
AT4G03443	AT5G48410											AT1G71040
AT2G34460	AT3G13790											AT1G29790
AT1G74440	AT4G09875											AT4G29840
AT3G61530	AT2G01480											AT3G58750
AT1G30835	AT3G63280											AT5G17860
AT3G62940	AT2G15220											AT5G04240
AT4G12980	AT1G26930											AT5G49610
AT1G79170	AT1G58190											AT5G08240
AT2G07696												AT1G74370
AT2G07808												AT3G02160
AT1G24030												AT1G29650
AT1G48160												AT4G34138
AT4G04220												AT1G09490
AT4G23890												AT3G63280
AT1G78830												AT1G19370
AT5G65830												AT1G62660
AT1G15810												AT1G62570
AT2G41110												AT1G28620
AT3G25014												AT3G03870
AT5G54940												AT4G36010
AT2G07812												AT5G57250
AT2G15050												AT1G19200
AT5G18130												AT2G46680
AT4G27852												AT5G40680
AT3G28930												AT4G03038
AT1G79529												AT2G25090
AT1G63280												AT1G29410
AT2G26355												AT3G59290
AT2G36295												AT2G45040
AT3G63052												AT3G25950
AT1G05575												AT1G71520
AT1G69490												AT5G49690
AT3G25882												AT3G22570
AT1G28190												AT3G05932
AT1G54575												AT5G24860
AT1G10770												AT4G09100
AT2G44380												AT3G61930
AT3G26932												AT5G65300
AT3G49580												AT2G28200
AT5G45380												AT5G06220
AT3G50480												AT5G50360
AT3G11580												AT5G02420
AT5G52750												AT2G27390
AT5G67250												AT1G15670
AT5G62460												AT3G12500
AT3G50260												AT3G27415
AT5G03545												AT3G15500
AT3G23240												AT5G24655
AT2G15820												AT3G02140
AT5G13210												AT4G37160
AT2G33380												AT1G11185
AT4G14020												AT3G07590
AT2G18050												AT5G64230
AT3G21690												AT4G37420
AT3G55920												AT4G22920
AT1G11210												AT3G13670
AT2G34500												AT1G33760
AT1G62370												AT5G41761
AT1G49000												AT2G35820
AT3G13670												AT1G78020
AT4G22920												AT2G07705
AT4G39610												AT5G17870
AT3G03480												AT1G75490
AT1G71528												AT1G02620
AT4G37420												AT1G18735
AT3G28040												AT3G01142
AT3G46658												AT4G13495
												AT2G15090
												AT3G46780
												AT2G18570
												AT5G18404
												AT3G21055
												AT4G12390
												AT3G11640
												AT3G60390
												AT5G38420
												AT2G32490
												AT1G64710
												AT3G57270
												AT2G03760
												AT1G32060
												AT4G23670
												AT4G17340
												AT3G46890
												AT2G34430
												AT3G01950
												AT5G49170
												AT4G26530
												AT3G08660
												AT5G14050
												AT5G52110
												AT4G16980
												AT2G05100
												AT1G15810
												AT1G23400
												AT1G54040
												AT3G54890
												AT3G51330
												AT1G29910
												AT1G20340
												AT2G23550
												AT5G51550

## Sheet: Up-reg DEGs
4D	6D	8D	10D	12D	14D	16D	18D	20D	22D	24D	26D	28D	30D
0	AT4G19120	AT4G19120	AT1G76960	AT1G76960	AT1G76960	AT1G76960	AT3G57260	AT3G57260	AT3G57260	AT3G57260	AT3G57260	AT5G45890	AT5G45890
	AT5G53450	AT1G76960	AT5G09220	AT5G09220	AT5G09220	AT5G09220	AT1G76960	AT1G76960	AT1G76960	AT1G14880	AT5G45890	AT3G44300	AT3G44300
	AT5G59430	AT2G26020	AT4G08300	AT1G14880	AT1G56600	AT1G56600	AT1G14880	AT1G14880	AT1G14880	AT3G50770	AT3G50770	AT5G39520	AT5G39520
	AT5G32440	AT3G13040	AT1G44800	AT5G44420	AT1G14880	AT1G14880	AT1G56600	AT1G56600	AT3G50770	AT3G22600	AT3G44300	AT1G54575	AT1G54575
	AT1G03310	AT3G16770	AT4G08290	AT5G23020	AT2G14560	AT2G26020	AT5G09220	AT3G50770	AT4G16260	AT1G76960	AT3G22600	AT1G09240	AT4G37990
	AT1G76960	AT4G08300	AT3G13040	AT1G44800	AT1G34060	AT5G23020	AT2G14560	AT5G10760	AT5G61160	AT2G43570	AT5G39520	AT3G50770	AT2G45570
	AT4G20300	AT4G14710	AT4G19120	AT5G54610	AT3G57260	AT1G34060	AT5G10760	AT2G14560	AT3G51860	AT5G10760	AT1G14880	AT4G15610	AT4G15610
	AT1G17140	AT4G08290	AT1G14880	AT1G09240	AT5G54610	AT5G44420	AT1G34060	AT3G51860	AT2G26020	AT2G14610	AT1G76960	AT3G57260	AT1G73260
	AT1G55160	AT1G17140	AT1G09240	AT1G56600	AT5G23020	AT5G10760	AT3G50770	AT1G34060	AT5G10760	AT2G14560	AT1G54575	AT2G25625	AT3G15500
	AT1G79500	AT1G44800	AT5G04950	AT4G08300	AT3G29035	AT5G53450	AT3G29035	AT2G26020	AT2G43570	AT3G51860	AT1G09240	AT1G05340	AT3G01420
	AT1G14350	AT5G44420	AT5G54610	AT3G13040	AT1G22500	AT1G09240	AT5G23020	AT2G43570	AT5G44430	AT5G39520	AT3G51860	AT3G22600	AT2G25625
	AT3G13040	AT1G79500	AT4G15530	AT2G26020	AT1G09240	AT3G57260	AT5G61160	AT5G61160	AT2G14560	AT4G16260	AT5G10760	AT3G25290	AT1G05340
	AT5G09220	AT5G09220	AT1G19960	AT2G14560	AT1G64360	AT5G54610	AT5G18130	AT3G29035	AT3G22600	AT1G09240	AT2G43570	AT5G45380	AT5G40690
	AT1G67950	AT1G07280	AT2G32870	AT5G04950	AT5G10760	AT3G29035	AT3G51860	AT5G09220	AT1G56600	AT3G44300	AT2G14560	AT3G51860	AT3G55970
	AT4G08290	AT5G44430	AT4G23600	AT3G04720	AT5G26340	AT3G51860	AT1G64360	AT2G14610	AT5G44420	AT1G56600	AT4G15610	AT3G18250	AT1G09240
	AT4G08300	AT1G07610	AT2G14560	AT4G15530	AT1G13990	AT5G18130	AT5G54610	AT2G18050	AT2G14610	AT2G18050	AT2G14610	AT1G34060	AT3G60140
	AT5G44290	AT5G04950	AT3G26280	AT4G08290	AT5G18130	AT1G22500	AT1G09240	AT5G44430	AT3G04720	AT1G54575	AT4G16260	AT3G08860	AT1G80160
	AT3G22231	AT3G44990	AT1G07610	AT4G23600	AT3G02020	AT1G64360	AT2G26020	AT1G09240	AT1G34060	AT3G18250	AT3G18250	AT1G73260	AT1G62760
	AT2G35230	AT2G32870	AT3G02020	AT3G57260	AT3G26170	AT2G14560	AT5G44420	AT5G44420	AT1G09240	AT5G45380	AT3G25290	AT5G42800	AT1G02310
	AT5G54610	AT1G09240	AT2G25510	AT1G07610	AT3G45860	AT3G50770	AT2G43570	AT4G16260	AT1G64360	AT5G44430	AT5G45380	AT4G00700	AT1G68620
	AT1G76390	AT2G15020	AT5G53450	AT5G10760	AT2G32870	AT5G58570	AT3G03470	AT3G22600	AT2G18050	AT4G15610	AT2G18050	AT4G32810	AT2G31945
	AT1G68910	AT2G43020	AT4G14400	AT3G02020	AT3G13040	AT3G02020	AT5G45380	AT5G18130	AT5G39520	AT1G75040	AT1G64360	AT2G45570	AT4G33150
	AT4G20380	AT4G23600	AT1G17140	AT1G34060	AT4G14400	AT2G05380	AT3G26170	AT1G02340	AT5G18130	AT5G61160	AT3G55970	AT1G54570	AT1G15380
	AT5G04950	AT3G26280	AT5G44420	AT2G32870	AT4G15530	AT5G44430	AT4G32940	AT2G05380	AT5G45380	AT1G34060	AT1G56600	AT2G45210	AT3G25290
	AT1G07280	AT1G03310	AT1G56600	AT3G26280	AT3G03470	AT3G26280	AT1G22500	AT5G39610	AT1G54575	AT4G10500	AT1G34060	AT2G14560	AT4G37430
	AT1G44800	AT1G14350	AT4G14710	AT2G25510	AT3G26280	AT1G13990	AT2G18050	AT1G64360	AT5G09220	AT1G64360	AT2G45220	AT1G64360	AT5G13170
	AT4G14710	AT4G15530	AT2G15020	AT3G16770	AT4G08290	AT3G45860	AT5G44430	AT5G45380	AT1G21250	AT4G00700	AT4G00700	AT3G55970	AT3G22600
	AT3G02150	AT5G32440	AT3G19710	AT4G04830	AT5G04950	AT3G26170	AT3G15510	AT5G54610	AT1G75040	AT5G44420	AT1G26390	AT3G17790	AT4G00700
	AT2G03390	AT5G59430	AT3G44860	AT1G22500	AT3G44860	AT3G04720	AT5G53450	AT3G03470	AT5G58570	AT1G45145	AT1G45145	AT2G47190	AT1G52890
	AT1G07610	AT1G67865	AT1G24147	AT4G14400	AT1G31820	AT5G26340	AT1G13990	AT1G75040	AT3G29035	AT3G25290	AT3G17790	AT5G39610	AT1G54570
	AT3G09920	AT3G09920	AT5G10760	AT1G21250	AT4G32940	AT5G61160	AT1G31820	AT3G45860	AT2G05380	AT5G26340	AT2G25625	AT2G18050	AT3G18250
	AT5G20090	AT5G02230	AT5G23020	AT1G13990	AT4G35770	AT3G13040	AT1G21250	AT3G04720	AT5G26340	AT1G26390	AT1G05340	AT1G68620	AT2G43510
	AT2G25510	AT4G20300	AT1G13990	AT4G19120	AT1G21250	AT2G32870	AT2G05380	AT5G07100	AT4G32940	AT3G47480	AT1G73260	AT4G11910	AT4G32810
	AT3G55770	AT1G76955	AT1G21250	AT4G14710	AT1G19960	AT5G10380	AT5G58570	AT5G58570	AT2G26560	AT2G32680	AT2G43510	AT4G23680	AT3G61930
	AT4G14400	AT2G37460	AT3G22231	AT1G31820	AT5G58570	AT4G23600	AT5G07100	AT1G21250	AT3G47480	AT5G18130	AT5G26340	AT1G79900	AT1G30700
	AT1G72880	AT1G20190	AT1G67865	AT5G44430	AT5G53450	AT1G31820	AT5G26340	AT3G26170	AT1G52040	AT3G55970	AT4G10500	AT4G33150	AT4G22920
	AT2G37460	AT1G55160	AT5G43780	AT1G19960	AT4G23600	AT3G16770	AT3G04720	AT4G32940	AT5G07100	AT5G64000	AT5G61160	AT1G80160	AT1G32350
	AT1G19960	AT5G54610	AT1G79500	AT3G19710	AT2G25510	AT4G08290	AT3G02020	AT1G31820	AT3G45860	AT2G45220	AT5G18130	AT1G52890	AT1G79900
	AT2G43320	AT3G11660	AT4G04830	AT5G58570	AT5G44420	AT5G04950	AT3G45860	AT3G26210	AT3G26170	AT3G17790	AT4G14630	AT1G14880	AT2G47190
	AT5G18080	AT3G55240	AT2G37460	AT3G44860	AT5G45380	AT3G03470	AT3G46900	AT5G26340	AT4G10500	AT4G14630	AT1G68620	AT5G40690	AT1G44800
	AT1G80420	AT4G37800	AT1G76955	AT3G26170	AT1G44800	AT5G45380	AT2G14610	AT3G15510	AT1G45145	AT2G26020	AT3G04720	AT3G03470	AT1G11190
	AT1G29400	AT3G44450	AT3G04720	AT1G76955	AT5G10380	AT4G32940	AT3G22600	AT1G13990	AT2G32680	AT3G26170	AT3G08860	AT4G24000	AT2G45220
	AT2G39890	AT5G18050	AT3G58990	AT5G26340	AT2G05380	AT4G14400	AT1G54575	AT2G37130	AT5G39610	AT2G43510	AT1G75040	AT4G37990	AT1G17020
	AT2G15020	AT2G25510	AT3G11660	AT2G15020	AT5G23240	AT3G15510	AT4G14400	AT4G10500	AT3G03470	AT3G04720	AT3G03470	AT5G18130	AT3G21520
	AT4G38360	AT1G19960	AT1G76800	AT3G45860	AT1G78670	AT2G15020	AT5G39610	AT5G10380	AT5G54610	AT5G52390	AT3G26170	AT1G02470	AT4G11910
	AT2G32870	AT1G13930	AT1G07280	AT1G64360	AT3G61060	AT5G07100	AT3G26280	AT1G22500	AT4G38540	AT3G03470	AT5G39610	AT2G43570	AT5G10625
	AT1G62510	AT5G43780	AT5G32440	AT3G29035	AT2G15020	AT1G21250	AT4G15530	AT5G23020	AT1G27020	AT1G65690	AT1G65690	AT2G43510	AT2G45210
	AT1G65960	AT4G17340	AT2G43020	AT1G24147	AT4G04830	AT1G78670	AT4G23600	AT3G17790	AT3G18250	AT3G45860	AT1G27020	AT1G13990	AT5G38710
	AT5G10760	AT4G00165	AT2G32160	AT5G02230	AT4G08300	AT3G46900	AT3G13040	AT2G32680	AT3G26210	AT3G26210	AT1G32350	AT2G45220	AT3G51860
	AT1G67865	AT5G49740	AT3G57260	AT3G03470	AT3G51860	AT4G15530	AT1G75040	AT1G54575	AT1G11210	AT3G25010	AT5G44420	AT5G40240	AT5G39610
	AT2G32160	AT2G16740	AT3G16770	AT5G18130	AT3G63210	AT1G44800	AT1G52000	AT1G11210	AT2G37130	AT1G21250	AT5G40240	AT4G21120	AT5G45380
	AT3G55240	AT1G76130	AT4G20300	AT1G07280	AT3G46900	AT3G63210	AT5G10380	AT5G39520	AT5G10380	AT5G58570	AT2G26020	AT1G45145	AT1G73220
	AT2G43020	AT1G67860	AT5G42530	AT5G39610	AT3G15510	AT1G19960	AT3G63210	AT4G15530	AT1G15125	AT5G40240	AT4G32940	AT1G62760	AT3G50770
	AT4G23600	AT1G68910	AT1G78670	AT5G10380	AT1G24147	AT4G35770	AT4G16260	AT1G45145	AT3G15510	AT3G49340	AT4G25000	AT4G37430	AT1G64360
	AT3G44990	AT2G03390	AT1G64360	AT4G14020	AT1G07610	AT2G25510	AT1G78670	AT4G35770	AT5G64000	AT3G13950	AT3G09270	AT3G04070	AT3G52780
	AT3G11660	AT5G63850	AT2G43100	AT2G37460	AT3G61880	AT3G44860	AT4G35770	AT3G26280	AT5G40240	AT3G29035	AT1G11210	AT1G76960	AT1G26390
	AT2G14560	AT1G76390	AT1G31820	AT1G78670	AT3G04720	AT1G02340	AT3G16770	AT1G78670	AT3G25290	AT4G32940	AT3G29035	AT5G13170	AT2G33380
	AT5G63850	AT1G32070	AT3G55240	AT3G46900	AT3G16770	AT4G08300	AT1G11210	AT3G46900	AT1G52000	AT5G54610	AT5G42800	AT1G17020	AT3G08860
	AT2G20500	AT5G24155	AT3G22235	AT1G67865	AT1G76955	AT4G14710	AT1G19960	AT1G52040	AT1G31820	AT1G11210	AT1G13990	AT1G32350	AT1G13990
	AT5G42530	AT5G10760	AT1G55160	AT5G43780	AT5G39610	AT5G59780	AT5G40780	AT5G64000	AT3G44300	AT3G09270	AT5G38710	AT3G15500	AT1G34060
	AT4G03410	AT2G15050	AT3G44990	AT5G53450	AT3G19710	AT1G52400	AT2G32870	AT4G20110	AT1G06160	AT2G26560	AT3G13950	AT1G65690	AT3G17790
	AT1G31580	AT3G03820	AT4G14020	AT2G32160	AT2G26020	AT5G61520	AT4G08290	AT5G53450	AT5G13210	AT4G20110	AT5G58570	AT3G26170	AT4G23680
	AT1G21250	AT1G23130	AT5G49740	AT3G11660	AT5G64190	AT4G19120	AT1G52040	AT3G47480	AT4G15610	AT4G23140	AT4G38540	AT5G38710	AT4G21120
	AT1G29460	AT1G07600	AT3G03470	AT1G52880	AT2G24850	AT3G20100	AT1G02340	AT3G16770	AT3G17790	AT5G39610	AT1G52890	AT4G22920	AT1G45145
	AT1G68410	AT5G10930	AT3G63210	AT5G45380	AT4G14020	AT1G52880	AT1G52400	AT4G14400	AT4G00700	AT4G25000	AT3G47480	AT2G33380	AT1G02470
	AT1G24147	AT4G14020	AT3G26170	AT4G32940	AT4G20110	AT3G19710	AT5G59780	AT1G13470	AT1G13990	AT2G37130	AT5G44430	AT5G26340	AT4G24000
	AT5G48370	AT3G05030	AT1G52880	AT1G57590	AT5G32440	AT4G04830	AT2G25510	AT2G25625	AT5G23020	AT3G61280	AT2G37130	AT4G22880	AT1G29640
	AT1G04300	AT5G18080	AT1G22500	AT5G61160	AT1G54575	AT3G61880	AT2G32680	AT3G51430	AT5G52390	AT5G07100	AT3G51430	AT3G61930	AT1G09500
	AT1G32070	AT3G02020	AT5G18080	AT2G43020	AT5G07100	AT4G01390	AT4G20110	AT3G63210	AT3G51430	AT3G08860	AT5G07100	AT1G26390	AT1G65690
	AT2G16740	AT3G03470	AT3G45860	AT4G23260	AT4G14710	AT1G52000	AT4G01390	AT3G49340	AT4G20110	AT2G18660	AT2G26560	AT4G25000	AT5G59220
	AT1G76520	AT2G40610	AT1G76130	AT3G63210	AT1G45145	AT5G39610	AT2G15020	AT4G38540	AT3G61280	AT5G10380	AT3G26210	AT2G29350	AT3G04070
	AT4G15530	AT4G23260	AT5G59430	AT5G14780	AT1G57590	AT2G43060	AT4G10500	AT3G13040	AT3G25010	AT1G13990	AT2G45210	AT2G41380	AT1G58340
	AT1G20190	AT2G41940	AT1G67860	AT5G32440	AT2G32160	AT2G18050	AT1G24148	AT3G14280	AT1G52400	AT1G68620	AT2G05380	AT4G32940	AT5G01550
	AT4G35320	AT5G20935	AT5G63850	AT5G49740	AT2G40130	AT5G40780	AT1G45145	AT5G52390	AT4G23140	AT5G40780	AT2G29350	AT1G44800	AT3G62590
	AT1G76800	AT5G38510	AT2G29170	AT1G76130	AT1G07280	AT1G07610	AT5G04950	AT2G26560	AT2G24850	AT5G17330	AT4G21120	AT3G26840	AT3G10320
	AT5G02230	AT5G14780	AT5G26340	AT3G49580	AT5G43780	AT3G61060	AT2G39030	AT4G23600	AT5G17330	AT3G51430	AT4G20110	AT1G02310	AT3G13950
	AT1G29450	AT1G29460	AT5G10930	AT3G15510	AT5G58350	AT2G32160	AT4G14710	AT1G52000	AT1G78670	AT4G38540	AT4G37990	AT1G56600	AT4G32250
	AT4G13800	AT1G13990	AT4G23260	AT3G61060	AT5G44430	AT5G23240	AT5G61520	AT5G40240	AT5G40780	AT2G24850	AT5G64000	AT5G10760	AT3G02150
	AT4G00165	AT4G38360	AT5G14780	AT3G14620	AT1G11210	AT1G24147	AT4G38540	AT5G40780	AT3G16770	AT1G73260	AT2G47190	AT5G10625	AT5G64190
	AT3G22235	AT4G13800	AT1G31580	AT5G08760	AT1G52880	AT3G28740	AT2G37130	AT5G64190	AT1G26390	AT2G05380	AT4G12290	AT3G01420	AT3G26170
	AT4G14020	AT1G76800	AT1G14350	AT5G23240	AT3G09390	AT5G32440	AT3G51430	AT3G61280	AT3G14280	AT1G05340	AT5G17330	AT3G10320	AT4G16640
	AT2G41940	AT5G58570	AT3G14620	AT2G43100	AT5G59780	AT1G54575	AT1G76520	AT4G19420	AT2G04050	AT2G25625	AT2G32680	AT2G14610	AT2G43570
	AT1G77480	AT2G05520	AT4G04610	AT3G05936	AT5G61520	AT4G16260	AT3G61280	AT3G25010	AT5G09440	AT5G13210	AT5G07010	AT5G17860	AT3G09270
	AT3G08780	AT4G38850	AT1G20190	AT3G20100	AT3G20100	AT3G05936	AT2G25625	AT4G23140	AT2G25625	AT1G32350	AT2G24850	AT3G13950	AT5G10300
	AT4G27740	AT5G42530	AT3G05936	AT4G28270	AT1G67865	AT2G39030	AT4G28390	AT2G43060	AT1G22500	AT3G15510	AT2G45570	AT3G51430	AT3G03470
	AT5G03120	AT2G29170	AT3G09390	AT3G09390	AT1G02340	AT1G07280	AT2G43060	AT3G26220	AT1G13470	AT2G44240	AT3G15510	AT5G53450	AT2G36780
	AT1G28260	AT5G18060	AT1G57590	AT1G17140	AT5G55970	AT4G19420	AT3G26210	AT5G59780	AT5G61520	AT1G13470	AT3G61280	AT3G29035	AT4G16260
	AT1G78670	AT1G31580	AT1G65860	AT3G58990	AT3G13062	AT3G22740	AT5G21020	AT2G24850	AT1G16510	AT5G09220	AT4G23680	AT4G33040	AT5G18130
	AT1G67860	AT3G04720	AT2G16740	AT5G42530	AT5G10930	AT3G13062	AT5G40240	AT4G00700	AT4G27300	AT2G42360	AT3G63380	AT4G12290	AT5G28237
	AT5G18630	AT4G12320	AT3G61060	AT3G13062	AT5G01520	AT1G24148	AT4G08300	AT3G02020	AT3G26280	AT1G16510	AT2G30750	AT5G59220	AT5G42800
	AT5G59780	AT1G71240	AT5G18130	AT3G22740	AT3G22740	AT5G10930	AT3G44860	AT4G28390	AT3G49340	AT1G52040	AT4G24000	AT2G31945	AT2G14620
	AT4G35783	AT4G27740	AT1G75250	AT5G61520	AT2G43060	AT1G76955	AT1G52880	AT3G18250	AT4G14400	AT5G08240	AT5G17860	AT5G17220	AT4G03320
	AT3G15780	AT4G32340	AT4G13770	AT4G04610	AT3G05936	AT4G14020	AT5G58350	AT5G55970	AT3G26220	AT4G28390	AT5G52390	AT1G29640	AT5G26340
	AT1G76130	AT5G18030	AT1G16410	AT1G03310	AT2G18050	AT2G37130	AT5G43780	AT2G39030	AT2G39030	AT3G26220	AT5G09440	AT3G52780	AT5G18270
	AT3G44450	AT1G49470	AT1G07600	AT3G61880	AT3G61280	AT5G43780	AT3G20100	AT1G52200	AT4G12290	AT1G13340	AT4G32810	AT3G14060	AT5G13080
	AT2G20180	AT2G39890	AT3G63110	AT2G37760	AT5G54080	AT3G11660	AT3G61060	AT1G55850	AT4G23600	AT1G31820	AT4G12480	AT3G14280	AT1G15670
	AT1G78290	AT2G21970	AT4G28270	AT2G05380	AT1G24148	AT5G64190	AT5G64000	AT2G25510	AT4G12480	AT3G14280	AT2G44240	AT1G15670	AT2G30750
	AT5G49740	AT3G11280	AT1G23130	AT4G04810	AT3G11660	AT1G52200	AT1G07280	AT4G08290	AT4G15530	AT5G38710	AT1G21250	AT3G62590	AT2G29350
	AT5G47820	AT3G14595	AT4G19170	AT3G55240	AT1G52400	AT5G21020	AT4G30270	AT5G61520	AT1G65690	AT1G21240	AT1G16510	AT1G11210	AT1G32450
	AT1G14880	AT5G58770	AT3G46900	AT1G24148	AT4G23260	AT1G57590	AT4G14020	AT1G27020	AT3G46900	AT1G76590	AT3G14280	AT5G58570	AT2G41850
	AT2G15050	AT1G62510	AT3G13062	AT3G22231	AT5G38710	AT3G61280	AT1G52200	AT5G21020	AT3G09270	AT1G27020	AT1G02470	AT5G07010	AT1G06520
	AT3G25585	AT3G44860	AT3G05030	AT5G40780	AT5G56870	AT4G20110	AT2G24850	AT5G54080	AT4G28390	AT4G11890	AT5G13210	AT3G48020	AT2G41380
	AT2G43100	AT3G47640	AT5G44290	AT5G10930	AT3G22231	AT1G75250	AT3G61880	AT5G56870	AT2G43510	AT5G09440	AT3G15500	AT3G13672	AT4G14630
	AT5G20935	AT1G77480	AT2G41090	AT4G19170	AT4G19420	AT5G58350	AT4G12290	AT3G14620	AT1G67810	AT1G52890	AT3G25010	AT3G57680	AT2G46950
	AT4G13830	AT4G19170	AT5G23010	AT5G59430	AT4G28270	AT2G30766	AT3G17790	AT1G24148	AT1G76590	AT3G13433	AT1G76590	AT4G38540	AT5G01520
	AT4G37800	AT5G53300	AT1G78290	AT1G54575	AT1G29395	AT4G23260	AT5G52390	AT5G61820	AT5G17860	AT2G39030	AT3G26220	AT3G22740	AT4G16740
	AT5G39860	AT2G35760	AT1G16730	AT1G16410	AT3G62550	AT5G49740	AT2G26560	AT1G52400	AT3G14620	AT1G10340	AT5G54610	AT4G32250	AT3G26840
	AT4G04830	AT4G38860	AT5G40780	AT5G48850	AT5G61820	AT5G61820	AT1G13470	AT5G08240	AT3G55970	AT1G22500	AT2G33380	AT3G01970	AT4G08290
	AT3G11230	AT5G61820	AT2G37760	AT5G38710	AT1G76590	AT4G28390	AT3G03870	AT5G09440	AT2G04070	AT1G44130	AT4G11910	AT4G20110	AT5G40240
	AT5G24150	AT1G65960	AT5G61820	AT5G61820	AT1G52000	AT5G01520	AT3G09390	AT1G16510	AT5G07010	AT2G29350	AT3G45860	AT5G37600	AT5G53450
	AT1G72510	AT1G80420	AT1G80420	AT1G67860	AT5G49740	AT1G52040	AT2G17710	AT4G30270	AT3G63210	AT4G12480	AT5G18270	AT2G17710	AT5G46960
	AT5G25190	AT1G75250	AT3G22740	AT2G29170	AT5G21020	AT1G67865	AT3G19710	AT3G25290	AT2G18660	AT3G51440	AT4G23140	AT3G09270	AT4G08300
	AT4G26910	AT3G45050	AT5G02230	AT1G31580	AT3G14620	AT4G30270	AT5G64190	AT3G22160	AT1G55850	AT4G12290	AT3G01970	AT1G31820	AT5G10650
	AT5G43780	AT3G24460	AT5G22270	AT5G18080	AT5G59320	AT3G55240	AT3G55240	AT5G32440	AT5G21020	AT5G13320	AT5G10300	AT4G14090	AT5G17860
	AT3G19710	AT5G59780	AT3G14595	AT5G21020	AT2G43020	AT3G09390	AT1G24147	AT4G14710	AT5G08240	AT3G63380	AT1G31820	AT4G16260	AT2G37750
	AT2G35840	AT1G70890	AT1G70890	AT1G16730	AT4G12290	AT2G24850	AT5G39520	AT5G58350	AT4G14630	AT5G61820	AT3G49780	AT4G03320	AT5G50260
	AT1G03430	AT3G63110	AT5G58570	AT1G75250	AT4G19120	AT5G55970	AT1G15125	AT2G18660	AT2G45220	AT5G18270	AT3G51440	AT5G10300	AT3G52970
	AT1G21910	AT1G78290	AT3G61880	AT1G45145	AT4G27450	AT3G14620	AT4G19420	AT3G08860	AT5G59780	AT1G52000	AT2G42360	AT2G46680	AT3G22740
	AT1G77640	AT3G19710	AT4G27740	AT1G76800	AT2G37130	AT4G12290	AT5G54080	AT3G55240	AT3G13950	AT4G15530	AT5G13170	AT5G01520	AT2G46680
	AT4G21760	AT2G32160	AT1G29395	AT4G28390	AT5G61160	AT5G54080	AT3G14280	AT4G27300	AT3G13040	AT5G17860	AT2G39030	AT3G51440	AT1G62370
	AT2G15080	AT2G01910	AT4G10120	AT5G58350	AT4G01390	AT5G56870	AT3G49340	AT1G76955	AT3G02020	AT2G18690	AT5G61820	AT5G61820	AT1G70680
	AT2G42975	AT1G16730	AT5G23240	AT2G43060	AT2G43570	AT1G29395	AT4G04830	AT3G03870	AT2G47000	AT4G12490	AT2G18660	AT5G07100	AT3G28210
	AT1G69570	AT1G23730	AT1G24148	AT1G65860	AT4G30270	AT2G37460	AT3G11660	AT1G10340	AT1G52200	AT4G21120	AT1G67810	AT3G49210	AT2G32190
	AT1G79270	AT3G45600	AT1G13930	AT2G16740	AT4G28390	AT5G38710	AT1G65790	AT1G52880	AT1G02340	AT1G15520	AT5G10380	AT5G25110	AT4G25000
	AT1G09240	AT3G06145	AT5G63800	AT1G79500	AT4G19170	AT5G14780	AT1G44800	AT3G13062	AT4G30270	AT3G46080	AT4G33040	AT1G06520	AT3G51430
	AT1G68530	AT3G63210	AT1G68910	AT3G26230	AT1G52200	AT1G55850	AT3G13062	AT5G01520	AT5G61820	AT5G07010	AT1G17745	AT4G20320	AT1G68450
	AT1G49470	AT1G73750	AT3G45600	AT3G63110	AT3G50840	AT4G28270	AT3G26220	AT2G32870	AT1G17745	AT4G21840	AT4G12490	AT3G49580	AT5G54080
	AT3G05936	AT3G02150	AT4G32940	AT5G22300	AT1G75250	AT2G43020	AT5G10930	AT5G17860	AT2G43060	AT1G78670	AT5G08240	AT5G01550	AT3G14280
	AT4G32850	AT4G04830	AT1G29460	AT4G20110	AT5G44290	AT3G47480	AT1G21000	AT1G73330	AT5G36220	AT2G30750	AT1G13340	AT3G26210	AT4G14020
	AT3G09450	AT5G43850	AT1G49470	AT5G23010	AT5G14780	AT1G69450	AT1G03290	AT4G15610	AT1G21240	AT5G38900	AT3G13433	AT4G14630	AT5G13820
	AT5G12050	AT1G29450	AT4G12320	AT5G63850	AT1G65790	AT1G45145	AT1G55850	AT5G04950	AT1G62810	AT5G25250	AT1G44800	AT5G46960	AT3G57680
	AT1G68570	AT5G08750	AT2G40130	AT5G22270	AT3G50770	AT3G22231	AT3G20250	AT3G28740	AT1G65790	AT5G55460	AT4G22880	AT5G58350	AT3G51440
	AT5G41900	AT5G49730	AT2G05520	AT1G07600	AT5G40240	AT2G17710	AT3G08860	AT4G35750	AT3G22160	AT5G24200	AT4G33150	AT3G63380	AT2G38240
	AT3G16770	AT2G37760	AT5G10380	AT1G01070	AT2G37460	AT4G19170	AT2G32160	AT3G20250	AT2G17710	AT2G44290	AT4G28390	AT1G66390	AT3G04060
	AT4G25100	AT5G63800	AT5G44430	AT4G19420	AT1G75380	AT5G40240	AT5G09440	AT3G61060	AT3G63380	AT5G58350	AT3G10320	AT4G16640	AT5G61820
	AT3G10525	AT5G09990	AT1G75380	AT3G22160	AT5G63850	AT1G27020	AT1G27020	AT1G21000	AT2G29350	AT3G49780	AT5G10625	AT4G10500	AT3G13672
	AT5G55620	AT1G53030	AT5G24120	AT2G05520	AT1G19660	AT3G62550	AT3G22231	AT4G12480	AT2G25510	AT2G26400	AT3G26840	AT4G08300	AT3G49210
	AT3G06550	AT5G41900	AT4G09760	AT5G59780	AT2G26560	AT3G50840	AT4G27300	AT1G19960	AT2G44290	AT2G47000	AT1G73330	AT1G27020	AT2G14560
	AT1G26945	AT3G05936	AT5G01520	AT3G62550	AT2G25625	AT2G26560	AT5G56870	AT1G15125	AT3G01970	AT1G15125	AT5G58350	AT5G54060	AT1G28130
	AT5G57887	AT4G00880	AT1G56430	AT5G63800	AT4G32340	AT2G40130	AT3G14620	AT1G65790	AT4G25000	AT3G01970	AT5G37600	AT5G13080	AT5G58350
	AT1G76240	AT1G75380	AT5G59780	AT3G22235	AT1G52040	AT4G04810	AT2G40130	AT1G76520	AT4G33040	AT5G23020	AT2G46680	AT1G69490	AT4G01610
	AT3G14620	AT1G78670	AT5G38710	AT2G32290	AT2G37760	AT2G37760	AT4G29190	AT4G33040	AT3G20250	AT3G26280	AT1G02310	AT1G15380	AT1G72120
	AT2G07774	AT5G38980	AT1G55910	AT4G20300	AT4G29190	AT3G57062	AT5G14780	AT5G02020	AT4G14020	AT3G22160	AT3G48020	AT4G14020	AT3G14060
	AT4G23260	AT1G52880	AT1G11700	AT4G13770	AT3G24460	AT2G32680	AT4G23140	AT3G20100	AT4G29190	AT3G14620	AT5G17220	AT4G04490	AT4G23700
	AT1G07600	AT1G24148	AT3G26230	AT5G01520	AT3G55240	AT5G23980	AT4G33040	AT2G17710	AT5G33290	AT1G36622	AT5G59220	AT4G36010	AT1G74020
	AT3G26280	AT4G00780	AT3G57062	AT5G64190	AT4G04810	AT3G26210	AT1G62810	AT4G11890	AT4G08290	AT2G47190	AT1G80160	AT2G30750	AT1G74010
	AT5G11840	AT1G07590	AT3G44450	AT5G54080	AT3G28740	AT2G46440	AT4G28270	AT3G61880	AT3G08860	AT3G46900	AT3G14060	AT3G47950	AT3G05630
	AT4G01280	AT5G18020	AT2G32290	AT1G75380	AT2G39030	AT5G52120	AT5G01520	AT1G78290	AT5G59320	AT1G67810	AT3G46080	AT3G04060	AT3G48020
	AT4G13020	AT1G02350	AT1G34060	AT4G35770	AT1G13470	AT1G62810	AT4G35750	AT1G76590	AT1G24148	AT4G33040	AT5G53450	AT3G26220	AT3G17810
	AT3G02020	AT5G66040	AT4G13800	AT1G23130	AT3G15780	AT1G51270	AT5G36220	AT4G12490	AT1G68620	AT5G10300	AT2G41380	AT4G01610	AT5G64230
	AT1G53560	AT5G24150	AT5G24155	AT3G05030	AT3G51430	AT1G75380	AT5G17860	AT1G70690	AT4G12490	AT4G04490	AT3G04070	AT3G60140	AT3G26220
	AT1G02350	AT5G24120	AT5G03230	AT3G24460	AT5G22300	AT5G22300	AT3G16360	AT5G36220	AT1G32350	AT2G46680	AT2G17710	AT5G54080	AT3G26440
	AT5G11610	AT1G71480	AT4G39940	AT4G08470	AT1G70890	AT1G11210	AT3G25010	AT4G14020	AT5G25250	AT2G04050	AT5G40690	AT4G08290	AT3G57260
	AT2G42380	AT5G53200	AT5G38980	AT4G13800	AT1G31580	AT1G29460	AT1G57590	AT2G45220	AT5G54960	AT5G17760	AT1G44130	AT1G76390	AT3G63280
	AT3G14595	AT3G09450	AT3G20100	AT4G09760	AT1G69450	AT4G27450	AT1G76590	AT5G07010	AT1G15520	AT1G17745	AT5G23020	AT1G67810	AT3G29035
	AT5G23440	AT1G55910	AT2G43060	AT1G70890	AT4G16190	AT1G65790	AT1G29395	AT5G25250	AT5G58350	AT1G52400	AT5G40780	AT3G47480	AT1G76520
	AT5G53200	AT1G69410	AT5G08760	AT3G61280	AT5G18080	AT1G19660	AT3G05936	AT3G44860	AT3G11010	AT5G55450	AT4G11890	AT1G77920	AT1G17030
	AT4G23290	AT3G57062	AT2G21970	AT1G80830	AT5G42530	AT4G29190	AT3G22740	AT1G62810	AT5G55460	AT1G67920	AT1G78670	AT1G18870	AT3G01970
	AT2G30420	AT1G32450	AT1G70810	AT3G14595	AT1G62810	AT3G26220	AT4G16190	AT1G29395	AT1G35710	AT1G02340	AT1G79900	AT1G13340	AT1G05100
	AT2G40610	AT3G09390	AT3G14440	AT2G32680	AT4G16000	AT3G51430	AT5G23240	AT2G43510	AT1G76390	AT1G02470	AT2G47000	AT1G73220	AT4G20110
	AT2G04790	AT4G10120	AT2G46440	AT1G55910	AT1G16730	AT4G20300	AT5G22300	AT4G28240	AT4G14710	AT4G37990	AT5G09220	AT1G79520	AT3G47950
	AT4G37080	AT1G79270	AT5G43850	AT3G51860	AT5G52120	AT5G08760	AT5G55970	AT5G08760	AT5G61010	AT3G48020	AT1G15125	AT5G18270	AT2G17710
	AT1G13860	AT4G09760	AT5G49730	AT4G27740	AT2G17710	AT5G63850	AT1G75250	AT5G55460	AT4G19420	AT4G23700	AT3G01420	AT1G56650	AT5G37600
	AT5G35732	AT4G30410	AT1G73750	AT2G38170	AT1G69720	AT1G80420	AT5G61820	AT3G09390	AT5G13320	AT1G70690	AT1G36622	AT5G09440	AT4G04490
	AT3G15580	AT1G70230	AT2G39800	AT3G44990	AT3G22235	AT4G35750	AT4G28240	AT3G26230	AT5G54080	AT1G52200	AT1G15520	AT1G62370	AT1G76390
	AT1G75500	AT3G15840	AT5G66590	AT2G41090	AT3G03870	AT4G27300	AT1G76955	AT4G12290	AT1G21550	AT3G20250	AT1G52200	AT2G30140	AT1G13340
	AT1G56430	AT5G66590	AT5G21020	AT3G50840	AT2G46440	AT4G38540	AT2G46440	AT1G69490	AT5G66052	AT3G16770	AT1G13470	AT4G02280	AT3G49780
	AT3G53420	AT1G72510	AT1G18590	AT1G52200	AT5G57340	AT3G15780	AT3G47480	AT2G35940	AT5G38710	AT5G37600	AT4G14090	AT2G28110	AT1G79520
	AT2G41090	AT2G38170	AT1G52400	AT5G57340	AT4G27740	AT1G70890	AT5G38710	AT4G23880	AT2G42360	AT5G59220	AT4G22920	AT5G67245	AT1G69490
	AT3G45970	AT5G10380	AT4G00780	AT2G30230	AT5G44260	AT5G63800	AT5G23980	AT1G35710	AT3G28740	AT1G06160	AT5G33290	AT3G19550	AT2G34500
	AT1G52880	AT4G13770	AT1G64370	AT1G70810	AT4G20300	AT4G27740	AT5G32440	AT5G43780	AT2G29120	AT5G33290	AT3G26280	AT5G33290	AT2G28110
	AT3G46130	AT2G20500	AT3G24460	AT2G46440	AT3G26210	AT3G03870	AT4G23260	AT4G29190	AT1G02470	AT3G15500	AT1G21240	AT1G32450	AT3G05400
	AT3G58990	AT5G44580	AT5G58350	AT1G29460	AT2G32680	AT4G12300	AT1G67865	AT1G03290	AT1G21000	AT3G63010	AT1G02340	AT5G23240	AT4G12290
	AT1G03290	AT4G03410	AT3G15780	AT1G29395	AT4G28240	AT4G16190	AT5G61640	AT5G66052	AT2G18690	AT3G51330	AT4G08290	AT5G40780	AT2G30140
	AT5G01610	AT3G13062	AT2G14750	AT4G28240	AT1G76130	AT5G57340	AT1G16510	AT3G13950	AT1G10070	AT2G17710	AT4G20320	AT3G17810	AT4G32940
	AT4G33220	AT5G18010	AT1G80760	AT5G24120	AT5G63760	AT1G31580	AT3G62550	AT5G59320	AT1G52880	AT5G45890	AT3G22160	AT5G16570	AT1G62570
	AT5G24155	AT1G74670	AT2G39890	AT4G27450	AT3G58990	AT3G57680	AT5G08760	AT4G01390	AT5G37600	AT3G27210	AT5G38900	AT3G49780	AT1G02220
	AT4G12320	AT5G02760	AT4G32340	AT1G52400	AT5G40780	AT2G04240	AT3G50840	AT5G23980	AT4G35750	AT2G33380	AT4G23700	AT1G30700	AT5G59430
	AT5G53300	AT5G04080	AT1G01390	AT5G55970	AT1G80420	AT3G20250	AT4G19170	AT3G11010	AT4G23880	AT4G23610	AT3G14620	AT1G16510	AT1G07040
	AT5G38980	AT3G15780	AT1G73600	AT1G01390	AT5G08760	AT1G08460	AT1G07610	AT3G11660	AT5G42825	AT1G55850	AT4G04490	AT1G76590	AT4G10500
	AT2G28720	AT3G58990	AT5G11610	AT5G49730	AT4G10120	AT3G26230	AT1G31580	AT2G44290	AT3G51440	AT2G45210	AT1G22500	AT1G57590	AT4G37150
	AT4G00880	AT2G32290	AT5G45350	AT4G10120	AT5G63800	AT1G78290	AT5G33290	AT5G14780	AT1G70690	AT3G11010	AT1G76520	AT5G17330	AT4G33040
	AT5G22000	AT1G31820	AT4G17340	AT1G65790	AT4G35750	AT4G28240	AT4G00700	AT2G15020	AT2G35940	AT4G14400	AT5G13320	AT5G46180	AT2G23790
	AT5G18010	AT2G41870	AT4G01280	AT5G25190	AT3G14440	AT5G44260	AT4G12300	AT3G49780	AT1G44130	AT4G30270	AT4G14020	AT5G03210	AT5G46180
	AT2G23840	AT1G76240	AT4G28390	AT3G15780	AT3G26230	AT1G76590	AT5G42825	AT5G61640	AT2G46440	AT4G20320	AT3G49340	AT3G22160	AT4G20320
	AT2G29170	AT4G04610	AT1G79270	AT1G73750	AT1G21000	AT3G05030	AT1G06160	AT2G32160	AT5G10300	AT1G65790	AT1G52040	AT3G12830	AT5G25770
	AT3G57062	AT1G73600	AT1G72880	AT5G07100	AT3G14595	AT5G11610	AT3G57680	AT4G16780	AT1G10340	AT5G42800	AT4G36010	AT5G51070	AT4G27260
	AT3G05030	AT1G75180	AT5G45380	AT4G32340	AT1G67860	AT5G63760	AT4G27450	AT1G67920	AT3G63010	AT5G21020	AT3G63010	AT1G03940	AT1G01480
	AT1G23130	AT4G15490	AT5G15948	AT2G21970	AT3G26220	AT5G42530	AT5G03230	AT1G24147	AT5G32440	AT5G54080	AT5G61520	AT2G37750	AT2G47000
	AT5G02760	AT5G64770	AT2G35230	AT4G00780	AT5G03230	AT2G39330	AT1G78290	AT1G57590	AT2G26400	AT5G23240	AT1G54570	AT5G05110	AT3G06420
	AT3G06145	AT1G68238	AT4G04810	AT4G12320	AT3G49580	AT4G32340	AT3G50740	AT3G09020	AT5G08760	AT4G23880	AT4G37430	AT4G23700	AT1G48260
	AT2G24020	AT5G11610	AT3G11280	AT5G11610	AT5G24120	AT5G03230	AT5G39030	AT3G22231	AT1G13340	AT5G44290	AT2G18690	AT5G10770	AT5G48410
	AT5G63800	AT1G68570	AT2G23840	AT5G15948	AT5G59430	AT1G69720	AT1G22160	AT3G62550	AT3G03870	AT4G36988	AT4G14710	AT1G78670	AT5G49600
	AT3G63110	AT1G29395	AT5G18050	AT4G12290	AT3G57062	AT5G36220	AT2G35940	AT4G27450	AT5G17760	AT2G43060	AT5G23240	AT3G63010	AT5G63850
	AT5G41400	AT3G45210	AT1G65960	AT3G45600	AT1G73750	AT1G03290	AT2G29120	AT2G35070	AT3G49780	AT5G61520	AT2G28110	AT1G17745	AT1G77920
	AT4G09830	AT2G23840	AT4G28240	AT2G24850	AT1G70810	AT1G22160	AT1G67810	AT2G46440	AT5G18270	AT5G55970	AT1G67920	AT3G15510	AT4G13250
	AT5G18060	AT5G20830	AT5G44580	AT1G08460	AT3G49780	AT4G08470	AT3G15780	AT2G29120	AT3G26840	AT1G10070	AT1G17020	AT1G21000	AT5G05110
	AT2G03550	AT3G03850	AT3G50840	AT5G36220	AT2G36220	AT2G42890	AT3G22160	AT2G29350	AT3G50740	AT4G23680	AT1G52000	AT1G55760	AT1G61800
	AT3G57260	AT4G35320	AT2G15050	AT5G10170	AT3G05030	AT2G29170	AT1G35710	AT4G16190	AT1G02850	AT2G29120	AT4G03320	AT1G62570	AT2G18050
	AT1G47960	AT3G05640	AT2G30230	AT5G52810	AT5G61640	AT3G14595	AT5G63850	AT5G17330	AT5G60900	AT1G21550	AT3G49580	AT1G73810	AT1G07610
	AT3G45860	AT5G44190	AT5G61520	AT2G36220	AT1G65860	AT3G47640	AT3G28740	AT3G50740	AT5G01520	AT1G03290	AT1G15670	AT2G19570	AT5G07100
	AT5G01790	AT2G45740	AT5G54585	AT1G62810	AT5G02020	AT1G13470	AT1G08460	AT1G76390	AT2G44240	AT1G07900	AT2G04050	AT1G27980	AT5G51070
	AT3G03820	AT1G08460	AT5G10170	AT1G19660	AT1G51090	AT5G61640	AT1G33102	AT5G55450	AT3G46080	AT1G76520	AT4G30270	AT2G47000	AT2G29470
	AT2G31560	AT2G32880	AT2G41870	AT2G04240	AT1G16410	AT3G17790	AT4G11890	AT1G07280	AT3G27210	AT1G62810	AT3G62590	AT5G02580	AT3G19580
	AT1G15260	AT4G10770	AT1G09350	AT2G14750	AT3G22160	AT1G16730	AT2G44290	AT1G67810	AT5G23240	AT3G63210	AT4G01610	AT5G10650	AT4G39670
	AT4G38850	AT2G35230	AT1G78020	AT5G58770	AT5G22270	AT2G32290	AT1G11700	AT1G21550	AT3G09390	AT1G02920	AT1G70690	AT1G61800	AT5G17330
	AT1G20160	AT1G01390	AT1G16400	AT5G43850	AT5G23980	AT3G58990	AT3G26230	AT1G06160	AT4G16190	AT1G21000	AT4G21840	AT1G74020	AT5G56870
	AT4G18210	AT5G55970	AT5G14200	AT2G15080	AT1G76800	AT1G65860	AT5G37600	AT1G21240	AT5G14780	AT1G35710	AT1G10340	AT1G73330	AT4G04460
	AT3G26510	AT1G70810	AT2G26020	AT4G16190	AT2G26695	AT3G50740	AT2G37760	AT1G65690	AT1G29395	AT1G48000	AT2G30140	AT3G52970	AT5G63130
	AT5G03330	AT1G79520	AT5G22300	AT5G61640	AT2G42890	AT4G10120	AT4G19120	AT5G42825	AT1G48000	AT4G08290	AT3G27210	AT3G10450	AT4G34131
	AT1G55910	AT2G42975	AT5G04080	AT5G44260	AT2G05520	AT2G41940	AT5G49740	AT4G28270	AT4G01390	AT5G18470	AT1G48000	AT3G26280	AT3G63380
	AT1G65870	AT5G45350	AT1G18880	AT4G20820	AT1G08460	AT2G29120	AT2G30766	AT3G51330	AT3G09020	AT3G26840	AT1G55850	AT1G63840	AT3G46080
	AT1G74458	AT2G30230	AT1G74090	AT2G40130	AT5G60360	AT2G36970	AT3G18250	AT1G13340	AT1G05340	AT3G10320	AT3G28740	AT3G29590	AT1G75450
	AT2G32880	AT1G53560	AT2G41940	AT1G02340	AT4G09760	AT1G68910	AT5G55460	AT5G33290	AT3G15500	AT4G11910	AT2G44290	AT5G63850	AT5G46950
	AT3G15570	AT5G27280	AT2G05380	AT4G15490	AT5G44005	AT2G38170	AT3G49780	AT4G25110	AT2G29460	AT5G59780	AT5G25250	AT3G26440	AT3G12830
	AT5G56260	AT1G55675	AT5G43150	AT1G64370	AT2G32290	AT5G59430	AT4G29110	AT5G10930	AT4G08300	AT1G74590	AT5G54080	AT1G48000	AT1G66390
	AT5G09990	AT2G39800	AT5G11600	AT2G29120	AT5G39030	AT2G05520	AT1G10340	AT5G60900	AT4G19700	AT4G23150	AT5G01550	AT2G37130	AT1G24575
	AT2G35960	AT4G37310	AT1G67870	AT5G44290	AT1G78290	AT1G76390	AT3G11010	AT5G03230	AT3G51330	AT4G29190	AT4G15530	AT5G46950	AT1G77770
	AT1G63830	AT4G21760	AT4G38360	AT2G39980	AT4G29110	AT1G70810	AT5G66052	AT1G22160	AT3G13433	AT5G02020	AT4G35750	AT2G32190	AT2G42890
	AT4G10150	AT3G50840	AT5G64770	AT3G51430	AT3G57680	AT5G60360	AT1G75380	AT5G13210	AT1G57590	AT2G30140	AT5G01520	AT5G25820	AT2G29460
	AT3G22260	AT2G28720	AT4G00880	AT1G32450	AT1G80830	AT1G76130	AT5G02020	AT4G25000	AT2G26440	AT5G60900	AT1G62810	AT4G14710	AT2G26560
	AT1G22910	AT2G44940	AT1G07590	AT4G30270	AT1G21920	AT4G29110	AT1G70690	AT1G66920	AT4G11890	AT3G14060	AT1G21550	AT3G02150	AT1G73810
	AT2G37760	AT4G11570	AT1G19660	AT2G26695	AT5G09440	AT1G55910	AT1G53030	AT4G08300	AT1G76955	AT4G24000	AT5G13080	AT1G36622	AT5G45900
	AT3G07270	AT5G58310	AT5G58770	AT2G41940	AT4G08470	AT1G11700	AT5G54960	AT5G03210	AT4G35770	AT5G48657	AT5G59780	AT4G30270	AT5G48400
	AT4G28270	AT1G67950	AT2G33380	AT4G38360	AT3G20250	AT5G02230	AT4G08470	AT3G01970	AT3G25020	AT5G02490	AT1G21000	AT4G13250	AT5G54870
	AT5G19390	AT5G53450	AT3G15510	AT5G17860	AT1G51270	AT3G25717	AT5G42530	AT2G42890	AT5G55450	AT4G35750	AT3G16770	AT3G27210	AT2G40110
	AT1G55675	AT4G28390	AT3G54600	AT1G14350	AT2G39980	AT1G15125	AT4G27740	AT1G02850	AT5G43780	AT4G14020	AT2G43060	AT2G26560	AT2G33480
	AT2G21970	AT1G11700	AT5G60360	AT1G69450	AT4G25480	AT5G44005	AT4G20300	AT4G02520	AT2G35070	AT5G66052	AT4G36988	AT1G11190	AT4G18980
	AT1G65860	AT3G46130	AT5G18060	AT2G29320	AT3G47480	AT3G28540	AT1G76390	AT4G12300	AT2G32870	AT4G23600	AT1G76390	AT5G64190	AT3G22160
	AT5G58310	AT2G43100	AT2G40610	AT5G54960	AT2G39330	AT5G24120	AT1G55910	AT5G38710	AT1G73260	AT1G78290	AT3G46900	AT4G27745	AT4G16690
	AT5G56150	AT1G52870	AT5G38510	AT5G60360	AT3G26510	AT4G15540	AT5G52120	AT5G39030	AT3G12500	AT4G19420	AT5G50260	AT3G61280	AT3G26210
	AT2G21590	AT3G53420	AT1G62510	AT1G55160	AT5G54960	AT4G19670	AT1G51270	AT4G04830	AT4G12300	AT4G14710	AT1G63245	AT1G70690	AT4G38540
	AT5G42060	AT2G33855	AT5G27280	AT3G14440	AT1G64370	AT5G18080	AT3G09020	AT5G44260	AT3G13062	AT4G01610	AT4G08300	AT5G50260	AT1G73040
	AT5G18050	AT4G19670	AT3G23000	AT1G79270	AT1G68910	AT2G14610	AT1G05570	AT1G51270	AT3G05690	AT1G44800	AT1G30700	AT4G37150	AT4G01430
	AT1G23730	AT2G41090	AT5G63780	AT2G39890	AT4G12300	AT3G45600	AT3G13672	AT3G50840	AT4G02520	AT2G41380	AT1G77920	AT2G24850	AT5G53970
	AT3G51895	AT1G19660	AT3G46130	AT3G26510	AT1G55850	AT3G13810	AT2G43510	AT4G29110	AT2G37760	AT1G76390	AT3G22740	AT5G08240	AT2G19570
	AT3G15430	AT3G15353	AT5G53200	AT4G39940	AT4G13800	AT2G25625	AT1G73330	AT5G46180	AT1G07620	AT1G77920	AT3G20250	AT1G62710	AT5G25820
	AT2G20750	AT2G15390	AT3G56240	AT5G38980	AT3G45600	AT1G21920	AT1G16730	AT1G05340	AT4G36988	AT2G45570	AT5G21020	AT4G37310	AT1G19200
	AT1G08460	AT5G35732	AT3G08870	AT1G80420	AT1G18880	AT1G03380	AT5G60360	AT1G68620	AT2G21640	AT4G27300	AT1G29640	AT5G13820	AT2G44990
	AT3G06770	AT5G28030	AT1G01070	AT1G77885	AT4G15540	AT1G16400	AT1G07090	AT3G19710	AT4G01610	AT1G02310	AT1G52400	AT1G72120	AT1G31820
	AT5G05950	AT2G27420	AT1G52870	AT5G63760	AT2G30766	AT1G21000	AT5G63800	AT5G13320	AT2G30140	AT2G25510	AT5G24200	AT2G34500	AT1G15520
	AT4G01080	AT4G12300	AT1G80830	AT3G08870	AT5G23010	AT1G79270	AT5G51070	AT4G08470	AT1G67920	AT2G28110	AT3G13672	AT1G75450	AT1G36622
	AT1G11280	AT4G14615	AT4G08470	AT4G27745	AT5G51070	AT5G39030	AT4G16000	AT3G25020	AT3G48020	AT4G36010	AT5G17760	AT4G19700	AT3G04720
	AT1G53030	AT1G68530	AT2G46650	AT1G16400	AT1G23130	AT2G15080	AT1G19660	AT2G47190	AT3G22740	AT3G04070	AT1G73810	AT4G39955	AT5G04200
	AT4G37310	AT1G14685	AT1G65800	AT4G19670	AT1G55910	AT1G33102	AT2G35070	AT2G18690	AT4G03450	AT3G02020	AT1G10140	AT2G28400	AT1G14130
	AT2G35760	AT1G24147	AT1G78070	AT1G20190	AT2G47180	AT1G16410	AT2G39330	AT1G07620	AT5G55970	AT4G22920	AT2G22470	AT4G28390	AT4G02280
	AT1G78020	AT2G23600	AT3G62550	AT5G59320	AT1G55675	AT2G47180	AT2G18660	AT5G63760	AT1G52890	AT3G25020	AT2G31945	AT5G48410	AT5G13330
	AT1G79430	AT4G34630	AT3G45210	AT5G03230	AT2G46690	AT2G36220	AT4G23880	AT1G07090	AT5G64190	AT1G32940	AT3G57680	AT1G74010	AT5G67245
	AT4G14560	AT3G52740	AT1G08460	AT2G30766	AT1G03380	AT3G24460	AT5G60900	AT1G17745	AT5G61640	AT3G50260	AT3G63210	AT3G47420	AT5G58570
	AT3G09600	AT1G06460	AT3G51895	AT3G03190	AT2G39800	AT1G48300	AT4G25110	AT4G27745	AT3G16360	AT1G73810	AT5G02490	AT1G55265	AT3G10450
	AT4G11211	AT1G52342	AT4G13020	AT3G09020	AT2G41940	AT1G64370	AT3G25760	AT2G44240	AT3G44860	AT1G24148	AT3G50260	AT3G28740	AT1G14870
	AT4G10590	AT4G18210	AT1G79520	AT5G18050	AT2G43100	AT5G49730	AT3G05030	AT4G03450	AT5G18470	AT1G10140	AT2G32190	AT2G05380	AT5G07440
	AT1G49950	AT3G56950	AT1G01420	AT2G25625	AT3G09020	AT4G02050	AT1G69450	AT2G46680	AT3G61880	AT1G07620	AT5G48657	AT3G23790	AT1G44130
	AT5G60360	AT5G55620	AT2G36970	AT4G01080	AT1G79270	AT5G54960	AT3G13810	AT4G01610	AT4G04490	AT4G03450	AT5G56870	AT3G46080	AT3G28740
	AT5G08760	AT4G33220	AT4G38850	AT1G13470	AT1G22160	AT1G75410	AT2G36970	AT1G52890	AT3G20100	AT3G21780	AT5G36220	AT4G16670	AT1G13520
	AT3G11280	AT4G26910	AT4G16190	AT2G23840	AT5G60900	AT4G37520	AT2G37460	AT3G13810	AT2G46680	AT5G61640	AT1G65510	AT1G67360	AT4G36010
	AT2G03310	AT4G21105	AT2G36220	AT1G73600	AT2G29120	AT5G09440	AT4G03450	AT5G40720	AT4G36010	AT3G03870	AT1G74590	AT3G04720	AT5G49690
	AT1G06460	AT4G04020	AT5G57340	AT1G69490	AT3G08860	AT5G51070	AT2G29170	AT3G57680	AT1G77920	AT5G01520	AT2G26400	AT4G34131	AT2G15830
	AT3G58120	AT1G50732	AT1G32450	AT1G18880	AT1G01390	AT5G60900	AT3G01970	AT4G27740	AT4G37990	AT1G02930	AT3G03870	AT1G09500	AT1G07430
	AT3G02380	AT5G60360	AT2G32680	AT1G76520	AT1G29460	AT4G13020	AT3G55880	AT2G05520	AT1G02920	AT5G36220	AT1G56650	AT4G12480	AT4G37390
	AT2G21560	AT4G28270	AT4G01600	AT3G44450	AT4G11570	AT4G09760	AT5G64430	AT3G09270	AT1G05570	AT2G31865	AT4G19420	AT2G02010	AT5G42510
	AT3G63210	AT3G14620	AT5G66040	AT4G11570	AT5G49730	AT3G16800	AT3G25020	AT3G15500	AT1G55265	AT2G04070	AT4G29190	AT5G56870	AT4G27745
	AT1G33760	AT4G23290	AT1G03310	AT1G03290	AT4G13020	AT1G35710	AT5G57340	AT4G14630	AT5G22300	AT1G73330	AT5G46180	AT3G21520	AT1G02390
	AT5G05090	AT5G25190	AT3G06145	AT1G56430	AT4G15490	AT3G22235	AT2G35736	AT5G37600	AT5G23980	AT1G52880	AT3G04060	AT3G12580	AT4G11650
	AT1G35140	AT5G18630	AT2G33770	AT1G68910	AT4G19670	AT5G15850	AT5G11610	AT1G55910	AT2G47190	AT5G40690	AT1G32940	AT1G58340	AT3G25950
	AT4G10120	AT1G04220	AT1G68570	AT5G45350	AT4G27745	AT5G64170	AT2G04240	AT4G23260	AT4G23610	AT5G42830	AT1G69490	AT1G07040	AT3G52820
	AT3G24770	AT5G63780	AT2G03390	AT3G02150	AT2G16740	AT1G01240	AT3G14595	AT1G33102	AT1G10140	AT4G25110	AT1G79520	AT5G48400	AT4G37310
	AT4G36540	AT5G21020	AT4G15490	AT2G36970	AT4G13770	AT4G38360	AT1G77920	AT5G05110	AT5G38900	AT3G09390	AT4G19700	AT5G13320	AT3G02875
	AT5G23920	AT4G17840	AT4G20110	AT5G18030	AT4G03030	AT5G22270	AT2G42890	AT2G37760	AT1G75400	AT5G52760	AT3G13040	AT5G61640	AT1G27980
	AT1G62850	AT3G61060	AT4G37800	AT1G79520	AT5G19140	AT3G45210	AT5G08240	AT5G11610	AT4G21840	AT4G35770	AT3G09390	AT2G37760	AT1G21550
	AT3G50800	AT1G78020	AT4G19670	AT2G39800	AT5G63780	AT5G07830	AT1G75410	AT3G47420	AT3G26230	AT5G56870	AT2G35070	AT3G13433	AT2G34810
	AT3G56060	AT5G54585	AT1G22160	AT1G80760	AT1G77885	AT3G25760	AT4G27745	AT1G21920	AT5G53450	AT5G26690	AT5G03210	AT1G21550	AT1G63245
	AT5G41410	AT2G03310	AT5G28030	AT2G14610	AT3G28540	AT2G16740	AT4G02520	AT3G13672	AT5G05110	AT3G12500	AT5G61640	AT1G73040	AT3G19550
	AT1G15240	AT5G23920	AT2G28720	AT3G23570	AT5G05110	AT4G16000	AT1G70890	AT1G05570	AT1G80130	AT3G53150	AT4G23600	AT3G28100	AT5G48180
	AT4G17340	AT3G23490	AT1G62810	AT1G18590	AT2G35680	AT1G70420	AT2G42790	AT1G24145	AT5G04950	AT3G62590	AT4G23880	AT2G42890	AT4G19700
	AT4G13840	AT4G26850	AT2G15080	AT5G27280	AT2G33380	AT1G09350	AT4G15540	AT5G57340	AT4G08470	AT2G37760	AT2G34655	AT1G07620	AT1G24600
	AT3G45210	AT5G63030	AT3G25585	AT5G63780	AT4G16260	AT4G13770	AT3G22235	AT5G64430	AT1G66920	AT5G03210	AT5G51070	AT3G20250	AT2G02390
	AT1G54290	AT4G13020	AT3G08690	AT4G16000	AT3G50740	AT3G26510	AT1G64950	AT3G44300	AT5G46180	AT5G08760	AT1G52880	AT3G03870	AT3G28100
	AT1G80760	AT3G15570	AT2G35760	AT2G26560	AT3G14280	AT4G12320	AT4G32340	AT3G51440	AT4G25110	AT2G22470	AT5G02020	AT4G16690	AT2G39420
	AT3G14020	AT1G72800	AT4G37310	AT5G44580	AT4G00780	AT5G61010	AT4G03030	AT2G31865	AT5G24200	AT4G16190	AT3G19550	AT2G02390	AT5G13320
	AT2G27420	AT3G02460	AT4G10100	AT4G13830	AT5G43850	AT5G17860	AT2G36220	AT1G77920	AT5G62480	AT4G19700	AT1G06160	AT1G23040	AT2G03850
	AT4G28085	AT3G29180	AT3G15840	AT1G21920	AT5G64430	AT1G73750	AT1G70810	AT4G34881	AT2G31865	AT5G39670	AT4G16190	AT3G55470	AT5G05600
	AT4G33240	AT2G17695	AT3G26590	AT3G49570	AT5G41590	AT5G19140	AT3G08870	AT1G69450	AT1G07090	AT5G42825	AT5G55460	AT4G12490	AT4G21980
	AT4G10770	AT5G38710	AT1G51090	AT1G49470	AT2G21970	AT1G55675	AT1G51090	AT3G49580	AT4G23150	AT3G26830	AT3G12500	AT1G67920	AT3G12580
	AT5G01810	AT3G56240	AT5G54130	AT5G44005	AT3G08870	AT1G05570	AT5G05110	AT1G75410	AT1G44800	AT3G26230	AT5G05110	AT2G35070	AT5G20830
	AT1G75250	AT5G52120	AT3G03190	AT5G14200	AT5G17860	AT5G05110	AT5G59430	AT4G05590	AT3G57680	AT2G35940	AT5G54060	AT4G11890	AT5G27350
	AT4G04610	AT3G26900	AT3G23570	AT1G52870	AT4G27300	AT2G46690	AT1G21920	AT2G47000	AT2G30750	AT3G22231	AT5G25110	AT5G48850	AT3G55470
	AT5G61820	AT3G10525	AT5G20830	AT5G40240	AT1G76460	AT4G03030	AT5G40720	AT3G28540	AT5G11610	AT2G26440	AT5G66052	AT1G79270	AT2G01610
	AT1G22630	AT5G18600	AT1G21140	AT3G49780	AT1G48300	AT1G76800	AT5G63760	AT5G51070	AT1G03290	AT4G33150	AT3G51330	AT4G35750	AT5G03210
	AT5G49730	AT1G18810	AT4G32280	AT2G43570	AT1G65800	AT2G26695	AT5G15500	AT3G22235	AT1G19960	AT3G57680	AT2G38240	AT1G24575	AT5G54165
	AT5G44190	AT2G18328	AT4G12300	AT4G35750	AT2G35940	AT2G29320	AT5G07830	AT5G60360	AT1G73330	AT2G35070	AT4G27300	AT1G14130	AT1G12640
	AT1G10865	AT1G07440	AT5G18030	AT5G43150	AT1G16400	AT5G23010	AT1G07600	AT3G16360	AT3G27380	AT3G22740	AT3G49210	AT1G11700	AT1G69930
	AT1G70890	AT4G37080	AT5G39030	AT5G39030	AT5G27280	AT2G43100	AT1G03380	AT5G10650	AT3G26830	AT3G09020	AT5G62150	AT2G44990	AT2G42790
	AT4G27470	AT1G51440	AT5G54080	AT5G51070	AT1G69490	AT2G35940	AT2G15080	AT3G51000	AT2G36970	AT1G57630	AT4G37520	AT3G45010	AT5G53730
	AT5G07690	AT1G64900	AT4G15540	AT4G01600	AT1G70420	AT4G13800	AT1G21550	AT5G17760	AT1G69490	AT5G46180	AT1G24148	AT3G05400	AT2G14610
	AT3G06070	AT4G16880	AT1G02340	AT1G21140	AT3G13810	AT4G03450	AT1G76460	AT1G53030	AT5G02020	AT1G33960	AT4G39955	AT2G33480	AT5G53820
	AT1G71480	AT2G15080	AT1G71240	AT5G43450	AT4G02050	AT5G64430	AT3G58990	AT1G02920	AT1G53030	AT1G05570	AT2G37760	AT5G38900	AT1G79270
	AT1G69160	AT1G78070	AT2G29120	AT1G32070	AT1G30260	AT3G14280	AT5G03210	AT2G36220	AT3G19710	AT2G29460	AT2G29120	AT3G51660	AT1G08920
	AT2G18328	AT4G01280	AT1G52342	AT3G57062	AT5G59680	AT1G07600	AT5G59320	AT1G31580	AT3G11660	AT4G03320	AT1G02920	AT5G64230	AT2G02010
	AT1G69410	AT1G01420	AT1G69160	AT3G26590	AT2G04240	AT3G53310	AT1G07620	AT1G69720	AT4G34881	AT5G13080	AT3G12580	AT4G11650	AT3G22910
	AT4G38860	AT5G61520	AT1G69720	AT5G66590	AT1G05570	AT4G11570	AT1G01420	AT4G19170	AT1G36622	AT1G65510	AT1G05300	AT2G39420	AT5G45880
	AT2G03710	AT3G57260	AT4G03410	AT1G74090	AT1G75410	AT1G67860	AT5G24380	AT2G15080	AT3G13810	AT1G15670	AT3G12830	AT4G15530	AT5G26940
	AT5G24120	AT2G35810	AT1G55675	AT4G03410	AT1G27020	AT3G05937	AT1G16410	AT1G55265	AT3G28540	AT5G59320	AT3G05690	AT5G47860	AT3G16150
	AT5G22270	AT5G63180	AT3G15580	AT1G74458	AT5G36220	AT3G25585	AT2G43020	AT3G21780	AT5G02490	AT4G26270	AT5G05600	AT5G67310	AT1G62620
	AT3G26900	AT4G16190	AT1G74458	AT2G46690	AT3G47640	AT4G38850	AT1G79270	AT1G44800	AT5G39030	AT1G24145	AT3G47420	AT5G13330	AT1G23040
	AT2G26340	AT3G26230	AT1G64900	AT1G07590	AT1G09350	AT5G10650	AT5G15850	AT1G10140	AT5G63760	AT3G28740	AT3G17810	AT3G14620	AT1G11925
	AT5G13450	AT3G17790	AT1G32070	AT1G76390	AT5G58770	AT5G18030	AT1G66920	AT1G79270	AT4G29110	AT1G28190	AT1G28190	AT5G63130	AT5G06230
	AT1G72800	AT2G33380	AT5G61640	AT1G67870	AT4G00880	AT5G02020	AT1G55675	AT1G67865	AT1G65820	AT5G01550	AT1G78290	AT5G62150	AT3G57510
	AT4G16880	AT1G55960	AT3G26510	AT1G03380	AT2G25200	AT1G65800	AT5G25250	AT1G08460	AT3G55240	AT4G29110	AT5G55970	AT4G04460	AT2G25460
	AT2G07798	AT1G28570	AT4G00165	AT3G54600	AT1G22570	AT1G23130	AT5G44260	AT3G22740	AT3G22231	AT4G37520	AT5G16570	AT3G05690	AT1G05680
	AT3G08870	AT4G01080	AT5G20935	AT4G13020	AT1G17140	AT3G49780	AT5G44005	AT3G15780	AT4G26270	AT3G49580	AT1G27980	AT1G52880	AT5G04250
	AT4G22570	AT5G54130	AT4G29110	AT1G52000	AT1G01470	AT5G63780	AT3G28540	AT2G33380	AT5G51070	AT5G19875	AT3G49120	AT1G48260	AT4G18350
	AT2G20835	AT5G53486	AT1G03380	AT3G08690	AT3G55880	AT3G22160	AT2G45220	AT2G40130	AT5G48657	AT5G64430	AT5G63850	AT5G23020	AT4G26050
	AT1G71240	AT3G21670	AT4G21760	AT4G29190	AT4G33040	AT1G76460	AT2G26440	AT3G05690	AT3G62550	AT2G27660	AT2G34500	AT2G42790	AT3G47780
	AT1G09130	AT1G29430	AT1G45145	AT3G61210	AT4G34000	AT5G41590	AT3G02150	AT2G30140	AT3G05937	AT1G57590	AT1G07620	AT4G34860	AT3G23790
	AT3G05640	AT5G01790	AT2G25450	AT1G65800	AT2G23840	AT4G13830	AT1G69490	AT4G23610	AT1G78190	AT5G64190	AT1G65500	AT4G18980	AT5G01225
	AT4G14615	AT5G01520	AT5G19140	AT1G78290	AT5G11610	AT1G74940	AT5G55450	AT4G37520	AT3G61060	AT3G13062	AT1G02850	AT4G36988	AT2G30250
	AT5G15850	AT4G10150	AT5G24150	AT1G69720	AT1G35710	AT4G27745	AT3G47420	AT4G02050	AT1G22160	AT1G69490	AT4G26270	AT5G48657	AT4G18425
	AT3G04720	AT5G15948	AT3G49580	AT1G21000	AT2G42790	AT1G01390	AT2G05520	AT5G22300	AT5G56870	AT1G72060	AT5G61010	AT2G37770	AT5G16570
	AT1G06640	AT1G64970	AT3G56950	AT4G29110	AT3G25760	AT5G41410	AT5G05460	AT5G61010	AT5G59220	AT5G05110	AT2G29460	AT1G28190	AT1G71520
	AT2G44290	AT3G21460	AT1G68530	AT1G13930	AT5G54585	AT4G15490	AT1G55265	AT2G26440	AT5G64430	AT4G22880	AT1G55265	AT1G62810	AT4G28085
	AT1G63770	AT1G75280	AT2G20900	AT4G12300	AT5G53300	AT1G80830	AT4G10120	AT5G22270	AT5G07830	AT3G13672	AT2G02010	AT1G15520	AT5G62150
	AT4G28770	AT3G26590	AT5G39610	AT4G00880	AT5G43450	AT1G56280	AT5G44290	AT4G19700	AT3G52710	AT1G67360	AT1G62760	AT4G16190	AT2G32660
	AT5G62280	AT3G02830	AT5G09990	AT2G39030	AT1G15125	AT4G01080	AT5G24120	AT4G34000	AT2G32160	AT1G66920	AT4G35770	AT2G23790	AT5G14640
	AT5G19380	AT2G35960	AT1G06460	AT1G78270	AT2G29170	AT2G41090	AT4G02050	AT5G18470	AT4G20320	AT5G62480	AT4G27745	AT1G21520	AT1G21000
	AT2G28410	AT1G64950	AT4G11570	AT3G56950	AT5G27930	AT2G28720	AT1G64370	AT4G36988	AT1G24145	AT2G14620	AT3G11010	AT1G65510	AT5G02580
	AT3G13062	AT5G40240	AT4G25480	AT4G34000	AT5G37600	AT5G43850	AT4G04810	AT3G14595	AT1G56650	AT1G63245	AT1G63840	AT5G39050	AT5G33290
	AT3G29330	AT3G26510	AT2G03310	AT2G47180	AT5G24155	AT4G00780	AT5G59680	AT5G02230	AT5G63850	AT3G28540	AT5G64430	AT3G61890	AT1G32940
	AT5G23280	AT5G02840	AT5G52810	AT1G29450	AT4G20820	AT3G55880	AT2G47180	AT3G05936	AT1G02930	AT3G01420	AT1G07900	AT5G54610	AT5G10770
	AT5G18020	AT5G43150	AT2G45600	AT4G37310	AT2G36970	AT4G00880	AT5G46180	AT5G63850	AT2G34655	AT1G79520	AT4G39670	AT5G59780	AT3G51660
	AT1G16730	AT2G03550	AT5G41410	AT2G25450	AT2G39890	AT2G35680	AT3G05690	AT3G53310	AT1G78290	AT2G35980	AT5G06720	AT5G52390	AT2G29420
	AT4G33550	AT4G20070	AT1G65790	AT4G38850	AT3G08690	AT3G26590	AT4G34881	AT2G30250	AT1G76520	AT4G08300	AT1G65790	AT4G37520	AT1G20180
	AT1G74090	AT1G22140	AT5G40370	AT4G27300	AT4G12320	AT5G18630	AT1G69720	AT5G42530	AT4G37520	AT2G32190	AT5G67245	AT1G63245	AT3G63010
	AT2G36895	AT2G39000	AT3G15353	AT1G48300	AT1G10140	AT2G35070	AT3G26590	AT4G22920	AT5G60360	AT3G49120	AT4G04460	AT5G39030	AT4G14710
	AT5G18030	AT1G80760	AT1G30260	AT5G52120	AT1G53160	AT4G25480	AT5G10650	AT2G46690	AT5G53420	AT4G39955	AT4G11650	AT3G22620	AT1G11700
	AT4G19170	AT1G72130	AT4G37400	AT4G15540	AT5G05460	AT2G23840	AT1G10140	AT1G78190	AT1G70810	AT5G32440	AT2G31865	AT3G22560	AT5G43580
	AT1G07590	AT1G67870	AT1G73480	AT1G55850	AT1G33102	AT1G22570	AT2G27490	AT1G02470	AT2G41180	AT2G47130	AT1G61800	AT5G53730	AT5G23240
	AT1G04220	AT5G62360	AT5G63030	AT1G64970	AT4G38540	AT1G04300	AT3G51330	AT1G23040	AT1G73810	AT2G34655	AT1G57590	AT4G23140	AT1G47510
	AT3G56950	AT5G52030	AT5G57887	AT5G05460	AT1G76390	AT5G59680	AT3G53310	AT1G26390	AT5G40720	AT4G14746	AT5G64190	AT2G43060	AT5G27520
	AT1G21270	AT1G07010	AT1G75410	AT1G11700	AT4G13830	AT2G38180	AT4G15490	AT5G48657	AT4G05590	AT4G39670	AT3G25020	AT3G05937	AT2G28400
	AT1G54820	AT2G24200	AT3G21460	AT5G11600	AT1G79520	AT3G47420	AT4G01610	AT1G65500	AT2G37770	AT4G27745	AT1G14870	AT1G32940	AT5G38900
	AT4G30993	AT3G23000	AT1G01470	AT5G08750	AT3G51000	AT5G25140	AT3G08690	AT5G64170	AT1G33102	AT1G02850	AT3G55470	AT2G29950	AT1G26380
	AT5G26940	AT5G03455	AT1G71480	AT2G33380	AT1G03290	AT1G69160	AT4G09760	AT1G03850	AT5G64170	AT1G56650	AT4G23150	AT1G44130	AT1G54130
	AT1G64970	AT3G25585	AT1G69410	AT5G18060	AT1G67870	AT2G21970	AT2G24220	AT3G55970	AT3G55470	AT5G43780	AT5G43780	AT2G46950	AT5G07010
	AT1G24160	AT4G34000	AT5G44260	AT5G54585	AT3G22600	AT5G59320	AT1G28260	AT1G65820	AT3G29034	AT1G65500	AT3G29034	AT1G52200	AT4G30270
	AT5G19190	AT5G41410	AT1G76390	AT2G24220	AT2G14750	AT3G44450	AT2G37200	AT5G10300	AT4G13920	AT2G30250	AT1G06520	AT5G25770	AT5G40730
	AT2G05810	AT3G15580	AT4G21380	AT1G52342	AT1G64950	AT4G34000	AT3G62650	AT5G07830	AT2G15390	AT5G26170	AT4G23610	AT1G75040	AT3G03530
	AT3G28130	AT4G38960	AT1G29450	AT5G19140	AT2G41090	AT2G33770	AT1G23130	AT5G52120	AT1G32940	AT1G78190	AT1G66920	AT2G36800	AT1G26930
	AT5G60890	AT1G29500	AT1G69450	AT1G64950	AT5G52390	AT5G40720	AT3G23000	AT1G30500	AT1G69450	AT1G29395	AT3G02020	AT1G74590	AT2G22470
	AT1G69970	AT5G11600	AT1G64970	AT3G23000	AT5G11600	AT1G79520	AT5G23010	AT2G37200	AT3G61990	AT3G61060	AT5G60900	AT1G03290	AT1G78670
	AT5G24320	AT2G30550	AT1G67950	AT1G01470	AT4G27410	AT3G32980	AT3G45600	AT3G26510	AT3G12830	AT3G05690	AT5G42830	AT4G39670	AT3G61890
	AT2G04240	AT1G10900	AT5G54960	AT1G55675	AT4G37520	AT2G03310	AT1G16400	AT1G02930	AT2G37200	AT3G12830	AT2G14620	AT4G27260	AT3G08720
	AT1G07010	AT4G25100	AT1G04300	AT5G10650	AT2G38170	AT2G42790	AT3G29034	AT2G26400	AT1G51270	AT4G12300	AT1G13830	AT5G64430	AT1G22930
	AT3G02170	AT3G23600	AT2G26695	AT5G53200	AT4G04610	AT3G28300	AT1G65800	AT3G59700	AT1G17170	AT3G20100	AT1G03290	AT1G76690	AT5G39050
	AT4G30410	AT4G01600	AT4G04020	AT3G03870	AT5G25140	AT1G07090	AT4G15610	AT5G05460	AT1G07900	AT5G51070	AT1G03850	AT1G10140	AT1G67980
	AT3G45600	AT1G70580	AT4G16880	AT1G01420	AT3G61210	AT5G43450	AT1G56280	AT2G28400	AT1G72830	AT1G17020	AT3G51660	AT4G21980	AT3G14050
	AT3G01520	AT3G20100	AT4G27745	AT1G53030	AT2G29320	AT3G08870	AT1G48300	AT5G59430	AT2G41380	AT3G60540	AT1G10070	AT5G55970	AT1G55760
	AT5G66590	AT5G23440	AT5G11840	AT5G24155	AT3G25717	AT1G64950	AT4G13770	AT1G19660	AT3G21780	AT3G47420	AT3G50740	AT1G13470	AT1G63840
	AT3G06868	AT4G33240	AT1G64950	AT1G30260	AT5G42825	AT4G03410	AT5G11600	AT1G07040	AT4G11910	AT2G29110	AT5G57480	AT2G30250	AT4G31970
	AT3G62070	AT2G20180	AT2G35940	AT4G17840	AT4G03450	AT1G66920	AT1G78190	AT3G25585	AT3G62590	AT3G52710	AT3G50970	AT2G29460	AT5G18980
	AT2G45500	AT1G03430	AT2G04240	AT1G36370	AT3G28300	AT1G53160	AT4G10100	AT2G42360	AT5G03210	AT3G25610	AT1G02930	AT2G44240	AT1G72800
	AT2G43060	AT5G61640	AT4G01080	AT5G15850	AT2G37200	AT2G39800	AT2G46680	AT1G07610	AT3G25760	AT3G50740	AT3G02150	AT4G19420	AT3G03440
	AT5G08750	AT1G64360	AT4G15248	AT3G50740	AT1G07040	AT1G15740	AT5G03200	AT2G42790	AT4G22920	AT5G24530	AT2G30250	AT2G15830	AT5G25110
	AT2G39800	AT4G30993	AT3G22160	AT2G28720	AT5G43150	AT2G39890	AT3G26510	AT5G63800	AT4G23680	AT3G19550	AT3G47950	AT5G64000	AT1G25530
	AT4G13770	AT3G51895	AT1G55920	AT1G78070	AT1G56280	AT4G19700	AT5G22270	AT1G75400	AT3G13672	AT1G51890	AT1G35710	AT1G21250	AT4G37370
	AT1G77770	AT4G39730	AT3G55646	AT2G35940	AT1G64970	AT3G50750	AT3G17810	AT4G03030	AT5G43450	AT1G75400	AT2G27660	AT4G05590	AT5G67310
	AT5G14410	AT1G65870	AT3G22370	AT1G75410	AT5G04080	AT5G18050	AT5G13210	AT2G47130	AT5G10650	AT1G03850	AT1G53030	AT5G36220	AT5G61640
	AT1G70230	AT3G28050	AT4G39780	AT1G78970	AT2G33770	AT5G37600	AT1G78020	AT2G37460	AT4G23260	AT5G10625	AT3G61990	AT5G53970	AT4G39270
	AT1G29500	AT3G61210	AT2G21560	AT1G74940	AT5G38980	AT1G29450	AT2G26695	AT3G17810	AT3G25610	AT5G64810	AT1G67360	AT2G40110	AT1G75388
	AT1G26440	AT2G19310	AT3G25717	AT2G33770	AT4G38360	AT3G13672	AT3G51000	AT1G76460	AT4G27745	AT2G01540	AT4G37150	AT5G06230	AT1G77145
	AT3G28200	AT5G12050	AT2G39980	AT2G25200	AT3G16800	AT5G05460	AT2G28720	AT3G62590	AT2G01540	AT5G39030	AT1G05570	AT3G25010	AT2G28200
	AT5G63760	AT5G25610	AT1G11580	AT1G78020	AT1G07600	AT3G23000	AT2G33380	AT5G43450	AT2G30250	AT2G43000	AT5G02230	AT3G13229	AT1G67810
	AT2G30230	AT1G09350	AT1G53560	AT3G55646	AT1G52870	AT3G15580	AT3G12040	AT1G56280	AT3G50910	AT3G44860	AT5G39030	AT1G69930	AT2G45740
	AT1G73600	AT5G22270	AT2G20610	AT3G45210	AT1G76520	AT2G44290	AT4G25480	AT2G38790	AT2G15080	AT5G04950	AT5G18470	AT5G09220	AT4G39955
	AT2G33770	AT4G35060	AT5G44005	AT1G74290	AT1G66920	AT5G66590	AT5G43850	AT3G12830	AT1G79270	AT5G17220	AT1G74020	AT5G10930	AT1G67360
	AT2G19940	AT4G39800	AT4G26850	AT3G50750	AT4G18210	AT5G38980	AT5G41410	AT1G64950	AT3G47420	AT3G49210	AT3G26830	AT4G34230	AT5G24160
	AT3G16850	AT5G58350	AT5G20090	AT3G51895	AT5G61010	AT5G67520	AT1G17745	AT1G10070	AT2G47130	AT1G65820	AT2G29950	AT1G62620	AT2G36950
	AT1G52140	AT5G23280	AT2G03550	AT2G03310	AT1G26440	AT3G55646	AT5G43150	AT1G48000	AT4G39955	AT1G27980	AT1G66390	AT5G64552	AT5G57480
	AT1G67050	AT5G39860	AT4G14615	AT2G35680	AT5G15850	AT5G11600	AT2G34490	AT4G16000	AT1G03740	AT1G13830	AT4G25110	AT5G46050	AT1G73010
	AT2G17695	AT1G69160	AT1G78970	AT3G15840	AT5G10170	AT4G05590	AT4G19670	AT5G44290	AT5G66790	AT3G29034	AT1G78190	AT5G57480	AT3G10815
	AT2G18300	AT1G75410	AT5G18010	AT5G40370	AT1G53030	AT5G33290	AT5G19140	AT4G15540	AT4G34860	AT5G13170	AT1G23040	AT1G02220	AT1G18870
	AT3G52740	AT5G02190	AT5G40240	AT1G06460	AT1G52342	AT4G17840	AT3G25585	AT3G26590	AT3G49120	AT4G08470	AT3G21780	AT5G13210	AT3G49120
	AT1G01420	AT4G29070	AT5G52120	AT1G51090	AT1G74940	AT5G27280	AT5G66790	AT1G72060	AT3G59700	AT3G13810	AT5G32440	AT4G39270	AT3G17000
	AT2G45600	AT1G01470	AT1G52200	AT3G56240	AT4G23140	AT1G78270	AT1G65860	AT1G21400	AT1G64950	AT4G02520	AT2G28400	AT5G21020	AT5G08240
	AT2G41870	AT2G04410	AT4G10770	AT2G42890	AT1G11700	AT1G01070	AT1G02850	AT1G75380	AT3G12580	AT1G30900	AT5G15960	AT5G02230	AT3G13433
	AT5G45350	AT2G35840	AT5G15850	AT2G46650	AT5G57655	AT1G18880	AT4G38360	AT4G39955	AT5G26690	AT5G05600	AT2G26440	AT5G11090	AT2G37760
	AT5G23010	AT4G32850	AT1G20070	AT2G17710	AT2G35230	AT3G51730	AT5G57655	AT1G27980	AT1G34420	AT2G38790	AT2G04070	AT2G42360	AT4G37010
	AT3G18280	AT1G14150	AT3G61210	AT5G64430	AT5G66052	AT5G25280	AT2G44240	AT3G08870	AT1G07280	AT3G22235	AT5G54960	AT3G05630	AT4G37520
	AT3G02830	AT2G36895	AT1G69730	AT1G51270	AT3G45210	AT5G27930	AT2G35680	AT4G04490	AT1G27980	AT3G28890	AT5G63760	AT1G19200	AT5G43650
	AT3G23490	AT5G41700	AT4G18930	AT1G68570	AT4G21380	AT3G11010	AT1G68910	AT1G72200	AT1G30500	AT5G57480	AT3G26440	AT2G32680	AT1G04580
	AT5G59480	AT1G22160	AT1G07300	AT4G37400	AT1G04300	AT1G01420	AT1G78270	AT3G57062	AT1G75410	AT5G62150	AT5G40720	AT5G60360	AT3G47480
	AT3G29670	AT2G04795	AT5G43450	AT1G03430	AT2G04795	AT3G08690	AT4G13830	AT2G04050	AT1G56280	AT3G13380	AT4G12300	AT5G54870	AT3G45010
	AT4G11960	AT5G11840	AT1G53030	AT1G26440	AT4G15765	AT5G66052	AT1G67920	AT1G10865	AT1G55910	AT3G04060	AT4G29110	AT1G02340	AT1G62710
	AT1G18590	AT2G40130	AT4G38860	AT2G39330	AT1G69160	AT1G13360	AT3G13950	AT3G63010	AT5G19875	AT5G40720	AT2G42790	AT3G03440	AT1G79450
	AT2G36870	AT5G60850	AT3G48310	AT4G03030	AT1G78020	AT3G46130	AT1G01060	AT4G19670	AT4G28240	AT1G02220	AT2G47270	AT1G07610	AT3G51730
	AT5G18600	AT5G44290	AT3G02460	AT3G25770	AT3G50750	AT4G33040	AT3G04060	AT4G21840	AT5G05460	AT2G29950	AT5G55450	AT3G50970	AT1G76590
	AT5G57050	AT3G48310	AT4G34000	AT1G71480	AT2G28720	AT5G42825	AT4G29210	AT4G23150	AT1G08460	AT3G55470	AT1G26380	AT1G07430	AT3G22620
	AT4G32280	AT5G21100	AT4G34630	AT3G10420	AT3G29670	AT1G78020	AT2G41090	AT1G01060	AT2G15020	AT3G61880	AT4G14400	AT4G28085	AT3G21420
	AT2G24762	AT4G14400	AT1G72510	AT4G17340	AT1G15740	AT2G14750	AT3G51440	AT2G27830	AT3G23550	AT1G76955	AT2G43000	AT1G14870	AT5G67080
	AT5G21020	AT3G56290	AT1G73630	AT3G26210	AT3G15840	AT2G43570	AT1G10865	AT1G16730	AT2G42890	AT1G34420	AT2G37770	AT5G22300	AT1G70690
	AT1G55920	AT2G45600	AT2G18328	AT1G64900	AT2G03310	AT5G12200	AT1G80420	AT5G59680	AT1G60730	AT3G59700	AT1G51890	AT1G10070	AT1G11210
	AT1G07080	AT1G18880	AT4G20820	AT4G37520	AT3G51730	AT1G78070	AT4G37520	AT1G80130	AT1G24147	AT2G40750	AT4G34230	AT5G02490	AT3G22560
	AT5G04080	AT1G03380	AT3G55770	AT4G23130	AT4G03410	AT1G09910	AT3G01470	AT4G14746	AT3G08870	AT2G42790	AT3G61890	AT3G01470	AT3G47420
	AT5G11970	AT1G62180	AT1G53160	AT5G54130	AT1G78070	AT4G01610	AT4G36988	AT3G23000	AT3G26590	AT5G46350	AT1G77450	AT5G25250	AT1G55265
	AT4G08470	AT5G19860	AT5G18020	AT2G44290	AT4G23880	AT1G72200	AT3G28300	AT4G18210	AT4G24000	AT1G63840	AT1G75400	AT1G05300	AT4G22880
	AT1G78680	AT2G36870	AT2G42890	AT1G04300	AT4G01610	AT3G51000	AT5G12200	AT1G36622	AT2G02390	AT1G77510	AT4G34860	AT1G76520	AT2G29950
	AT3G26590	AT1G09390	AT2G35680	AT4G04020	AT2G26440	AT4G04610	AT2G29320	AT3G25760	AT3G08690	AT1G26420	AT2G42890	AT5G28237	AT5G55970
	AT4G37520	AT3G51130	AT5G19860	AT3G25717	AT4G17840	AT3G02150	AT2G04050	AT3G28890	AT2G46690	AT3G17810	AT5G19875	AT5G61520	AT3G48580
	AT1G06700	AT1G15260	AT5G51070	AT3G22550	AT2G15080	AT1G77920	AT1G30500	AT1G03380	AT3G22235	AT2G32160	AT5G46050	AT2G18690	AT3G22240
	AT4G15540	AT2G47710	AT4G24290	AT1G11210	AT2G24220	AT4G37400	AT3G47640	AT3G45300	AT4G19670	AT1G80160	AT3G10450	AT5G43780	AT1G76690
	AT3G15840	AT1G04300	AT2G21650	AT4G08870	AT5G18630	AT3G29180	AT1G29400	AT1G70810	AT5G10930	AT3G61890	AT2G25510	AT4G12080	AT5G05410
	AT2G18570	AT4G28240	AT2G46690	AT5G41410	AT1G09910	AT3G05690	AT3G45300	AT2G02390	AT2G42790	AT5G63850	AT5G39050	AT5G40720	AT4G00305
	AT1G75280	AT2G15830	AT2G35830	AT2G37130	AT5G64170	AT1G72510	AT1G10070	AT1G79520	AT1G76460	AT1G64950	AT1G79270	AT1G69450	AT5G51680
	AT1G01390	AT1G20070	AT1G07440	AT5G66040	AT3G53310	AT5G54585	AT5G66040	AT3G27210	AT1G52410	AT2G21640	AT5G42825	AT3G49120	AT3G51130
	AT2G46980	AT1G51090	AT2G43320	AT4G02520	AT3G51895	AT4G10100	AT5G18080	AT5G25140	AT4G23010	AT1G79270	AT5G59320	AT1G69480	AT5G02490
	AT4G16990	AT2G29120	AT1G58520	AT1G22160	AT3G23570	AT2G02360	AT3G15580	AT2G36970	AT2G28110	AT5G06720	AT3G60140	AT5G13800	AT3G50910
	AT1G36370	AT3G62800	AT5G48370	AT2G04080	AT1G23730	AT3G22968	AT2G21970	AT3G62650	AT2G29950	AT2G17040	AT3G53150	AT2G29420	AT1G69480
	AT1G28520	AT5G15850	AT5G64430	AT4G03450	AT2G39000	AT1G51090	AT3G52710	AT2G39330	AT5G67245	AT3G25882	AT2G35940	AT5G05600	AT1G78290
	AT2G04690	AT5G62280	AT4G17840	AT4G02050	AT5G18030	AT1G01060	AT1G75400	AT2G17040	AT3G53310	AT3G22910	AT2G01540	AT1G72830	AT5G40780
	AT5G63500	AT4G27745	AT1G70580	AT4G21380	AT1G06460	AT1G67870	AT3G51730	AT3G29034	AT5G52450	AT5G10930	AT3G09020	AT2G47270	AT4G14950
	AT4G23050	AT4G19840	AT4G19840	AT3G11280	AT3G17790	AT5G18020	AT3G27210	AT5G24530	AT2G17040	AT3G61990	AT2G38790	AT1G09350	AT1G63440
	AT5G38710	AT1G63830	AT1G64400	AT5G54390	AT2G27830	AT5G62360	AT1G72510	AT5G66790	AT5G05600	AT1G53030	AT1G69930	AT3G50260	AT5G45630
	AT1G70985	AT3G01520	AT1G51440	AT3G06145	AT1G80760	AT1G01470	AT1G07040	AT3G22460	AT2G17290	AT5G13200	AT5G22300	AT2G04050	AT1G74590
	AT4G28240	AT4G12880	AT5G54390	AT2G41870	AT1G35190	AT1G63800	AT4G19700	AT2G28110	AT2G29170	AT3G50910	AT3G61060	AT4G26270	AT1G67920
	AT2G22980	AT1G56600	AT2G27420	AT1G22570	AT5G03210	AT4G18210	AT3G55470	AT3G51730	AT3G13910	AT3G51660	AT3G52710	AT1G77450	AT1G73750
	AT4G34790	AT2G29320	AT1G54290	AT5G56870	AT2G14610	AT4G02520	AT1G72200	AT3G52710	AT2G18193	AT5G46050	AT5G46350	AT1G21240	AT5G64370
	AT1G64680	AT5G19550	AT4G13830	AT1G56280	AT2G36320	AT5G58770	AT1G21400	AT3G05937	AT5G52760	AT1G77450	AT1G13520	AT2G03850	AT5G03550
	AT2G19680	AT1G17080	AT1G53700	AT4G29070	AT1G73480	AT5G03200	AT2G41940	AT5G53420	AT3G17810	AT1G55265	AT1G64950	AT2G32660	AT3G03870
	AT4G27745	AT5G03130	AT4G18210	AT3G15430	AT3G25585	AT3G23570	AT3G49580	AT1G11700	AT2G05520	AT1G24140	AT1G62710	AT3G09390	AT2G28710
	AT3G26450	AT1G60989	AT5G01610	AT5G53300	AT3G15580	AT1G07040	AT1G65820	AT5G44005	AT3G60540	AT1G19960	AT2G39050	AT2G38790	AT1G77450
	AT2G32100	AT5G12170	AT4G02050	AT5G62360	AT4G39780	AT5G55460	AT5G53420	AT1G60190	AT5G48370	AT3G12580	AT1G65820	AT5G14640	AT3G18950
	AT3G50750	AT4G16146	AT3G60300	AT5G64770	AT3G45300	AT3G14440	AT3G57062	AT1G15670	AT5G13200	AT3G26440	AT1G64170	AT2G39050	AT1G18860
	AT1G69935	AT1G06700	AT1G74940	AT1G73480	AT5G63030	AT2G36320	AT2G46690	AT2G34655	AT4G04830	AT1G22160	AT5G08760	AT1G77770	AT2G37770
	AT1G18880	AT5G26330	AT1G75280	AT4G34630	AT5G40720	AT1G06460	AT1G67860	AT5G12200	AT5G49280	AT5G53450	AT3G59700	AT2G39030	AT5G17220
	AT5G19550	AT3G23400	AT5G07690	AT3G15580	AT2G03530	AT5G63030	AT5G41590	AT5G11600	AT2G22470	AT5G61010	AT3G13062	AT5G47590	AT2G16740
	AT5G59030	AT5G50950	AT3G52070	AT3G22370	AT5G41410	AT2G37200	AT5G13320	AT5G03330	AT3G19550	AT2G02390	AT3G22910	AT2G14620	AT5G39030
	AT2G39000	AT5G56150	AT4G16000	AT4G38540	AT3G23000	AT1G53030	AT5G49730	AT3G63380	AT2G37460	AT2G02010	AT1G72830	AT5G15960	AT1G10140
		AT1G31170	AT3G13810	AT5G07830	AT5G66590	AT5G66040	AT5G43450	AT1G75250	AT1G57630	AT2G32870	AT5G25820	AT3G02875	AT1G16510
		AT2G43320	AT2G29320	AT5G25140	AT4G10100	AT3G27170	AT1G09350	AT1G55675	AT1G63245	AT5G53120	AT5G10930	AT1G13520	AT3G21790
		AT1G57590	AT5G60890	AT1G65960	AT4G37400	AT1G22930	AT1G64970	AT2G04240	AT4G03030	AT4G13920	AT4G21980	AT3G16770	AT2G20900
		AT5G60890	AT5G25610	AT1G53560	AT3G63110	AT5G02840	AT3G23570	AT5G15850	AT2G40130	AT3G11660	AT1G02220	AT3G57540	AT5G09440
		AT5G57780	AT5G53300	AT3G25760	AT4G36010	AT3G02460	AT3G29330	AT1G22930	AT5G47860	AT5G67340	AT3G05937	AT1G13830	AT5G60360
		AT4G13830	AT4G32850	AT4G26850	AT1G10340	AT1G69490	AT5G64170	AT1G72120	AT2G33380	AT4G37150	AT1G29395	AT3G51730	AT5G18640
		AT2G46100	AT5G07460	AT5G20090	AT5G10650	AT1G52870	AT4G01280	AT2G04070	AT3G50260	AT4G26060	AT5G53730	AT4G13920	AT4G15530
		AT1G22630	AT5G27930	AT5G18010	AT4G27470	AT5G18010	AT5G64230	AT5G59220	AT5G12200	AT1G51860	AT1G60730	AT1G53100	AT4G18990
		AT1G30260	AT4G35750	AT4G38860	AT4G01280	AT3G09020	AT1G73750	AT5G26690	AT2G45510	AT1G60730	AT3G44860	AT3G25870	AT1G21780
		AT1G64370	AT4G20070	AT2G36320	AT1G63800	AT3G61210	AT1G23040	AT1G15740	AT4G26060	AT1G26380	AT5G14780	AT5G17760	AT3G20250
		AT1G21250	AT5G25190	AT4G14930	AT3G26590	AT1G68740	AT1G04300	AT1G57630	AT3G11230	AT4G01390	AT3G25610	AT1G75400	AT5G16360
		AT4G10100	AT3G52740	AT2G15050	AT5G03200	AT5G15948	AT5G19875	AT5G24120	AT3G56950	AT5G22380	AT1G72120	AT5G20830	AT4G23450
		AT3G07270	AT1G13750	AT5G19860	AT5G33290	AT1G65820	AT4G39795	AT5G49740	AT4G15540	AT3G51000	AT1G26420	AT3G59700	AT5G54730
		AT2G35820	AT3G28690	AT5G27930	AT5G45350	AT5G10170	AT4G30960	AT5G03200	AT1G03380	AT2G46440	AT2G35980	AT1G35190	AT5G22300
		AT2G02360	AT3G51730	AT4G10100	AT4G02520	AT2G01680	AT4G12490	AT5G67520	AT3G53150	AT4G32810	AT2G36800	AT1G26380	AT3G59700
		AT1G70985	AT5G44190	AT4G16260	AT5G18050	AT2G26440	AT1G79520	AT4G09760	AT4G03320	AT3G62550	AT1G21520	AT2G18170	AT5G02420
		AT1G78680	AT1G03290	AT5G63030	AT3G52070	AT3G56950	AT5G58770	AT4G19120	AT3G50840	AT1G69930	AT3G20100	AT2G31990	AT2G18690
		AT5G56260	AT3G47640	AT1G70420	AT3G22460	AT4G29210	AT1G24145	AT5G48370	AT5G03200	AT1G72830	AT4G16670	AT5G17460	AT5G46350
		AT1G68585	AT5G50400	AT2G03550	AT1G01240	AT3G63110	AT2G33770	AT2G35680	AT4G27900	AT4G34881	AT1G72060	AT4G35060	AT1G03290
		AT3G28130	AT4G23290	AT1G15125	AT3G32980	AT1G03310	AT5G63030	AT4G13920	AT1G79520	AT4G25490	AT1G33960	AT1G24600	AT2G32530
		AT3G06510	AT5G57050	AT3G13810	AT4G29210	AT2G04080	AT1G35190	AT3G14440	AT3G28890	AT5G25260	AT5G13200	AT5G27520	AT2G37130
		AT5G26340	AT1G10900	AT3G28540	AT1G75400	AT2G04795	AT4G05590	AT1G44130	AT1G72120	AT2G39050	AT5G26690	AT3G17000	AT5G57910
		AT4G37925	AT2G42975	AT2G02360	AT2G02360	AT5G14390	AT3G22550	AT1G01420	AT2G45210	AT2G47270	AT5G17460	AT4G21840	AT1G35910
		AT2G04790	AT2G24200	AT4G24990	AT5G07830	AT1G64970	AT2G38170	AT1G23840	AT1G67865	AT3G08870	AT1G67980	AT1G21400	AT2G38790
		AT5G59890	AT1G28960	AT3G51730	AT4G37310	AT1G74290	AT4G34000	AT2G37770	AT1G15670	AT4G14090	AT5G62480	AT1G02850	AT2G36800
		AT5G03120	AT1G69490	AT1G53160	AT2G25450	AT4G20820	AT5G27280	AT1G67360	AT5G14640	AT1G14870	AT2G47130	AT5G10380	AT1G07620
		AT2G19650	AT4G10150	AT5G37600	AT5G09990	AT4G23880	AT5G27930	AT3G56950	AT1G10865	AT5G10650	AT3G50910	AT1G55850	AT5G51640
		AT2G39270	AT4G12910	AT5G24150	AT1G13930	AT1G75400	AT2G35230	AT1G72830	AT3G15780	AT4G04500	AT5G04950	AT2G45040	AT3G15510
		AT1G80830	AT2G47180	AT1G35710	AT5G66790	AT1G10865	AT1G74940	AT3G55470	AT3G51000	AT1G30500	AT3G28540	AT2G01610	AT1G70300
		AT2G33770	AT3G08780	AT1G69730	AT3G03190	AT4G38860	AT1G15740	AT5G52760	AT5G42530	AT5G50260	AT1G07090	AT5G07440	AT4G30490
		AT2G14750	AT3G50750	AT3G51660	AT5G66040	AT1G35190	AT4G03410	AT4G21980	AT3G03440	AT1G79900	AT5G10650	AT1G75388	AT1G10410
		AT4G09830	AT1G21440	AT3G25585	AT2G44290	AT1G69730	AT2G39000	AT1G28190	AT5G02230	AT5G14780	AT3G26470	AT3G63210	AT4G36988
		AT2G32390	AT1G76460	AT4G19700	AT3G05937	AT2G03530	AT2G27830	AT3G48080	AT4G19120	AT1G07090	AT1G55760	AT4G15490	AT5G48657
		AT2G26340	AT5G18630	AT5G41700	AT1G01070	AT3G60300	AT5G17330	AT3G04060	AT2G36220	AT1G67980	AT4G37310	AT4G29190	AT2G23450
		AT1G56430	AT2G19650	AT5G09990	AT3G01470	AT3G45300	AT2G34720	AT2G01540	AT4G21120	AT5G39050	AT4G34131	AT3G50910	AT1G03850
		AT5G26230	AT2G38170	AT4G10770	AT1G05300	AT5G48370	AT5G38980	AT3G48020	AT2G40750	AT1G70810	AT3G02040	AT1G53030	AT3G54950
		AT3G16850	AT5G55970	AT4G27470	AT4G19860	AT4G34630	AT4G17840	AT3G25610	AT3G10320	AT1G69450	AT1G70810	AT4G23880	AT5G47860
		AT1G80290	AT1G31170	AT1G72510	AT1G13360	AT3G08860	AT1G56120	AT3G01470	AT1G77510	AT5G54960	AT3G47780	AT3G56200	AT1G28190
		AT5G48900	AT1G56280	AT4G14615	AT4G01080	AT1G26440	AT3G62590	AT4G15260	AT5G53120	AT5G25110	AT4G13920	AT1G26930	AT3G06810
		AT5G57815	AT3G01470	AT4G01280	AT4G39940	AT3G49580	AT1G14790	AT1G18710	AT1G28190	AT5G67245	AT1G07040	AT5G59430	AT1G76130
		AT4G05010	AT2G32010	AT4G13810	AT5G12200	AT1G77370	AT2G23840	AT5G53120	AT5G26170	AT4G23260	AT3G26230	AT2G43000	AT2G39050
		AT3G16190	AT1G76570	AT4G19840	AT1G72510	AT1G03740	AT1G13360	AT2G41380	AT5G40690	AT3G08690	AT1G22160	AT3G60966	AT3G14560
		AT2G43060	AT5G48850	AT5G05110	AT3G48530	AT4G01600	AT3G27170	AT5G67245	AT4G15490	AT1G29640	AT5G44290	AT2G22470	AT5G54060
		AT4G12910	AT2G31790	AT3G01470	AT5G64000	AT5G41700	AT2G43100	AT4G23010	AT5G39670	AT3G16360	AT2G02390	AT5G32440	AT1G27020
		AT5G22000	AT5G05460	AT5G17650	AT5G59670	AT4G34881	AT3G25717	AT5G41410	AT5G24530	AT2G02930	AT3G22231	AT5G63760	AT2G04050
		AT2G38640	AT5G40670	AT5G60900	AT5G41700	AT5G46180	AT1G18710	AT3G46080	AT4G27450	AT1G05300	AT1G15380	AT3G08690	AT3G50260
		AT5G67370	AT3G23430	AT3G48990	AT3G22968	AT1G52800	AT5G15853	AT4G32340	AT3G22550	AT4G14365	AT5G47860	AT1G60190	AT1G48000
		AT5G27350	AT3G03870	AT1G76460	AT4G18930	AT5G24380	AT3G02460	AT3G08690	AT1G74590	AT2G42890	AT5G60360	AT2G38240	AT1G69450
		AT5G42980	AT2G40900	AT1G69160	AT5G38510	AT1G68570	AT1G65500	AT2G29320	AT1G01420	AT3G50970	AT3G13380	AT2G28200	AT4G12490
		AT5G57050	AT5G05090	AT5G03455	AT1G78270	AT4G35270	AT5G41700	AT2G40750	AT1G69720	AT3G47780	AT1G24145	AT1G47960	AT3G48850
		AT4G22570	AT4G30993	AT4G39780	AT5G19860	AT2G25450	AT3G05937	AT5G54960	AT1G50420	AT2G31945	AT3G13810	AT3G21420	AT5G20150
		AT1G73630	AT3G50740	AT1G55920	AT5G25280	AT1G03430	AT3G60300	AT1G65800	AT3G02150	AT5G62770	AT1G03940	AT1G07900	AT1G68820
		AT4G11960	AT5G58310	AT5G20830	AT3G22370	AT5G43150	AT3G50750	AT5G47860	AT5G60460	AT3G26470	AT4G25490	AT3G19580	AT2G17760
		AT2G27490	AT5G17650	AT5G02840	AT1G03430	AT5G50400	AT4G36080	AT4G34230	AT2G38790	AT1G72680	AT3G62550	AT5G41400	AT1G67070
		AT5G59030	AT4G30110	AT1G09910	AT3G29180	AT3G51660	AT4G18930	AT2G31990	AT5G41410	AT1G34750	AT2G30550	AT1G12640	AT3G26280
		AT3G44310	AT2G24280	AT4G02075	AT3G51660	AT3G29670	AT1G72830	AT3G61890	AT3G56200	AT1G66880	AT1G57630	AT1G64950	AT1G17745
		AT1G64680	AT3G15430	AT1G55960	AT3G17810	AT4G18930	AT4G27900	AT2G39050	AT5G66630	AT1G55910	AT3G61930	AT1G78290	AT4G16670
		AT4G32940	AT1G48300	AT1G63800	AT3G55646	AT1G10340	AT5G19860	AT2G34490	AT1G72330	AT4G21980	AT1G30500	AT1G17030	AT2G45040
		AT1G53160	AT5G42980	AT3G17790	AT4G20070	AT4G32850	AT2G16740	AT5G13200	AT1G28260	AT1G64170	AT2G17840	AT4G16740	AT1G21400
		AT1G09310	AT5G01790	AT5G11840	AT1G78970	AT4G27470	AT2G03530	AT5G39670	AT1G35190	AT5G63760	AT1G51860	AT2G34655	AT1G75400
		AT1G62250	AT1G62180	AT4G32850	AT4G11360	AT5G24155	AT3G63010	AT1G66880	AT1G31580	AT4G04460	AT1G07610	AT2G18660	AT5G64430
		AT4G32280	AT5G41900	AT1G10900	AT3G19010	AT5G44580	AT2G32290	AT5G19875	AT4G38360	AT1G72120	AT3G08690	AT1G51860	AT2G22860
		AT3G56060	AT2G32880	AT3G53310	AT3G04060	AT5G49015	AT1G09910	AT1G34750	AT4G16000	AT3G13910	AT3G52780	AT5G64370	AT5G02230
		AT2G26690	AT4G27450	AT5G27350	AT1G29970	AT4G34550	AT1G02470	AT5G23240	AT1G32230	AT5G17460	AT4G08470	AT5G24200	AT4G11890
		AT1G14280	AT1G52800	AT3G15353	AT5G49015	AT4G21380	AT2G30550	AT1G55110	AT1G30900	AT1G30700	AT2G32160	AT3G47780	AT3G49580
		AT3G04140	AT5G37600	AT4G21760	AT1G70690	AT1G13750	AT3G13910	AT2G45510	AT5G27930	AT5G22300	AT5G48400	AT4G37390	AT3G19615
		AT5G25560	AT2G39000	AT5G25280	AT3G13672	AT1G80760	AT3G11230	AT4G15490	AT5G39050	AT1G75410	AT2G37750	AT3G52820	AT3G06490
		AT1G69730	AT5G41700	AT3G60300	AT4G23130	AT1G07620	AT1G03740	AT1G68910	AT5G44290	AT4G34230	AT3G11660	AT5G02020	AT4G16190
		AT1G74090	AT3G25770	AT5G57815	AT1G07590	AT3G17810	AT2G39270	AT1G58030	AT2G15480	AT3G55240	AT2G20560	AT5G51640	AT4G38060
		AT2G32010	AT5G22000	AT2G03390	AT1G74290	AT1G71970	AT5G02840	AT3G15580	AT1G66880	AT3G05937	AT1G24575	AT2G44290	AT1G35190
		AT1G58520	AT1G22140	AT2G15830	AT5G64370	AT1G48260	AT1G13750	AT4G37310	AT1G78270	AT5G01540	AT3G13910	AT4G23450	AT5G25250
		AT3G51730	AT2G47710	AT2G20610	AT5G24380	AT1G10140	AT2G41180	AT1G26440	AT4G05020	AT4G37430	AT1G74010	AT3G08720	AT5G53588
		AT3G27820	AT2G33855	AT3G26220	AT5G08750	AT2G45510	AT1G01490	AT4G20300	AT1G77450	AT4G37310	AT5G20830	AT1G72800	AT3G02290
		AT4G15540	AT4G08980	AT3G52070	AT3G25770	AT1G48745	AT3G14440	AT1G56120	AT1G67360	AT2G34500	AT5G67310	AT1G28130	AT3G26100
		AT3G02730	AT3G09020	AT1G07440	AT5G05090	AT5G64000	AT4G21380	AT4G29210	AT4G14746	AT3G24900	AT3G28890	AT5G17450	AT3G26580
		AT2G05310	AT3G17020	AT5G28030	AT4G13810	AT4G24990	AT4G26270	AT4G38360	AT5G03630	AT5G66630	AT5G10770	AT2G26695	AT1G65510
		AT5G19140	AT2G32390	AT3G21230	AT1G03850	AT5G66790	AT4G22920	AT4G13020	AT3G25585	AT1G51270	AT2G02930	AT1G55920	AT4G12080
		AT5G44005	AT2G04795	AT1G13360	AT1G62510	AT3G15840	AT4G12480	AT1G77450	AT3G23120	AT1G34180	AT5G64810	AT2G36780	AT3G51090
		AT5G40370	AT5G59080	AT1G63090	AT3G12040	AT5G01610	AT1G22570	AT2G47180	AT2G36800	AT4G19670	AT2G39420	AT3G29034	AT4G34890
		AT1G66200	AT4G13810	AT4G18930	AT5G44580	AT2G39000	AT4G09830	AT5G27930	AT4G34230	AT4G25900	AT1G09350	AT5G27350	AT4G26080
		AT2G21560	AT4G34550	AT4G15765	AT1G22930	AT1G21550	AT1G32230	AT1G35190	AT1G72680	AT2G25000	AT2G15480	AT5G19875	AT4G26270
		AT3G14210	AT5G62630	AT5G55600	AT1G30500	AT2G30230	AT2G29950	AT1G14790	AT4G19170	AT2G36220	AT3G01470	AT5G45900	AT1G03940
		AT3G18280	AT1G47960	AT5G12200	AT1G71480	AT1G70690	AT2G36320	AT1G34420	AT5G25110	AT5G05460	AT4G13250	AT3G60690	AT3G27330
		AT2G40900	AT1G26440	AT1G07300	AT4G26160	AT5G24210	AT1G69160	AT5G24200	AT3G13380	AT4G27450	AT3G22620	AT3G46900	AT3G02140
		AT1G62290	AT5G58670	AT4G20070	AT2G20900	AT2G25200	AT1G21240	AT1G28260	AT5G42830	AT5G60360	AT4G23010	AT2G16740	AT2G31260
		AT1G18265	AT4G03030	AT3G28740	AT1G26800	AT4G23140	AT2G04795	AT5G63030	AT3G14595	AT1G23040	AT4G02520	AT4G12300	AT5G49520
		AT1G12220	AT1G62250	AT1G76590	AT1G14350	AT3G28100	AT4G24990	AT4G26270	AT1G77370	AT4G05590	AT4G02280	AT3G14050	AT2G23150
		AT1G64400	AT1G51270	AT2G24200	AT5G15970	AT5G62630	AT5G07010	AT5G38900	AT1G23840	AT2G17290	AT4G32250	AT1G68450	AT2G43320
		AT5G20090	AT5G03455	AT5G18630	AT2G45600	AT4G37310	AT1G03430	AT5G38980	AT3G02460	AT5G53420	AT1G24140	AT1G05680	AT5G13800
		AT4G15248	AT4G30960	AT5G24210	AT3G60300	AT5G64230	AT3G21780	AT2G41090	AT2G39050	AT1G07040	AT5G25260	AT1G77145	AT2G40670
		AT1G55920	AT1G23730	AT5G59670	AT2G41870	AT3G29330	AT5G10300	AT1G01240	AT1G21400	AT2G28400	AT5G13330	AT1G50420	AT5G67340
		AT3G55646	AT5G60900	AT1G70230	AT3G62650	AT2G34490	AT3G12830	AT2G29460	AT4G27740	AT4G34860	AT1G21400	AT5G59050	AT1G33030
		AT5G54660	AT3G03820	AT3G13672	AT1G01420	AT5G67245	AT5G24155	AT1G30900	AT2G04240	AT1G17170	AT4G01390	AT4G16110	AT1G07600
		AT1G16410	AT5G56260	AT3G20250	AT5G50400	AT3G25770	AT3G59700	AT3G22550	AT4G25900	AT1G61800	AT2G40750	AT3G61900	AT5G18630
		AT1G19450	AT5G59030	AT5G04080	AT1G07440	AT5G14420	AT1G27980	AT2G34720	AT4G03420	AT5G07830	AT5G67340	AT4G01430	AT1G67860
		AT5G54250	AT2G01680	AT1G21440	AT3G17020	AT1G71480	AT5G60460	AT2G41180	AT5G13080	AT3G52430	AT2G21640	AT4G23010	AT3G46660
		AT3G23440	AT2G04080	AT1G47128	AT5G02230	AT4G10770	AT2G04070	AT2G29950	AT1G21520	AT1G60190	AT4G05590	AT1G70810	AT5G57685
		AT4G34550	AT2G22240	AT1G64400	AT2G35070	AT1G52342	AT3G22460	AT3G02460	AT1G13830	AT3G03440	AT4G03450	AT2G35940	AT3G22370
		AT2G24540	AT1G74930	AT4G23170	AT3G05345	AT1G06160	AT5G02230	AT1G60730	AT1G07040	AT1G10865	AT3G45010	AT2G01540	AT3G13380
		AT3G23570	AT2G20500	AT4G16880	AT3G21230	AT5G03455	AT2G25450	AT2G17290	AT3G57770	AT4G16670	AT3G28100	AT5G54840	AT4G35750
		AT1G52800	AT5G02760	AT1G62180	AT3G56950	AT3G19270	AT4G23150	AT3G51660	AT4G29210	AT5G50200	AT1G34180	AT1G17170	AT3G27210
		AT3G26450	AT5G64170	AT5G20935	AT3G13910	AT2G45600	AT1G64900	AT5G22290	AT1G55675	AT2G15080	AT4G14746	AT3G08870	AT1G49470
		AT5G54080	AT2G36320	AT1G05570	AT3G56240	AT5G54390	AT1G55110	AT1G49032	AT1G23040	AT2G36800	AT5G66630	AT5G26940	AT5G11090
		AT1G54290	AT1G12140	AT5G58670	AT1G77920	AT4G27900	AT4G37310	AT1G07900	AT3G12040	AT4G05020	AT5G50200	AT1G70680	AT5G24860
		AT2G25080	AT1G74300	AT3G27820	AT3G07870	AT5G57887	AT2G45510	AT5G53300	AT3G04060	AT3G26590	AT1G32960	AT1G67980	AT1G70810
		AT1G18590	AT2G17695	AT3G48310	AT2G30250	AT3G62650	AT1G21050	AT3G61900	AT5G11600	AT1G74360	AT1G73040	AT1G54130	AT5G09530
		AT1G07300	AT3G47430	AT1G35190	AT2G22660	AT3G01470	AT4G13020	AT4G11910	AT1G21920	AT2G20560	AT1G62570	AT5G09530	AT3G43230
		AT3G28920	AT4G12290	AT1G03740	AT4G11600	AT3G22460	AT5G47860	AT3G28050	AT5G57340	AT5G47860	AT1G75410	AT4G18360	AT1G16950
		AT4G24990	AT2G02360	AT3G21670	AT1G55160	AT5G60850	AT3G15430	AT2G15390	AT4G21980	AT3G23120	AT4G13180	AT5G62480	AT3G02040
		AT2G01680	AT3G21230	AT1G69410	AT2G03550	AT4G20070	AT3G44450	AT3G45600	AT2G38860	AT3G01830	AT5G52120	AT5G02420	AT5G36220
		AT4G30660	AT3G15570	AT5G33290	AT2G28840	AT4G25110	AT1G03310	AT5G02490	AT3G45620	AT1G21400	AT4G26060	AT3G49570	AT5G62480
		AT2G31560	AT3G01520	AT5G50400	AT1G49720	AT1G49720	AT4G32850	AT4G23170	AT5G09570	AT2G45510	AT3G51000	AT3G25585	AT1G27300
		AT5G19380	AT3G27820	AT2G42790	AT4G01600	AT2G39980	AT1G01390	AT1G03740	AT1G11700	AT5G41410	AT3G08870	AT1G33030	AT1G26420
		AT1G77710	AT4G29070	AT5G22000	AT4G39795	AT3G07870	AT4G00780	AT5G24380	AT2G41730	AT1G76970	AT3G60690	AT2G28710	AT1G53100
		AT1G22500	AT3G28130	AT1G52800	AT1G47960	AT3G54620	AT5G53120	AT5G14640	AT2G27830	AT4G23010	AT1G65520	AT5G24655	AT3G03910
		AT1G20160	AT4G22570	AT1G65820	AT1G54290	AT3G28950	AT3G28890	AT2G25200	AT5G44260	AT5G66790	AT1G17170	AT2G39710	AT2G24850
		AT5G59080	AT2G19310	AT2G26440	AT5G10860	AT4G39940	AT1G68620	AT1G08450	AT1G65800	AT2G17840	AT3G22235	AT4G26060	AT2G05910
		AT2G21950	AT5G25140	AT1G71970	AT5G47640	AT1G55265	AT4G23010	AT4G32150	AT1G18710	AT2G39420	AT3G26590	AT1G70300	AT4G13920
		AT2G35830	AT2G01910	AT5G64000	AT2G04690	AT2G04690	AT2G47130	AT5G60460	AT3G48080	AT5G03200	AT4G16690	AT2G21620	AT3G04010
		AT5G51970	AT2G04410	AT3G57680	AT5G48850	AT1G29970	AT1G01470	AT3G13910	AT5G17460	AT1G55760	AT1G50420	AT1G47128	AT5G58730
		AT5G44680	AT3G23600	AT3G11010	AT5G46180	AT3G25020	AT3G24460	AT3G50750	AT2G21620	AT5G02230	AT2G36220	AT5G46350	AT4G05590
		AT4G25300	AT1G28570	AT5G02020	AT1G69730	AT5G60460	AT5G67245	AT5G19140	AT2G35980	AT5G11610	AT3G57540	AT1G28230	AT3G01470
		AT5G54390	AT4G29190	AT2G45600	AT3G28950	AT3G48530	AT2G39050	AT3G13433	AT5G63030	AT5G53730	AT5G01540	AT1G22930	AT2G18170
		AT5G02620	AT2G36895	AT3G48320	AT1G14790	AT1G16510	AT3G22968	AT5G52450	AT5G22270	AT5G15960	AT1G35190	AT1G10340	AT5G13210
		AT4G14560	AT3G21670	AT2G40610	AT3G60640	AT5G19860	AT5G14390	AT3G25717	AT5G03230	AT1G74020	AT3G60540	AT5G18640	AT4G02940
		AT3G10420	AT1G13360	AT1G01060	AT1G47128	AT5G59670	AT5G17760	AT4G26160	AT1G56120	AT1G50420	AT3G03440	AT1G27300	AT1G47960
		AT1G32540	AT1G07010	AT2G35830	AT3G27110	AT2G22660	AT5G10770	AT4G19860	AT3G22370	AT3G13040	AT1G11700	AT2G34810	AT3G61960
		AT5G57930	AT1G04220	AT1G71040	AT1G32230	AT3G27110	AT2G39980	AT5G42830	AT3G19660	AT5G23980	AT5G53120	AT3G10815	AT2G35070
		AT4G37400	AT5G54660	AT1G58520	AT1G21400	AT1G74458	AT5G17460	AT1G48260	AT4G19880	AT2G40130	AT1G76690	AT3G28050	AT3G01830
		AT3G10520	AT4G08870	AT4G18210	AT2G37770	AT3G09920	AT4G19860	AT1G48300	AT1G13750	AT3G02150	AT5G60460	AT1G73750	AT4G12480
		AT2G43920	AT1G21270	AT1G17080	AT4G10500	AT1G14790	AT1G52800	AT1G47960	AT3G01470	AT1G08460	AT5G49280	AT5G59320	AT3G56170
		AT4G33550	AT3G09450	AT4G23140	AT1G71970	AT2G21950	AT5G64370	AT5G66040	AT4G18930	AT1G33102	AT4G26120	AT2G32830	AT1G62300
		AT3G10940	AT5G18600	AT1G70580	AT4G34630	AT1G51200	AT4G34630	AT3G12040	AT4G33150	AT3G22460	AT5G24530	AT3G04010	AT2G31990
		AT1G52400	AT4G24990	AT5G62630	AT4G24990	AT2G38800	AT5G01320	AT5G40690	AT4G28270	AT1G23840	AT5G47590	AT5G04950	AT3G05937
		AT1G76570	AT5G53030	AT5G57887	AT2G17840	AT1G32450	AT5G25140	AT5G06300	AT1G01060	AT4G01720	AT2G47180	AT3G21790	AT3G22460
		AT2G04039	AT5G53350	AT3G17020	AT1G60190	AT5G54130	AT3G52070	AT5G06510	AT1G34180	AT2G37770	AT1G69450	AT5G64570	AT2G43000
		AT1G77930	AT2G46100	AT5G64370	AT4G34550	AT3G55470	AT2G25200	AT1G15790	AT1G03850	AT1G15380	AT5G64552	AT1G67860	AT1G57630
		AT1G21770	AT1G21000	AT2G35760	AT1G26670	AT4G08980	AT5G35732	AT3G26830	AT3G49580	AT2G27830	AT4G25900	AT1G10410	AT3G14620
		AT5G20190	AT1G55960	AT1G75280	AT4G02075	AT1G77960	AT5G59670	AT2G35230	AT1G24140	AT4G11650	AT4G34881	AT4G26120	AT5G17450
		AT2G02040	AT2G44940	AT5G38510	AT5G60850	AT3G05345	AT2G04080	AT3G03440	AT3G55880	AT1G07280	AT1G21920	AT4G20300	AT3G12510
		AT3G45860	AT1G76240	AT5G58310	AT2G29630	AT2G35230	AT5G50400	AT5G64370	AT4G13180	AT2G46620	AT5G41410	AT1G65820	AT1G55280
		AT1G69450	AT5G60850	AT3G17810	AT1G07090	AT4G25300	AT5G44580	AT2G29170	AT1G16730	AT3G45620	AT2G32830	AT3G56170	AT3G13229
		AT5G20670	AT1G03430	AT1G19640	AT4G32850	AT1G26670	AT1G67360	AT1G69730	AT1G75380	AT5G12200	AT4G15260	AT4G15260	AT3G53600
		AT2G37170	AT2G35960	AT5G64230	AT4G05590	AT2G41870	AT2G21620	AT4G01280	AT4G18210	AT4G13180	AT3G55240	AT1G18860	AT3G10500
		AT2G21540	AT2G18210	AT5G56260	AT5G43860	AT3G12040	AT4G18210	AT2G39705	AT3G61630	AT5G49280	AT2G27830	AT3G02020	AT2G35980
		AT5G62100	AT3G03520	AT5G40720	AT3G15353	AT3G17020	AT4G12320	AT1G51200	AT1G07610	AT1G03380	AT5G48850	AT2G29120	AT3G56200
		AT5G23010	AT1G70420	AT1G29970	AT2G45510	AT5G64370	AT5G47560	AT3G07870	AT5G11670	AT2G37200	AT1G34420	AT2G20900	AT4G25390
		AT5G03230	AT3G10525	AT5G52450	AT1G13750	AT4G08870	AT4G03420	AT1G21050	AT5G39850	AT1G08450	AT5G53420	AT1G29395	AT5G62680
		AT2G26240	AT2G35810	AT4G30993	AT5G53350	AT4G19860	AT1G51200	AT4G18930	AT2G17840	AT5G64170	AT2G19570	AT5G53120	AT4G35783
		AT3G61080	AT1G70230	AT1G54130	AT1G10865	AT5G64770	AT4G26160	AT1G08230	AT1G28580	AT3G48080	AT4G39270	AT1G21780	AT5G55560
		AT1G47960	AT5G36220	AT2G20180	AT3G16190	AT1G18590	AT1G47128	AT3G57540	AT1G22930	AT5G63030	AT3G10815	AT3G22240	AT5G54840
		AT2G14170	AT4G15765	AT1G13750	AT1G55110	AT2G33550	AT2G28200	AT5G57655	AT2G35230	AT2G46690	AT4G12080	AT2G04240	AT1G47128
		AT4G39940	AT3G15750	AT3G22968	AT1G62290	AT3G10150	AT1G78460	AT1G50570	AT3G57062	AT5G48400	AT5G39670	AT5G53420	AT1G57590
		AT4G23400	AT5G03200	AT2G19310	AT2G40750	AT1G47128	AT3G17020	AT1G77370	AT3G51660	AT2G15480	AT5G63130	AT1G66920	AT4G10960
		AT3G50750	AT1G09910	AT4G04925	AT1G74090	AT2G28840	AT2G41870	AT1G29970	AT3G49210	AT3G11230	AT3G25882	AT1G65730	AT5G44610
		AT5G65683	AT3G48990	AT5G64170	AT3G28100	AT4G31170	AT1G13930	AT4G30960	AT1G56150	AT3G57540	AT3G02875	AT2G33150	AT4G32870
		AT3G17800	AT5G14940	AT1G10865	AT5G40370	AT1G55920	AT1G76800	AT2G39270	AT4G26910	AT2G31990	AT5G11920	AT4G10960	AT3G15580
		AT5G54960	AT4G37520	AT3G06510	AT4G29070	AT4G09830	AT5G67520	AT4G09830	AT1G34750	AT4G02050	AT4G23260	AT1G65500	AT4G22820
		AT4G32770	AT2G23600	AT2G01680	AT4G35270	AT5G52450	AT1G03850	AT4G38340	AT3G60690	AT3G53310	AT5G16910	AT1G68820	AT2G22560
		AT1G10360	AT3G17800	AT3G46130	AT1G53560	AT1G18710	AT1G05300	AT1G28960	AT1G50570	AT1G77370	AT4G04500	AT3G26100	AT2G33150
		AT3G16570	AT3G51130	AT1G54290	AT2G38800	AT5G53350	AT4G11360	AT4G36670	AT1G01240	AT1G35230	AT2G26695	AT3G22460	AT2G01540
		AT5G05090	AT4G14560	AT1G74300	AT2G40900	AT4G16420	AT4G36010	AT1G78020	AT5G64552	AT1G01680	AT5G26170	AT1G75410	AT2G20920
		AT2G38710	AT3G22968	AT5G18020	AT4G08870	AT4G24290	AT2G14750	AT2G28200	AT5G01320	AT4G18930	AT3G55880	AT1G46768	AT4G32070
		AT4G27960	AT4G31170	AT3G02460	AT5G03240	AT5G09990	AT1G15400	AT5G50400	AT4G15260	AT1G32960	AT3G51730	AT5G55560	AT2G39890
		AT3G15430	AT4G12030	AT4G35270	AT5G53200	AT5G10860	AT4G23170	AT2G03530	AT2G02930	AT3G19710	AT4G20300	AT5G54165	AT4G14090
		AT3G17020	AT1G32540	AT2G04795	AT3G44450	AT3G25290	AT4G34230	AT3G19010	AT3G57540	AT2G47180	AT5G51640	AT1G49000	AT5G11520
		AT2G31790	AT1G78270	AT5G24380	AT2G04080	AT3G51895	AT3G45210	AT1G21520	AT4G38340	AT3G01470	AT2G43320	AT3G02040	AT4G01600
		AT4G05590	AT1G13390	AT2G32390	AT5G03455	AT2G33380	AT1G76130	AT1G58180	AT5G03330	AT5G64552	AT5G59430	AT1G04580	AT3G08690
		AT2G24290	AT3G61280	AT3G29670	AT1G18590	AT1G56430	AT5G16570	AT3G28100	AT3G51730	AT5G03230	AT5G12200	AT1G26420	AT2G38800
		AT1G09130	AT1G29970	AT3G29330	AT5G28030	AT1G71040	AT1G66880	AT4G10100	AT4G13020	AT3G10815	AT2G17290	AT3G61960	AT1G53580
		AT3G62750	AT4G39730	AT2G37770	AT1G55920	AT1G74300	AT5G48370	AT3G45620	AT3G26440	AT1G76460	AT1G19960	AT5G24160	AT1G54710
		AT5G63500	AT3G19010	AT1G68740	AT5G57815	AT3G07560	AT1G26800	AT1G77510	AT2G27660	AT5G43450	AT4G15540	AT3G51130	AT1G63370
		AT3G22370	AT3G26180	AT3G11230	AT3G28290	AT1G55110	AT3G56950	AT3G60690	AT2G02010	AT4G16000	AT5G10740	AT3G28890	AT1G01240
		AT2G42380	AT5G07250	AT2G47710	AT2G21950	AT3G15430	AT1G58030	AT5G44580	AT2G19810	AT1G35190	AT3G14050	AT5G62680	AT1G17170
		AT5G67030	AT3G03000	AT1G07010	AT3G25020	AT1G10210	AT2G47000	AT4G17840	AT3G60300	AT1G22930	AT5G13820	AT5G52120	AT3G49590
		AT1G06640	AT4G37080	AT1G61150	AT3G05640	AT1G77885	AT2G22660	AT1G13750	AT5G57480	AT3G55880	AT1G46768	AT2G20560	AT4G28390
		AT4G27840	AT1G29120	AT1G53700	AT5G24150	AT3G21230	AT1G78070	AT5G66630	AT1G76970	AT1G13520	AT4G05020	AT5G10740	AT1G69570
		AT2G23610	AT4G26910	AT4G01610	AT5G64770	AT3G52070	AT4G13920	AT1G71040	AT4G23230	AT1G06620	AT5G06230	AT2G17840	AT3G61280
		AT5G53850	AT1G47128	AT3G12040	AT3G11010	AT1G30500	AT2G40750	AT2G05540	AT4G02050	AT4G23450	AT2G31990	AT2G37460	AT1G58360
		AT3G48990	AT1G67050	AT1G07090	AT1G74458	AT2G45660	AT1G69730	AT1G32940	AT4G32150	AT1G62710	AT1G10410	AT1G24148	AT2G40370
		AT4G09900	AT1G77480	AT1G68530	AT3G49340	AT4G14615	AT4G15260	AT2G25450	AT1G19660	AT3G25585	AT5G39850	AT5G44290	AT2G46030
		AT2G44290	AT1G01240	AT2G29630	AT2G38790	AT1G53560	AT5G25280	AT2G28720	AT5G50200	AT4G26120	AT1G55910	AT1G02930	AT1G61820
		AT5G02260	AT5G52030	AT4G27900	AT1G74300	AT4G03420	AT1G53160	AT3G55770	AT2G43000	AT4G34131	AT3G22370	AT4G18210	AT3G25870
		AT5G57887	AT5G54250	AT2G33550	AT1G21050	AT1G33970	AT3G21230	AT1G04300	AT3G62650	AT3G50840	AT4G01720	AT2G15480	AT1G29800
		AT3G26070	AT1G06700	AT2G22660	AT5G67520	AT2G27190	AT3G45620	AT5G10860	AT5G51440	AT5G16910	AT1G18870	AT2G36950	AT3G06860
		AT2G32480	AT1G11210	AT2G35810	AT4G34881	AT4G23130	AT2G30140	AT3G26840	AT2G22660	AT3G60690	AT5G63030	AT3G22370	AT3G54680
		AT2G24280	AT3G06510	AT5G53350	AT5G60460	AT4G26850	AT1G29460	AT4G33150	AT5G52120	AT5G11920	AT5G64170	AT2G38800	AT3G12750
		AT4G03030	AT1G20160	AT1G73630	AT5G25250	AT4G36010	AT1G26440	AT5G47560	AT3G12740	AT1G21920	AT2G28710	AT4G18800	AT1G02860
		AT3G08780	AT5G64370	AT2G18328	AT2G33150	AT4G30960	AT4G39780	AT4G04810	AT1G65500	AT1G56280	AT1G34750	AT3G52710	AT3G17770
		AT2G19940	AT3G54620	AT3G27110	AT3G28270	AT5G22000	AT1G26670	AT1G52800	AT5G63800	AT4G15540	AT2G46620	AT1G79450	AT5G40720
		AT1G19400	AT5G61420	AT2G37200	AT1G75040	AT1G07590	AT4G31500	AT4G24990	AT2G31990	AT5G18310	AT5G52450	AT3G55880	AT5G57050
		AT5G07250	AT3G05345	AT2G27420	AT1G16510	AT5G17300	AT2G39890	AT5G26170	AT3G25882	AT3G26500	AT1G60190	AT5G05230	AT3G11570
		AT3G10150	AT3G17810	AT2G04410	AT5G52450	AT3G15353	AT1G07230	AT4G13830	AT1G55110	AT5G16570	AT5G55560	AT1G60960	AT5G66440
		AT3G04090	AT1G13860	AT3G56200	AT4G17340	AT2G34655	AT1G76180	AT1G56650	AT5G59680	AT3G56950	AT2G18170	AT1G30500	AT5G41400
		AT3G48720	AT4G09830	AT3G47480	AT5G08240	AT3G22600	AT1G52410	AT3G19270	AT1G61800	AT1G28260	AT2G15830	AT3G15580	AT3G23920
		AT3G21610	AT3G48320	AT4G34550	AT2G39270	AT4G13810	AT5G06510	AT5G64570	AT4G31860	AT2G29990	AT3G60966	AT5G14780	AT1G55920
		AT5G35630	AT3G02830	AT5G07250	AT1G73600	AT1G23730	AT2G26210	AT1G09910	AT1G46768	AT4G27740	AT1G28580	AT5G52450	AT1G64950
		AT1G33970	AT4G19200	AT1G11580	AT3G26180	AT5G57815	AT2G30250	AT1G64970	AT1G63840	AT3G22550	AT2G17040	AT2G18950	AT3G57520
		AT1G32900	AT5G05110	AT1G29400	AT5G24210	AT4G17880	AT5G18630	AT5G43850	AT1G62710	AT2G18193	AT5G66790	AT1G07600	AT4G35060
		AT1G43890	AT1G54130	AT2G28840	AT1G18710	AT1G32070	AT2G45600	AT1G26800	AT2G39420	AT5G20830	AT3G08720	AT3G19660	AT5G53350
		AT3G07560	AT3G53420	AT5G07690	AT5G59700	AT2G17840	AT5G22290	AT3G12580	AT1G51200	AT5G67080	AT3G23790	AT4G00305	AT1G73000
		AT4G15940	AT5G12200	AT1G31170	AT1G70580	AT3G51330	AT2G02360	AT5G18630	AT5G53730	AT5G49520	AT3G56950	AT3G26470	AT3G14680
		AT1G26945	AT5G39760	AT1G72450	AT4G22820	AT3G21670	AT3G48530	AT2G30766	AT5G64810	AT1G65520	AT4G18930	AT1G69870	AT1G76150
		AT1G34220	AT2G21950	AT2G35230	AT1G68740	AT5G45350	AT1G01360	AT2G22660	AT2G39270	AT4G01010	AT4G15490	AT1G21920	AT5G52120
		AT5G52880	AT5G26230	AT3G09450	AT2G02390	AT1G64900	AT1G80830	AT4G22820	AT1G02220	AT1G53100	AT3G56200	AT1G02920	AT3G09390
		AT3G48460	AT2G14610	AT5G59080	AT1G72120	AT5G56660	AT1G49032	AT5G24210	AT1G55760	AT5G60460	AT2G46440	AT2G38710	AT5G41800
		AT5G52810	AT1G01250	AT5G56660	AT5G53120	AT3G16190	AT5G22000	AT2G33770	AT1G51760	AT1G21520	AT1G33030	AT3G26590	AT2G35940
		AT4G37680	AT5G56150	AT1G75750	AT5G16630	AT2G43320	AT5G52450	AT5G19740	AT4G10100	AT1G10410	AT4G27450	AT4G26080	AT1G19180
		AT4G14930	AT2G33550	AT3G47420	AT3G57770	AT4G11960	AT4G00880	AT3G60300	AT2G14620	AT3G19660	AT1G51270	AT5G41410	AT2G02990
		AT2G22240	AT1G32230	AT4G11600	AT5G17300	AT1G21050	AT1G80130	AT4G03410	AT3G26510	AT2G19810	AT1G10865	AT4G27300	AT4G01360
		AT4G13500	AT1G54575	AT1G66920	AT3G51130	AT5G43860	AT3G57540	AT5G25900	AT5G35732	AT4G23230	AT3G25585	AT1G57630	AT1G14330
		AT5G51070	AT2G37200	AT5G03200	AT5G67245	AT2G02390	AT5G57815	AT1G28580	AT3G07870	AT4G38360	AT2G32870	AT4G29110	AT5G65110
		AT1G29970	AT5G23920	AT5G39760	AT1G68570	AT5G14940	AT1G65690	AT3G14100	AT5G10860	AT4G28240	AT5G11610	AT1G30250	AT5G57240
		AT5G50400	AT3G02150	AT3G51130	AT3G25010	AT4G19880	AT1G55920	AT1G17170	AT5G16630	AT4G23170	AT4G37370	AT5G57910	AT5G14420
		AT1G48745	AT5G49015	AT4G22570	AT1G51200	AT3G48320	AT5G47640	AT5G42800	AT3G14100	AT3G51730	AT5G67080	AT1G03850	AT4G16110
		AT1G63800	AT3G12040	AT5G59030	AT1G56430	AT2G39270	AT5G10740	AT5G43150	AT1G33960	AT1G07610	AT1G74360	AT3G06860	AT3G50970
		AT2G35680	AT1G52000	AT2G23600	AT4G25110	AT1G27980	AT1G50570	AT2G04690	AT3G09010	AT1G51760	AT3G61880	AT1G52000	AT2G02040
		AT1G28960	AT5G53370	AT2G39000	AT3G19270	AT1G32230	AT4G27990	AT5G10770	AT1G58030	AT2G41190	AT5G49520	AT3G48850	AT1G05560
		AT1G07080	AT4G33040	AT2G46100	AT1G55265	AT3G56240	AT1G74290	AT1G70890	AT2G29320	AT1G72330	AT2G21620	AT4G15540	AT5G57655
		AT1G47128	AT5G41400	AT2G40900	AT1G64900	AT4G39780	AT5G18470	AT2G38800	AT1G65520	AT3G23280	AT3G25760	AT3G51330	AT1G58030
		AT3G13110	AT4G33220	AT4G24290	AT1G71040	AT5G59700	AT5G10860	AT4G23680	AT1G78460	AT2G04240	AT1G78420	AT2G36220	AT1G62660
		AT3G14650	AT1G07080	AT2G31790	AT3G46130	AT4G22920	AT5G26690	AT5G10740	AT4G37310	AT5G22570	AT5G07830	AT3G22910	AT4G16146
		AT2G04240	AT4G31500	AT5G49015	AT3G48310	AT5G20190	AT3G23440	AT3G48530	AT1G47960	AT5G14640	AT1G76970	AT2G47180	AT2G18950
		AT5G02120	AT1G78680	AT5G40670	AT2G33550	AT1G74090	AT2G17840	AT2G27660	AT5G22000	AT1G28580	AT3G45620	AT3G54950	AT4G26120
		AT1G18620	AT5G05960	AT1G78450	AT1G29450	AT1G07440	AT3G28050	AT4G26060	AT1G08450	AT4G03030	AT3G10420	AT3G62550	AT3G60966
		AT4G36540	AT5G35560	AT1G20225	AT4G25300	AT5G02620	AT5G01610	AT2G04795	AT3G45600	AT2G04100	AT4G02050	AT1G78420	AT3G63050
		AT3G29670	AT3G04090	AT3G27170	AT5G66250	AT4G27990	AT3G28100	AT4G13180	AT4G31500	AT2G15390	AT5G64230	AT1G03495	AT2G25440
		AT5G12200	AT1G63800	AT2G17695	AT4G26270	AT3G51130	AT1G71040	AT5G41761	AT5G64370	AT3G25760	AT4G19670	AT5G66630	AT5G02020
		AT5G59480	AT3G47420	AT4G29210	AT2G22240	AT5G13180	AT4G32150	AT2G19810	AT5G15500	AT4G10860	AT2G37460	AT3G17770	AT5G17650
		AT2G44210	AT5G17860	AT1G21270	AT5G48370	AT3G60640	AT3G23280	AT4G11360	AT4G27130	AT5G27930	AT2G36970	AT3G45860	AT4G27780
		AT5G24320	AT1G60989	AT5G20190	AT4G22920	AT2G37770	AT1G18880	AT5G56140	AT2G43020	AT1G15790	AT2G29110	AT5G66052	AT1G30040
		AT3G19800	AT1G61150	AT3G13110	AT5G52810	AT1G47960	AT1G52870	AT3G50260	AT4G17840	AT3G14050	AT5G11090	AT5G12200	AT2G37460
		AT4G11211	AT4G30660	AT5G14940	AT4G10770	AT4G11360	AT1G72120	AT2G02360	AT4G30960	AT2G38860	AT1G72680	AT1G58030	AT5G50760
		AT4G04800	AT4G35270	AT5G23980	AT1G15400	AT1G33050	AT5G13180	AT2G41190	AT5G44005	AT1G24147	AT3G01830	AT3G60640	AT1G80830
		AT5G19590	AT1G14790	AT3G05345	AT5G62630	AT3G27820	AT4G25000	AT3G16990	AT2G34720	AT5G64370	AT3G22560	AT4G22820	AT1G65970
		AT4G23300	AT1G15400	AT3G03820	AT5G54390	AT1G10900	AT3G15353	AT5G22000	AT2G35736	AT3G46090	AT1G07280	AT2G05630	AT1G52200
		AT3G30180	AT1G72800	AT1G35560	AT2G01680	AT1G80290	AT2G02390	AT5G14390	AT1G71040	AT1G75170	AT1G77510	AT1G01453	AT2G39435
		AT2G24020	AT5G35732	AT4G31920	AT4G31170	AT1G13960	AT5G41761	AT1G78270	AT1G05300	AT3G22370	AT5G52760	AT3G05165	AT3G22750
		AT4G08320	AT5G50950	AT5G42980	AT1G52800	AT1G02305	AT2G33150	AT5G35480	AT2G18170	AT5G39850	AT5G03230	AT1G08920	AT4G19370
		AT1G48300	AT4G14040	AT4G16420	AT4G14990	AT5G20090	AT5G64552	AT5G18270	AT5G18310	AT2G25440	AT1G56280	AT2G20920	AT4G27410
		AT1G13280	AT2G42750	AT4G30110	AT3G54600	AT3G01520	AT5G60850	AT3G56200	AT1G69730	AT5G11600	AT1G06620	AT4G23150	AT1G60960
		AT1G45474	AT5G10650	AT5G52030	AT2G19350	AT1G14350	AT4G26910	AT3G23120	AT4G09830	AT3G15430	AT4G29210	AT1G22160	AT5G43780
		AT1G35190	AT5G20190	AT3G03520	AT4G23170	AT3G25010	AT3G07560	AT4G10120	AT1G10410	AT3G12040	AT1G76955	AT3G18950	AT1G02850
		AT1G73470	AT1G17080	AT3G51000	AT2G14910	AT3G28290	AT1G20693	AT5G64230	AT4G11360	AT4G21850	AT3G11230	AT3G10500	AT3G14770
		AT1G27480	AT3G19800	AT1G77920	AT1G78450	AT5G11840	AT3G51130	AT1G80420	AT1G35230	AT4G15260	AT3G50840	AT4G23600	AT2G47270
		AT5G22300	AT3G60520	AT1G77370	AT4G38850	AT5G20935	AT2G01680	AT3G52430	AT2G41090	AT3G61960	AT2G25000	AT1G65520	AT1G23550
		AT4G36195	AT5G14390	AT1G62510	AT2G30230	AT2G22430	AT3G22370	AT1G53580	AT3G23000	AT1G65610	AT5G06510	AT5G38240	AT3G01650
		AT5G09660	AT3G51430	AT1G15400	AT5G22000	AT4G29070	AT3G03520	AT5G16630	AT4G25480	AT1G69720	AT1G03380	AT1G32960	AT3G19900
		AT1G20225	AT1G78450	AT1G01240	AT3G47420	AT1G73630	AT5G59700	AT1G74940	AT3G23280	AT5G53110	AT5G62770	AT5G53350	AT1G09740
		AT1G19670	AT4G13530	AT1G26800	AT3G21670	AT3G56200	AT5G03240	AT4G23870	AT2G47180	AT4G29210	AT1G32450	AT1G51890	AT2G15310
		AT3G08690	AT1G72130	AT3G23490	AT1G10900	AT1G31170	AT4G21980	AT5G13180	AT4G21380	AT2G46270	AT5G63225	AT3G04040	AT3G25585
		AT5G47820	AT5G25280	AT5G41400	AT1G80920	AT1G05300	AT4G08870	AT1G73750	AT5G24380	AT5G10740	AT1G77370	AT2G23170	AT4G25170
		AT3G55770	AT1G77885	AT5G53370	AT5G14390	AT1G21400	AT2G42360	AT1G24140	AT2G28840	AT5G48370	AT3G29590	AT1G20440	AT5G20940
		AT1G78140	AT1G22630	AT1G02350	AT1G22370	AT2G19310	AT5G56140	AT4G25900	AT2G38170	AT4G34000	AT4G14365	AT3G11660	AT1G77380
		AT5G47640	AT5G35480	AT2G04690	AT1G07620	AT4G14990	AT2G35820	AT2G33150	AT3G05936	AT4G38340	AT5G18310	AT5G48180	AT4G26060
		AT4G08470	AT5G02620	AT1G75400	AT4G03420	AT5G41761	AT4G16420	AT3G07560	AT2G46600	AT5G38240	AT2G04240	AT5G58730	AT2G20500
		AT1G01240	AT4G29210	AT1G23730	AT1G29400	AT4G26270	AT1G60190	AT2G38170	AT1G73680	AT4G28270	AT2G33480	AT1G28570	AT4G09750
		AT5G51040	AT1G72930	AT1G22140	AT3G27820	AT2G14910	AT4G11570	AT2G23840	AT4G16670	AT5G51640	AT4G18980	AT1G21410	AT1G23440
		AT1G65860	AT1G48260	AT5G46180	AT1G19570	AT4G26160	AT5G48657	AT1G02305	AT4G23170	AT5G25820	AT3G28050	AT5G67340	AT1G65730
		AT4G02050	AT1G71040	AT2G42750	AT5G18640	AT1G51550	AT3G03440	AT1G32700	AT2G01680	AT4G38560	AT4G18360	AT3G25610	AT1G14880
		AT2G42750	AT2G25080	AT5G60850	AT4G30960	AT4G39795	AT1G01240	AT4G25490	AT2G07798	AT4G18210	AT4G27900	AT3G13380	AT4G34860
		AT3G08660	AT5G57815	AT4G19860	AT3G49570	AT4G00355	AT5G24210	AT5G45310	AT1G26420	AT5G52120	AT4G18210	AT1G28580	AT4G19420
		AT1G56280	AT5G61010	AT3G26180	AT1G31170	AT5G04980	AT5G53350	AT2G25000	AT2G29990	AT2G38240	AT5G24160	AT1G09480	AT2G38340
		AT3G48200	AT5G47640	AT4G14746	AT1G48260	AT5G39760	AT3G28290	AT5G18640	AT5G10770	AT3G45600	AT2G38860	AT3G49340	AT3G04181
		AT5G27930	AT1G19640	AT1G20070	AT5G57887	AT2G35820	AT5G54390	AT4G03420	AT3G61890	AT2G36970	AT5G03200	AT2G39435	AT4G19860
		AT1G01070	AT5G19550	AT4G26160	AT1G07230	AT1G54290	AT1G54290	AT4G21120	AT5G44580	AT5G06510	AT2G33150	AT3G13810	AT4G17790
		AT3G60300	AT2G21185	AT4G23290	AT3G23440	AT1G54130	AT1G67940	AT2G39000	AT5G50400	AT1G30620	AT1G72330	AT4G27410	AT2G04240
		AT5G12840	AT1G19570	AT3G45010	AT4G14615	AT1G07080	AT4G23680	AT4G11570	AT1G14790	AT1G79680	AT3G22460	AT2G21180	AT4G34710
		AT1G65800	AT4G30270	AT2G22240	AT1G80440	AT5G53420	AT5G03455	AT3G50910	AT4G26160	AT3G56200	AT3G23280	AT2G23450	AT5G53120
		AT4G37980	AT1G35710	AT5G47560	AT1G54130	AT3G03520	AT3G19270	AT3G14050	AT3G14050	AT3G61900	AT5G13800	AT1G78190	AT2G01460
		AT2G39930	AT2G39270	AT5G41761	AT5G56660	AT2G46600	AT5G49015	AT3G60640	AT3G03520	AT2G18170	AT1G30900	AT4G13180	AT5G61430
		AT1G12140	AT4G09900	AT4G27990	AT5G56260	AT1G24575	AT1G62710	AT2G22430	AT2G20560	AT4G04830	AT1G76460	AT1G01240	AT2G20560
		AT1G48260	AT3G04140	AT2G33855	AT4G16880	AT2G22240	AT3G16470	AT2G21620	AT4G20300	AT1G46768	AT3G45600	AT5G45880	AT2G38710
		AT5G23240	AT3G45300	AT3G28950	AT1G65820	AT4G36870	AT3G07870	AT1G05060	AT1G32960	AT2G37460	AT1G08460	AT1G48490	AT1G02305
		AT1G16720	AT5G47560	AT1G10140	AT5G47560	AT4G31920	AT1G70420	AT1G48490	AT1G09910	AT1G32230	AT3G19660	AT5G01225	AT5G24655
		AT3G54600	AT1G74290	AT4G33040	AT2G45660	AT2G19650	AT1G77885	AT1G72510	AT3G15580	AT4G37370	AT4G19970	AT1G73680	AT1G53030
		AT3G26170	AT3G22550	AT3G07870	AT5G40670	AT4G13530	AT5G13200	AT1G15520	AT5G47220	AT1G18980	AT5G27520	AT1G05570	AT5G17760
		AT4G37520	AT5G06440	AT4G30960	AT4G19840	AT5G18640	AT2G38790	AT5G59670	AT2G47270	AT3G63030	AT5G53110	AT2G38465	AT3G62770
		AT2G30420	AT4G19420	AT3G19010	AT3G07560	AT1G05060	AT4G14270	AT4G27900	AT2G01650	AT2G04690	AT4G21850	AT5G20150	AT1G08315
		AT4G35270	AT4G39800	AT3G17800	AT5G57630	AT1G43700	AT4G39940	AT1G72680	AT3G28050	AT5G63225	AT1G73680	AT5G64810	AT1G30620
		AT1G79940	AT3G23490	AT1G51200	AT3G13750	AT1G30260	AT3G48080	AT1G78460	AT2G29110	AT2G05630	AT5G23980	AT2G33080	AT2G31560
		AT5G05950	AT1G48745	AT4G14040	AT1G28960	AT4G32150	AT2G34655	AT2G01680	AT1G72060	AT1G24575	AT1G67860	AT1G65790	AT5G54510
		AT4G17880	AT5G47820	AT3G28050	AT4G09830	AT1G73480	AT1G71970	AT2G21970	AT5G67340	AT5G27520	AT1G51760	AT4G17840	AT5G64750
		AT5G57340	AT4G19700	AT2G41900	AT1G32450	AT2G27830	AT3G60690	AT5G27280	AT5G10625	AT3G10450	AT2G04100	AT1G74360	AT1G72700
		AT3G50440	AT3G56060	AT1G21050	AT1G30860	AT5G06440	AT2G27190	AT5G38240	AT2G46620	AT3G60966	AT1G33102	AT5G60900	AT2G37150
		AT1G33110	AT4G30410	AT2G43320	AT1G21550	AT1G50570	AT2G21950	AT3G03520	AT1G49032	AT4G36670	AT3G61960	AT5G57050	AT4G15260
		AT4G34920	AT4G25100	AT1G48745	AT3G19550	AT1G58030	AT3G19550	AT1G33050	AT3G50970	AT1G65800	AT3G10500	AT3G26830	AT4G18210
		AT1G15400	AT1G14150	AT1G07080	AT2G31350	AT5G28030	AT4G08980	AT3G51890	AT5G06300	AT4G31170	AT1G47960	AT5G14000	AT2G43820
		AT5G37360	AT1G66200	AT2G21950	AT4G19700	AT4G12310	AT4G20070	AT4G14365	AT4G01720	AT4G25480	AT2G39710	AT5G67160	AT3G04040
		AT4G12310	AT4G04925	AT5G03240	AT3G02460	AT5G27350	AT5G41400	AT1G46768	AT1G15740	AT5G43910	AT3G61900	AT3G13910	AT3G53150
		AT5G53350	AT1G75750	AT4G19200	AT4G16790	AT1G19680	AT3G50910	AT2G39980	AT1G29970	AT5G55560	AT4G09830	AT3G28210	AT1G51860
		AT5G08760	AT2G22660	AT3G52740	AT5G55460	AT2G03550	AT3G25770	AT5G39850	AT1G70300	AT1G56120	AT5G14640	AT1G02305	AT1G06050
		AT3G12040	AT1G10865	AT4G31330	AT4G08980	AT1G49470	AT2G47190	AT2G26695	AT1G64170	AT1G73680	AT3G15430	AT3G23920	AT1G80300
		AT5G20150	AT4G23170	AT2G27830	AT1G71190	AT3G29034	AT1G65960	AT5G19860	AT3G16990	AT4G09830	AT5G64370	AT2G27830	AT1G50420
		AT3G62070	AT1G02300	AT5G24320	AT1G20070	AT3G45010	AT1G28570	AT3G51130	AT3G29330	AT5G38910	AT1G28230	AT3G63280	AT4G34230
		AT4G18930	AT2G44290	AT2G19180	AT3G11410	AT4G29900	AT5G23460	AT1G15400	AT4G16420	AT3G46440	AT5G48410	AT2G17760	AT1G74360
		AT1G13750	AT2G39330	AT5G02620	AT1G77370	AT1G07230	AT1G77960	AT3G19550	AT5G15960	AT2G30550	AT5G02580	AT2G42350	AT2G27150
		AT5G48930	AT5G08750	AT1G07620	AT5G18060	AT5G47560	AT4G11910	AT3G60540	AT2G35680	AT4G15490	AT5G57655	AT3G22750	AT3G26470
		AT3G54620	AT5G60460	AT1G07230	AT4G13530	AT5G01320	AT1G71480	AT2G02930	AT5G16910	AT2G01650	AT1G53100	AT4G01600	AT1G13960
		AT5G64250	AT2G25200	AT1G26670	AT2G35820	AT3G03190	AT1G74430	AT1G01360	AT1G78420	AT3G60300	AT2G45510	AT3G61060	AT2G26695
		AT4G31170	AT4G21650	AT5G13550	AT5G14940	AT4G23010	AT4G22820	AT1G56150	AT3G23570	AT4G20300	AT3G26500	AT1G55280	AT2G44790
		AT4G23670	AT3G07560	AT4G31450	AT1G58520	AT5G59030	AT2G28840	AT2G46600	AT2G05630	AT5G37540	AT1G68740	AT3G57770	AT2G05630
		AT4G22260	AT1G21050	AT1G06645	AT1G48745	AT2G07798	AT1G51550	AT3G15430	AT5G27600	AT3G16990	AT3G15580	AT2G32160	AT5G32440
		AT1G19570	AT4G02520	AT1G14790	AT3G55770	AT1G30860	AT4G26060	AT1G64370	AT1G71190	AT2G41180	AT1G20440	AT5G01320	AT5G04980
		AT2G33530	AT4G14930	AT2G24280	AT1G07080	AT5G46260	AT3G09270	AT1G16410	AT5G15850	AT1G09350	AT3G12040	AT3G61990	AT3G46930
		AT1G62850	AT3G23440	AT5G67370	AT1G03740	AT4G34230	AT3G06170	AT3G23570	AT3G19270	AT5G58730	AT2G46690	AT1G72770	AT5G15640
		AT4G35090	AT1G19670	AT5G56150	AT5G11840	AT5G40370	AT5G18210	AT4G27130	AT1G48490	AT1G71190	AT5G43450	AT4G27780	AT3G06780
		AT1G74880	AT3G60640	AT4G13920	AT4G31330	AT2G41900	AT3G54620	AT5G15500	AT4G25490	AT5G10770	AT2G19810	AT4G19370	AT5G64552
		AT4G30110	AT5G63905	AT2G20500	AT1G80180	AT3G59480	AT1G19680	AT2G47270	AT5G03455	AT3G19010	AT4G28270	AT3G56950	AT1G18470
		AT4G26160	AT3G62070	AT4G11360	AT3G23280	AT3G59700	AT1G28580	AT1G76150	AT4G24990	AT1G52410	AT5G01320	AT2G27660	AT1G21410
		AT1G28520	AT5G03240	AT1G32230	AT1G02390	AT1G17140	AT3G20960	AT5G44568	AT1G09350	AT1G78420	AT2G36080	AT5G40730	AT2G21620
		AT1G71970	AT5G12170	AT1G59700	AT1G74410	AT3G23280	AT1G73480	AT5G41400	AT4G31170	AT3G28050	AT4G38360	AT2G39270	AT5G06720
		AT4G16790	AT3G60590	AT2G34490	AT3G22550	AT1G80130	AT1G34300	AT1G73680	AT1G02305	AT3G20960	AT4G34000	AT5G04980	AT2G19800
		AT5G01610	AT5G36910	AT1G19570	AT5G41400	AT1G62290	AT1G20440	AT5G41700	AT1G22070	AT1G09480	AT3G28210	AT1G63370	AT3G63310
		AT5G62430	AT5G15970	AT3G04090	AT2G34490	AT3G44990	AT4G39955	AT5G20400	AT3G24900	AT3G47640	AT1G70300	AT5G16910	AT1G02920
		AT3G12750	AT3G13110	AT1G75180	AT3G27170	AT2G42750	AT1G29970	AT3G17020	AT1G64900	AT4G12080	AT1G12940	AT1G70640	AT1G62200
		AT1G32230	AT2G33530	AT5G41960	AT3G48080	AT1G78970	AT2G39800	AT2G21640	AT1G05060	AT4G27900	AT1G69720	AT1G53580	AT4G12910
		AT2G32100	AT2G40970	AT5G17000	AT1G72200	AT1G53570	AT2G22430	AT3G17000	AT3G22460	AT1G11700	AT5G58730	AT4G13530	AT1G05000
		AT3G15352	AT1G23020	AT2G42975	AT1G06645	AT5G56260	AT3G15500	AT1G71190	AT2G41410	AT2G32830	AT5G05460	AT3G44880	AT3G25610
		AT1G65230	AT1G32900	AT3G01520	AT5G20090	AT1G58235	AT3G56240	AT3G05030	AT4G33540	AT5G22270	AT5G48370	AT1G15310	AT5G10930
		AT5G10650	AT3G12730	AT2G02390	AT2G19310	AT5G18060	AT3G51660	AT5G25280	AT5G13800	AT3G14595	AT2G05630	AT5G13200	AT5G22850
		AT2G24820	AT3G45050	AT3G45300	AT5G64230	AT1G28580	AT5G54585	AT1G63840	AT3G19010	AT5G63130	AT4G01010	AT5G56270	AT5G46050
		AT1G21270	AT2G38790	AT4G15248	AT3G51330	AT1G26800	AT3G60640	AT1G57540	AT1G02310	AT3G57770	AT2G37970	AT4G38360	AT1G28260
		AT1G25520	AT1G64680	AT3G07560	AT3G17800	AT2G04410	AT1G28960	AT3G25882	AT5G42800	AT3G15580	AT1G07600	AT4G00200	AT1G71960
		AT1G14880	AT3G29670	AT3G62800	AT1G21680	AT4G14746	AT1G80290	AT3G12500	AT2G43320	AT2G41730	AT1G67865	AT5G13550	AT1G73680
		AT1G06645	AT4G31450	AT1G21770	AT2G19180	AT5G25520	AT5G16630	AT4G23230	AT1G05680	AT1G03740	AT1G66880	AT3G13040	AT5G47200
		AT3G08650	AT2G41180	AT1G52565	AT3G47160	AT1G01490	AT4G31860	AT1G65520	AT2G31350	AT1G20350	AT2G02060	AT4G34135	AT4G34135
		AT4G23050	AT5G29000	AT5G23920	AT2G38180	AT3G47160	AT2G24360	AT1G47128	AT5G46350	AT1G13750	AT1G69480	AT1G03380	AT5G61010
		AT1G69935	AT3G48740	AT1G15740	AT4G27990	AT3G52710	AT4G23610	AT4G21380	AT5G06510	AT2G21620	AT1G58340	AT4G25390	AT4G19970
		AT1G66820	AT4G12310	AT2G33530	AT5G62360	AT3G22370	AT5G11670	AT1G07230	AT2G16720	AT4G16690	AT3G56170	AT1G34180	AT2G39970
		AT1G09180	AT3G06780	AT3G16190	AT5G15948	AT1G73600	AT4G36870	AT5G67340	AT3G58990	AT4G23885	AT1G18980	AT4G37370	AT1G63800
		AT1G06830	AT2G20340	AT4G16790	AT1G73700	AT5G19875	AT1G48000	AT2G27190	AT3G22910	AT2G15830	AT5G46960	AT3G03480	AT1G78420
		AT5G37370	AT1G71970	AT5G41590	AT2G35736	AT5G40670	AT1G10210	AT4G02075	AT5G52310	AT1G58030	AT5G64570	AT1G76150	AT1G51890
		AT2G42890	AT2G28840	AT5G47640	AT3G05690	AT1G76150	AT5G13800	AT3G27170	AT3G51890	AT3G45300	AT3G45300	AT5G18310	AT5G48370
		AT3G02380	AT1G70985	AT5G59680	AT3G28050	AT3G26320	AT3G25610	AT5G03630	AT5G41761	AT2G26695	AT1G09500	AT4G25480	AT3G15760
		AT2G37180	AT4G11600	AT1G43700	AT3G15750	AT1G74430	AT2G22240	AT2G41710	AT4G14365	AT3G60420	AT5G20230	AT2G46620	AT5G08750
		AT5G64180	AT1G66540	AT2G39270	AT2G29950	AT3G26180	AT2G41900	AT2G04080	AT3G46090	AT4G10100	AT2G16740	AT3G28540	AT2G33080
		AT1G06430	AT2G29630	AT2G15310	AT4G04020	AT1G71190	AT4G16790	AT1G43700	AT2G38180	AT5G25440	AT1G14370	AT3G16990	AT2G31865
		AT2G07798	AT1G72160	AT2G14910	AT1G13390	AT3G48310	AT2G03310	AT1G28570	AT1G16410	AT2G36080	AT5G27930	AT3G01830	AT5G13550
		AT2G25070	AT3G28950	AT4G00165	AT5G58670	AT3G21890	AT1G48260	AT1G59700	AT5G56140	AT3G07870	AT4G25480	AT3G47640	AT4G20300
		AT1G22910	AT5G53486	AT1G07040	AT1G58235	AT5G03240	AT1G19570	AT5G57815	AT5G10190	AT1G67865	AT2G29990	AT5G49520	AT2G14095
		AT4G28770	AT4G21105	AT1G28960	AT3G55470	AT2G24280	AT3G16190	AT2G41940	AT2G34490	AT4G19880	AT5G05230	AT1G61420	AT3G62260
		AT1G21140	AT2G41900	AT1G50570	AT4G24290	AT2G40900	AT3G22260	AT1G62710	AT4G39270	AT3G12740	AT1G58030	AT2G35980	AT1G10070
		AT5G64430	AT2G30550	AT5G43860	AT5G54130	AT3G22550	AT1G48430	AT5G41960	AT1G28570	AT1G25500	AT4G23450	AT1G60730	AT5G55490
		AT5G25460	AT2G24540	AT5G53420	AT1G02305	AT2G30250	AT1G53580	AT5G03455	AT2G27190	AT2G29090	AT3G19710	AT3G50840	AT5G01820
		AT2G29310	AT1G34220	AT4G12310	AT3G48320	AT2G25070	AT4G04610	AT1G50420	AT1G19680	AT4G03420	AT3G16360	AT5G06720	AT5G14940
		AT3G01470	AT1G65820	AT3G05640	AT1G17080	AT4G30993	AT3G15840	AT1G51550	AT2G25000	AT4G39270	AT2G17740	AT5G54960	AT3G60690
		AT2G31380	AT1G36370	AT5G44190	AT2G46680	AT4G16880	AT1G23730	AT1G10210	AT5G62770	AT5G03630	AT2G01650	AT3G26580	AT5G13200
		AT1G12010	AT1G77960	AT4G31170	AT2G42750	AT1G23020	AT1G80180	AT2G36320	AT5G17000	AT3G10500	AT2G41190	AT2G11810	AT4G13530
		AT4G33000	AT2G24762	AT4G10150	AT1G10210	AT1G72450	AT2G07798	AT4G08980	AT3G48530	AT1G50570	AT2G33080	AT5G27600	AT4G18800
		AT5G64230	AT2G20180	AT1G23020	AT1G76180	AT5G53300	AT2G38180	AT1G32230	AT5G25140	AT1G09932	AT1G77480	AT3G06420	AT5G13750
		AT2G37410	AT5G01800	AT4G05590	AT3G45010	AT5G57630	AT4G27020	AT5G52740	AT2G16740	AT1G62840	AT5G07440	AT2G31390	AT3G05690
		AT3G22235	AT4G38540	AT1G66200	AT5G13180	AT3G45140	AT1G02305	AT3G26500	AT5G22290	AT5G67310	AT1G53580	AT2G41190	AT1G52565
		AT3G47430	AT5G13550	AT4G25100	AT1G01360	AT2G34720	AT1G43850	AT2G39420	AT1G10210	AT3G60640	AT4G19880	AT1G13360	AT2G32830
		AT1G51200	AT5G01820	AT1G33110	AT2G22430	AT1G20225	AT5G38510	AT1G13360	AT1G15790	AT3G09010	AT4G38340	AT5G11920	AT3G45300
		AT4G32270	AT5G64250	AT3G54620	AT2G01540	AT3G18770	AT4G31170	AT4G13770	AT5G16380	AT5G47120	AT1G07430	AT4G27830	AT3G54620
		AT1G32780	AT3G28050	AT1G16590	AT4G11960	AT4G16790	AT5G06960	AT3G55880	AT5G25900	AT3G22620	AT5G03630	AT2G43320	AT4G21840
		AT5G60840	AT5G52900	AT5G52900	AT5G41761	AT3G28050	AT4G18830	AT1G55920	AT5G01550	AT3G56170	AT1G28570	AT4G09830	AT1G60190
		AT3G18500	AT2G34490	AT1G09350	AT1G59700	AT5G66640	AT1G34420	AT3G61990	AT1G01730	AT1G31580	AT3G61630	AT2G17290	AT1G13830
		AT5G10170	AT1G33110	AT3G03000	AT4G15248	AT1G58520	AT2G41710	AT1G72880	AT4G23700	AT3G61630	AT3G22550	AT3G50740	AT2G26230
		AT5G35560	AT5G27350	AT2G27490	AT1G20693	AT3G55770	AT3G14100	AT5G49280	AT5G10740	AT5G52450	AT3G17000	AT5G04250	AT1G19270
		AT5G25540	AT1G31770	AT5G14390	AT1G72450	AT5G05090	AT4G16210	AT1G07600	AT1G17020	AT1G58225	AT1G22930	AT2G22660	AT2G21180
		AT3G24200	AT5G21100	AT2G25070	AT1G64620	AT5G25900	AT1G05340	AT1G01070	AT4G23450	AT3G28210	AT2G31390	AT2G39890	AT2G30360
		AT3G12730	AT4G37925	AT1G27020	AT5G59030	AT5G44190	AT1G58235	AT5G05600	AT2G20900	AT5G39090	AT3G14595	AT5G42510	AT2G39270
		AT5G58260	AT5G25560	AT2G36895	AT1G77960	AT1G08890	AT2G46600	AT1G03430	AT1G30640	AT2G33150	AT4G31970	AT1G67865	AT1G56650
		AT1G72930	AT1G28260	AT3G62070	AT1G30250	AT4G39955	AT1G76150	AT1G19680	AT2G39330	AT5G20230	AT2G42350	AT4G22780	AT1G04970
		AT5G64460	AT4G39140	AT4G19880	AT1G49950	AT1G63090	AT2G31865	AT3G22968	AT4G01010	AT1G47960	AT1G62370	AT2G32530	AT2G04100
		AT1G35560	AT5G12050	AT2G43850	AT1G55960	AT5G58670	AT1G52342	AT4G20820	AT4G11600	AT5G22000	AT1G71190	AT2G05540	AT4G27830
		AT3G48320	AT5G18210	AT3G55830	AT2G03710	AT2G40970	AT1G01070	AT1G23130	AT2G28400	AT2G39270	AT3G18950	AT4G09750	AT1G15385
		AT3G08870	AT5G53120	AT1G10210	AT4G26060	AT1G63830	AT1G67870	AT4G27410	AT3G61900	AT2G38800	AT2G20900	AT1G76130	AT5G47590
		AT2G14910	AT1G07230	AT4G03420	AT5G01800	AT2G05540	AT3G29670	AT2G36800	AT2G45570	AT5G66640	AT1G09480	AT2G25440	AT3G55880
		AT3G19850	AT3G45140	AT4G22820	AT5G39760	AT1G58180	AT3G26180	AT3G20960	AT2G02360	AT4G22820	AT1G32230	AT5G53588	AT4G36760
		AT5G03240	AT2G30420	AT1G47960	AT4G32150	AT1G52410	AT1G46768	AT4G39780	AT5G57815	AT1G01420	AT5G38240	AT1G05100	AT1G49800
		AT1G74530	AT1G62040	AT3G23600	AT1G09500	AT5G16570	AT5G25520	AT1G80570	AT1G15400	AT4G16420	AT1G30620	AT4G25900	AT5G16910
		AT3G46900	AT1G09060	AT3G45140	AT2G03390	AT1G12010	AT5G57887	AT3G23280	AT3G01170	AT2G43320	AT1G79680	AT2G23150	AT2G43020
		AT2G36970	AT1G20693	AT4G25300	AT4G31920	AT5G48160	AT3G62290	AT5G50200	AT3G52430	AT1G14370	AT5G20150	AT4G21580	AT1G61566
		AT2G07774	AT5G64180	AT5G03330	AT1G74430	AT5G08750	AT1G13340	AT1G70900	AT5G62150	AT4G31860	AT4G27410	AT4G36760	AT4G18910
		AT4G20170	AT1G16720	AT1G52890	AT1G51550	AT3G16470	AT5G48160	AT1G33960	AT1G01470	AT4G19970	AT1G77770	AT1G05000	AT2G46500
		AT1G04350	AT5G63180	AT1G67050	AT5G13200	AT4G40060	AT3G63030	AT4G34630	AT4G39670	AT2G37970	AT5G11600	AT1G18470	AT3G27110
		AT2G36220	AT4G16520	AT1G71190	AT3G06170	AT4G11600	AT4G27470	AT1G32350	AT5G05230	AT5G05230	AT2G37200	AT2G15310	AT5G05230
		AT3G15750	AT5G42300	AT4G04470	AT5G20935	AT2G29630	AT3G57770	AT2G16740	AT3G45300	AT1G19660	AT1G14780	AT5G15500	AT5G42380
		AT3G49930	AT5G19590	AT4G36195	AT1G05060	AT3G04060	AT2G31990	AT3G29330	AT5G20400	AT1G77660	AT4G04830	AT3G43230	AT3G13400
		AT2G37770	AT3G16800	AT2G21650	AT4G13920	AT4G16520	AT3G12580	AT3G62800	AT3G14230	AT5G54060	AT1G80130	AT3G07730	AT5G44380
		AT1G67050	AT3G12750	AT3G15570	AT3G29330	AT1G06645	AT1G07590	AT5G41590	AT1G16400	AT1G53580	AT3G21790	AT1G22500	AT5G29000
		AT3G48740	AT5G64230	AT3G28130	AT5G67140	AT1G80180	AT4G04470	AT5G60850	AT5G53110	AT5G23850	AT3G49570	AT4G08470	AT4G38360
		AT2G20750	AT4G34920	AT5G01820	AT3G06510	AT3G19550	AT1G47960	AT3G14830	AT2G22430	AT2G22660	AT1G55920	AT4G19670	AT1G49740
		AT2G02080	AT4G17880	AT1G78460	AT3G10150	AT2G03710	AT1G55280	AT4G19880	AT5G13180	AT1G76150	AT3G48850	AT4G19970	AT5G64530
		AT2G22660	AT5G39860	AT5G07460	AT4G26850	AT5G53200	AT2G04890	AT5G03240	AT2G38800	AT4G32150	AT2G46270	AT5G63030	AT5G44290
		AT2G20340	AT1G77710	AT2G21185	AT3G28890	AT5G23920	AT2G37410	AT4G31860	AT3G04070	AT1G01240	AT4G27740	AT4G37010	AT5G15260
		AT5G14940	AT1G62710	AT2G20340	AT2G46100	AT4G19840	AT2G29630	AT5G11920	AT2G32190	AT1G80130	AT4G28240	AT3G45300	AT2G42360
		AT5G56860	AT2G15580	AT4G37800	AT1G76570	AT4G14930	AT1G59700	AT5G04220	AT4G04500	AT5G15500	AT3G05630	AT1G73980	AT4G15490
		AT1G79590	AT1G10760	AT3G56290	AT4G25490	AT1G22140	AT1G52890	AT1G63800	AT1G76150	AT3G50480	AT1G01340	AT1G09740	AT4G20930
		AT3G24500	AT1G35560	AT4G09900	AT5G10770	AT5G64180	AT1G06645	AT4G20320	AT4G29900	AT1G01060	AT5G07920	AT1G24140	AT2G43060
		AT1G13090	AT2G35820	AT5G25250	AT2G21620	AT1G70230	AT5G11930	AT5G60950	AT5G57655	AT1G28570	AT3G55560	AT5G07920	AT5G07730
		AT4G14746	AT3G45160	AT3G10150	AT4G39955	AT1G28520	AT1G65520	AT3G28950	AT3G10500	AT5G52740	AT2G25440	AT4G24220	AT5G23950
		AT3G29030	AT4G26530	AT3G21460	AT4G16520	AT1G05690	AT5G11840	AT4G00780	AT5G64230	AT2G39710	AT3G20960	AT2G31160	AT3G14270
		AT1G74940	AT3G08660	AT2G26240	AT5G57050	AT2G31350	AT4G38340	AT5G46260	AT4G36670	AT5G03240	AT5G38910	AT4G01010	AT1G15040
		AT5G66580	AT1G14200	AT1G62290	AT1G67360	AT3G23490	AT4G27130	AT1G49950	AT1G75250	AT2G33490	AT5G27600	AT1G50570	AT1G65820
			AT4G27300	AT3G05937	AT2G40970	AT5G66250	AT3G61890	AT4G31170	AT1G48430	AT2G28710	AT1G26930	AT4G27020	AT4G00900
			AT3G05640	AT3G29180	AT1G55280	AT5G17000	AT1G77370	AT1G20693	AT5G04930	AT2G39705	AT2G29420	AT5G57685	AT1G56600
			AT1G21920	AT5G05090	AT5G07250	AT5G65480	AT5G56660	AT2G39890	AT3G63030	AT3G45010	AT1G69570	AT4G26050	AT3G22530
			AT2G23610	AT5G11670	AT4G04925	AT5G52900	AT5G23230	AT3G46090	AT4G01480	AT1G05060	AT5G17000	AT3G13062	AT2G26830
			AT3G62750	AT3G16800	AT2G15830	AT5G04080	AT1G14200	AT1G02390	AT1G25500	AT4G26910	AT3G16990	AT1G13960	AT5G27600
			AT4G17570	AT5G19590	AT3G48990	AT5G23610	AT5G43860	AT2G07798	AT1G01360	AT1G30640	AT5G28237	AT5G61010	AT5G57900
			AT1G68238	AT4G09830	AT3G02150	AT5G56140	AT5G46260	AT3G29670	AT5G10520	AT4G11360	AT1G01470	AT3G16150	AT3G14440
			AT1G76180	AT1G75040	AT2G47890	AT2G15310	AT5G45350	AT4G16210	AT5G19140	AT1G56150	AT1G48260	AT1G69570	AT1G28650
			AT5G67030	AT5G50720	AT4G14270	AT1G56460	AT1G29050	AT3G57770	AT1G51550	AT3G19580	AT2G32660	AT1G33960	AT4G01870
			AT4G03450	AT3G10525	AT1G58030	AT1G01360	AT1G68740	AT2G41870	AT3G28690	AT5G01320	AT3G53310	AT5G01820	AT1G13360
			AT1G73470	AT5G65480	AT1G01490	AT1G22070	AT4G13800	AT1G69160	AT2G41190	AT1G67856	AT2G41180	AT5G35732	AT3G29034
			AT3G16190	AT3G12520	AT3G03520	AT5G52880	AT3G03190	AT3G58990	AT1G58235	AT5G22290	AT2G27190	AT1G02860	AT2G15220
			AT5G23440	AT5G18210	AT3G11280	AT1G73950	AT2G22800	AT5G61060	AT2G04080	AT4G21380	AT5G27350	AT4G24120	AT1G02340
			AT5G27860	AT3G47160	AT2G41710	AT1G62040	AT1G08230	AT4G27990	AT2G04690	AT1G48490	AT1G05680	AT3G11010	AT5G07920
			AT1G51200	AT4G38460	AT3G59480	AT2G20900	AT4G21840	AT2G19350	AT1G68910	AT2G29320	AT1G61420	AT3G53150	AT5G40645
			AT1G02390	AT3G48530	AT3G11230	AT3G62800	AT1G30260	AT5G49730	AT1G79900	AT5G03330	AT5G52640	AT1G77380	AT2G20030
			AT2G02390	AT5G42760	AT5G27350	AT3G28920	AT5G24530	AT5G47590	AT3G54620	AT5G58940	AT4G03030	AT3G12750	AT1G15740
			AT1G14340	AT1G59580	AT1G03310	AT1G59700	AT4G00355	AT3G02150	AT5G41960	AT1G55110	AT4G10100	AT3G21780	AT5G65300
			AT4G30530	AT1G77000	AT2G39050	AT1G15400	AT5G15970	AT2G35820	AT1G07230	AT3G15780	AT5G57910	AT4G04470	AT5G17380
			AT5G55620	AT1G02390	AT1G43700	AT3G14230	AT5G04750	AT1G16400	AT5G03240	AT1G70300	AT5G14420	AT5G53110	AT3G60640
			AT4G26160	AT1G74210	AT4G38860	AT1G73330	AT3G19010	AT4G16420	AT5G61060	AT1G15740	AT1G47128	AT1G80300	AT4G30790
			AT4G27990	AT1G62710	AT1G76150	AT5G47640	AT2G17290	AT5G01320	AT4G32340	AT5G07920	AT4G25390	AT2G26400	AT1G01340
			AT5G62280	AT5G42825	AT1G65960	AT1G19570	AT2G39705	AT4G01720	AT5G41590	AT1G71040	AT5G41400	AT4G04500	AT1G76960
			AT1G13470	AT4G16210	AT5G23920	AT2G15050	AT1G70300	AT4G12080	AT4G27990	AT2G33080	AT5G16380	AT3G57520	AT5G13700
			AT4G19860	AT1G62250	AT5G18210	AT1G66880	AT4G23870	AT1G51090	AT4G09760	AT4G26160	AT2G18193	AT3G26090	AT3G23540
			AT3G29180	AT5G01610	AT1G32700	AT2G31110	AT2G14910	AT4G16790	AT1G73700	AT1G69570	AT5G15500	AT1G62660	AT1G01550
			AT1G22570	AT5G01800	AT2G15310	AT5G14640	AT5G62630	AT3G14230	AT1G33050	AT5G60950	AT1G02305	AT4G05020	AT2G15480
			AT1G04350	AT1G19450	AT5G29000	AT1G78460	AT2G29350	AT1G51860	AT3G47780	AT3G51890	AT3G23120	AT3G14595	AT3G47640
			AT5G67370	AT2G45740	AT5G02620	AT1G60490	AT1G06460	AT2G37410	AT3G28950	AT1G09910	AT2G15080	AT3G19900	AT5G40960
			AT4G16770	AT1G02305	AT3G18770	AT2G33150	AT5G20400	AT4G14090	AT3G61960	AT1G01340	AT4G22820	AT5G25260	AT1G62610
			AT1G02305	AT4G31500	AT2G25070	AT1G55960	AT2G31350	AT2G40970	AT1G67800	AT3G28100	AT3G03520	AT1G08230	AT3G56350
			AT3G56290	AT5G53030	AT1G22140	AT5G35560	AT5G56260	AT5G27350	AT5G23850	AT1G02305	AT5G02100	AT5G13180	AT1G15310
			AT3G14020	AT5G26230	AT5G61060	AT4G01280	AT4G24220	AT3G16190	AT2G03890	AT3G17000	AT1G76150	AT3G06810	AT5G38240
			AT1G77930	AT2G27190	AT1G49470	AT5G52810	AT4G26850	AT3G19660	AT5G01540	AT2G01680	AT3G51890	AT4G30960	AT5G42830
			AT5G24380	AT2G07798	AT1G07300	AT1G19670	AT5G07470	AT3G62290	AT4G14090	AT5G27600	AT2G26480	AT5G42830	AT1G19700
			AT2G38640	AT5G66790	AT2G41900	AT1G54160	AT2G19350	AT5G39050	AT5G54390	AT2G17220	AT5G22570	AT1G07090	AT3G05165
			AT1G05060	AT1G22630	AT1G19680	AT1G21770	AT1G54160	AT4G05020	AT5G24210	AT2G42350	AT3G63030	AT1G01480	AT1G52080
			AT3G20250	AT4G13530	AT3G04090	AT5G03330	AT1G54130	AT2G31350	AT1G74360	AT2G35680	AT3G60640	AT4G14950	AT1G75000
			AT1G33970	AT1G67360	AT5G66640	AT2G20340	AT1G73600	AT1G52410	AT1G75170	AT1G20440	AT2G05540	AT5G23750	AT5G49900
			AT1G18265	AT5G56320	AT1G67050	AT2G21620	AT1G33050	AT1G17080	AT1G08890	AT5G38210	AT2G39270	AT2G19350	AT5G25910
			AT3G49780	AT5G19550	AT4G34230	AT3G62590	AT1G63800	AT2G17840	AT2G37410	AT1G22990	AT1G25500	AT1G44100	AT4G09100
			AT4G31920	AT1G48490	AT3G10250	AT2G39050	AT1G73680	AT2G01650	AT1G33970	AT4G13250	AT5G20400	AT4G18930	AT5G10760
			AT5G51040	AT3G45160	AT1G23040	AT1G65960	AT5G55600	AT2G21950	AT1G20350	AT4G21580	AT5G53588	AT3G20100	AT3G26090
			AT1G65190	AT3G23280	AT3G59700	AT5G18120	AT1G20450	AT4G04470	AT3G18770	AT1G21390	AT4G16420	AT1G15740	AT3G05970
			AT2G20740	AT2G22430	AT4G31860	AT2G01540	AT5G18030	AT5G17220	AT5G38980	AT4G27410	AT1G50570	AT4G20930	AT1G21240
			AT5G26330	AT1G78680	AT1G33110	AT1G67050	AT3G14020	AT3G12740	AT5G04980	AT1G61420	AT1G77145	AT1G64170	AT1G60730
			AT1G64620	AT2G02040	AT3G52060	AT1G13930	AT4G05020	AT3G22370	AT1G80290	AT1G55675	AT5G25770	AT4G27480	AT2G16700
			AT4G27960	AT2G41180	AT5G46260	AT2G35810	AT2G01540	AT2G22800	AT4G03410	AT2G39330	AT4G03420	AT5G64170	AT1G72830
			AT2G24850	AT1G73950	AT1G56120	AT1G20070	AT3G09030	AT2G32290	AT3G55560	AT3G22260	AT3G52820	AT2G04100	AT2G31130
			AT3G22890	AT1G21410	AT4G23010	AT3G13110	AT4G13810	AT2G45660	AT1G78020	AT3G62650	AT3G12740	AT1G33970	AT5G01800
			AT3G02730	AT4G37680	AT5G44190	AT5G50720	AT5G14940	AT4G39795	AT4G23885	AT1G14790	AT1G13360	AT1G58360	AT3G57770
			AT5G02180	AT1G01250	AT1G48430	AT2G03390	AT1G55160	AT2G18170	AT5G27280	AT5G52640	AT1G48490	AT4G34890	AT1G52880
			AT5G35970	AT5G58390	AT2G04050	AT3G57770	AT4G15765	AT1G34180	AT3G06210	AT3G06210	AT5G05340	AT5G04200	AT5G43260
			AT3G48200	AT1G80180	AT2G24280	AT3G23440	AT1G17140	AT5G25440	AT3G17020	AT1G29970	AT1G08450	AT4G09760	AT3G16860
			AT3G10940	AT1G14200	AT1G69410	AT5G10770	AT5G52310	AT4G03320	AT2G05540	AT1G01730	AT1G23840	AT1G65970	AT1G61420
			AT3G57680	AT5G16630	AT1G62710	AT1G73980	AT2G19310	AT1G71970	AT5G20960	AT1G67970	AT4G11360	AT5G54250	AT2G29065
			AT5G02260	AT2G04050	AT3G13110	AT2G19180	AT1G60730	AT2G16720	AT5G14390	AT3G44350	AT2G38465	AT1G62200	AT4G21580
			AT5G24320	AT2G35820	AT2G27190	AT1G35560	AT5G61060	AT1G05300	AT4G14270	AT5G18640	AT4G01910	AT4G23610	AT5G60470
			AT3G26570	AT4G17790	AT1G36370	AT2G35830	AT5G57050	AT3G49210	AT5G66040	AT3G08720	AT2G21180	AT1G71190	AT3G15990
			AT1G68740	AT5G25610	AT5G01610	AT2G04050	AT1G49720	AT1G53160	AT2G25450	AT1G01470	AT1G35230	AT2G26480	AT1G06620
			AT5G60600	AT5G64180	AT5G55450	AT1G70900	AT3G18770	AT1G30260	AT5G65750	AT4G11600	AT1G08230	AT3G27330	AT5G14000
			AT1G52590	AT2G19650	AT1G73950	AT3G14270	AT4G25900	AT4G16670	AT1G55920	AT1G69270	AT1G19610	AT1G56280	AT4G17840
			AT3G21890	AT2G03530	AT3G01520	AT1G34300	AT2G31230	AT1G01730	AT3G14060	AT5G57340	AT4G31860	AT5G41800	AT5G59050
			AT1G26800	AT5G52880	AT4G36195	AT3G28690	AT4G14990	AT2G27490	AT2G21500	AT5G11090	AT4G21580	AT5G64530	AT4G09760
			AT3G52710	AT1G69790	AT4G19200	AT1G17080	AT1G56460	AT1G76180	AT4G27410	AT3G55560	AT4G26080	AT2G01650	AT3G57540
			AT5G20700	AT1G32900	AT1G35560	AT2G37410	AT1G28190	AT2G15480	AT4G12080	AT5G63800	AT1G62840	AT2G02040	AT1G21520
			AT4G25300	AT3G22890	AT2G21185	AT2G41710	AT5G23610	AT5G08750	AT1G67970	AT1G73040	AT3G52430	AT3G51000	AT5G20230
			AT4G35770	AT1G02820	AT2G43540	AT4G19200	AT3G45140	AT1G65510	AT2G39000	AT1G76980	AT2G22660	AT4G19040	AT5G27920
			AT1G19715	AT2G17840	AT1G73330	AT3G06510	AT1G07080	AT4G33540	AT3G10120	AT5G01640	AT4G36670	AT5G18630	AT1G05300
			AT1G43890	AT2G35960	AT5G18370	AT3G04090	AT4G37400	AT5G10190	AT4G00550	AT1G22070	AT1G20350	AT3G27110	AT5G56270
			AT1G18810	AT5G53120	AT1G79500	AT2G20610	AT4G35270	AT5G47640	AT4G32850	AT2G02060	AT2G17220	AT3G03530	AT1G09180
			AT4G03420	AT1G19400	AT2G20610	AT1G68530	AT1G59580	AT3G52060	AT2G33770	AT5G50400	AT4G30960	AT5G42825	AT4G27480
			AT5G07830	AT1G67940	AT1G70900	AT1G75180	AT3G56200	AT5G49015	AT1G22570	AT4G23160	AT4G24690	AT5G45630	AT3G28050
			AT4G01610	AT5G35560	AT2G35830	AT3G28130	AT2G17040	AT5G53730	AT1G73980	AT4G24690	AT1G75170	AT5G60615	AT5G10740
			AT1G21770	AT5G67245	AT1G01060	AT4G16210	AT5G38240	AT4G25480	AT5G18640	AT3G51130	AT4G17840	AT4G16210	AT3G08870
			AT1G13090	AT1G34220	AT4G24220	AT3G13750	AT3G51895	AT1G26670	AT4G05530	AT1G07430	AT3G22240	AT4G18580	AT1G61610
			AT3G45010	AT3G15750	AT4G39090	AT5G57655	AT4G14746	AT3G28690	AT1G17080	AT5G62620	AT3G06860	AT1G29400	AT2G40170
			AT3G46970	AT4G12910	AT5G48160	AT3G15750	AT5G66250	AT4G13810	AT1G69270	AT5G10860	AT4G38560	AT2G41220	AT5G20810
			AT2G42790	AT3G06170	AT3G03440	AT2G41705	AT2G24280	AT1G53560	AT2G26650	AT2G31390	AT4G37530	AT2G31865	AT2G23170
			AT3G61200	AT5G46260	AT2G35810	AT4G15765	AT1G17080	AT1G18880	AT5G53300	AT5G02100	AT1G01680	AT3G04350	AT5G64810
			AT5G11670	AT1G05060	AT3G14067	AT4G17340	AT3G52060	AT5G23010	AT5G66640	AT3G05970	AT3G57770	AT5G06510	AT4G13110
			AT4G16790	AT2G32880	AT3G61890	AT3G14100	AT3G45010	AT5G66640	AT4G04470	AT3G05936	AT4G24470	AT2G29470	AT3G02480
			AT1G33340	AT1G06700	AT1G02860	AT3G06170	AT4G01080	AT2G43000	AT5G58787	AT1G18470	AT1G30640	AT3G26230	AT1G30250
			AT2G02040	AT4G30530	AT1G21770	AT3G45620	AT1G80920	AT2G24360	AT4G39870	AT1G26440	AT1G18470	AT2G26230	AT4G19810
			AT5G02790	AT4G23060	AT1G20225	AT5G41350	AT2G35810	AT2G06255	AT1G60190	AT4G25390	AT2G40110	AT5G01540	AT2G02710
			AT5G56660	AT1G19670	AT2G07798	AT5G47860	AT1G43700	AT1G58235	AT1G76690	AT3G14100	AT1G69870	AT2G46270	AT4G16680
			AT1G07090	AT5G35480	AT1G57540	AT2G02080	AT2G15310	AT3G10320	AT5G25440	AT2G16740	AT4G12470	AT1G25530	AT1G30220
			AT3G51000	AT1G80290	AT2G47710	AT5G10740	AT5G47710	AT1G55760	AT3G15430	AT1G06520	AT3G24900	AT5G60460	AT1G67865
			AT1G22070	AT2G45660	AT5G17650	AT5G11670	AT3G20080	AT2G38860	AT2G33150	AT2G37410	AT1G69270	AT4G00550	AT1G72770
			AT1G80290	AT2G38860	AT1G73680	AT3G13910	AT3G14050	AT3G18770	AT4G02715	AT5G16380	AT4G26160	AT4G02050	AT1G70640
			AT5G65480	AT4G34920	AT5G19590	AT1G73680	AT3G17800	AT5G64552	AT5G37540	AT5G42530	AT5G62680	AT1G52040	AT4G24220
			AT3G26900	AT5G12170	AT2G15050	AT1G10155	AT5G44568	AT5G17000	AT2G24360	AT2G35230	AT1G03740	AT4G17790	AT1G02790
			AT4G36195	AT4G25480	AT4G27020	AT5G25250	AT5G19740	AT4G14990	AT4G26120	AT1G33030	AT3G14020	AT5G11110	AT4G27020
			AT3G23400	AT1G77930	AT5G41960	AT5G07250	AT2G04410	AT4G31500	AT1G18980	AT3G57062	AT5G15853	AT5G28010	AT5G14780
			AT4G25640	AT4G32280	AT5G15860	AT5G16530	AT4G19880	AT1G80290	AT5G11930	AT5G13800	AT4G16110	AT5G29000	AT3G61900
			AT4G17790	AT1G33102	AT3G23490	AT1G27320	AT4G31330	AT3G43670	AT3G05970	AT4G27130	AT1G18860	AT4G31970	AT2G40740
			AT3G26100	AT1G80920	AT4G04470	AT1G72830	AT3G11410	AT1G01470	AT2G15830	AT3G01170	AT1G26440	AT5G52640	AT1G22400
			AT4G04800	AT1G33970	AT5G16570	AT4G33540	AT1G60490	AT1G80440	AT3G25770	AT2G25110	AT4G16640	AT4G18990	AT1G54890
			AT1G09180	AT2G32010	AT2G28200	AT5G25120	AT2G26240	AT3G49120	AT2G40950	AT5G57050	AT1G05000	AT1G25500	AT1G01453
			AT2G14910	AT1G72890	AT2G20340	AT1G20693	AT3G13110	AT1G48430	AT1G14370	AT5G04980	AT1G02860	AT3G23280	AT3G51250
			AT4G11960	AT3G13910	AT4G05150	AT1G67810	AT3G27110	AT2G19310	AT4G22820	AT4G19170	AT3G06210	AT1G68740	AT4G00200
			AT5G57930	AT4G24220	AT3G61200	AT5G41960	AT2G41380	AT2G29420	AT5G59430	AT3G02460	AT3G51130	AT4G02940	AT2G32210
			AT2G25070	AT1G60989	AT3G52430	AT2G28200	AT5G27350	AT1G67860	AT5G23230	AT1G51200	AT5G04980	AT1G49720	AT4G25900
			AT4G29160	AT1G49720	AT2G46650	AT3G14830	AT4G00550	AT3G27380	AT1G03430	AT1G28230	AT1G20693	AT2G35060	AT2G42350
			AT5G52880	AT2G34655	AT1G78460	AT1G02350	AT3G23490	AT1G06700	AT1G34190	AT4G17840	AT2G38800	AT2G37970	AT1G07590
			AT4G32870	AT1G73470	AT5G03330	AT1G48430	AT3G55560	AT5G25260	AT4G31920	AT4G30960	AT2G39705	AT5G27930	AT5G63760
			AT3G14650	AT1G04350	AT5G18020	AT4G22820	AT3G05345	AT4G04500	AT4G21580	AT5G45630	AT3G54620	AT3G45620	AT1G61563
			AT5G01600	AT4G16146	AT1G02850	AT3G54600	AT1G77000	AT2G29110	AT1G13360	AT1G17080	AT4G32150	AT3G54620	AT1G23730
			AT4G35090	AT5G19875	AT1G21410	AT1G67940	AT1G13390	AT1G73480	AT1G26380	AT5G64570	AT5G53970	AT4G11600	AT4G24590
			AT4G38960	AT1G01490	AT4G26080	AT1G21270	AT1G53570	AT1G64900	AT1G74940	AT2G31350	AT5G18640	AT1G23440	AT1G63720
			AT4G22820	AT1G48260	AT5G65480	AT1G33110	AT2G03550	AT4G21580	AT3G28100	AT5G47590	AT3G19010	AT5G15190	AT4G16000
			AT2G18570	AT4G39795	AT1G73630	AT4G38240	AT3G12740	AT4G24290	AT5G58730	AT1G51090	AT4G00305	AT4G34000	AT1G71190
			AT1G75400	AT5G07470	AT3G45140	AT1G21680	AT2G19810	AT1G20440	AT5G27520	AT2G24180	AT1G15310	AT1G30620	AT4G24400
			AT4G37680	AT4G25640	AT2G20180	AT5G61060	AT4G20820	AT5G59960	AT1G34300	AT2G34720	AT3G19580	AT3G05970	AT2G47550
			AT5G61760	AT5G13810	AT1G12010	AT3G46060	AT5G14640	AT4G25300	AT3G09030	AT3G26510	AT1G22070	AT3G25020	AT5G65380
			AT5G10180	AT3G28080	AT5G14200	AT1G29420	AT1G22930	AT5G05230	AT1G80830	AT5G17000	AT1G75270	AT4G29210	AT1G69870
			AT1G65270	AT1G74430	AT1G59580	AT4G27020	AT1G15790	AT5G27600	AT5G67080	AT1G10210	AT1G15790	AT4G35770	AT2G39710
			AT1G02350	AT2G30250	AT1G24145	AT5G18260	AT5G04980	AT1G02860	AT4G10860	AT1G80290	AT2G28200	AT1G14370	AT1G13470
			AT4G25490	AT4G16520	AT1G66880	AT1G59580	AT2G47710	AT3G05345	AT1G49950	AT4G26080	AT2G40130	AT2G40750	AT4G19670
			AT5G24210	AT4G14560	AT5G05600	AT2G02040	AT3G25882	AT3G55830	AT1G13960	AT5G51570	AT4G16000	AT3G02290	AT3G46690
			AT2G39930	AT5G57050	AT2G34720	AT3G52430	AT5G13860	AT3G06170	AT5G25260	AT1G24150	AT2G39330	AT5G49280	AT5G11110
			AT4G34230	AT3G19800	AT1G32070	AT2G43510	AT3G52430	AT4G01480	AT3G26500	AT2G02360	AT5G03240	AT5G48370	AT4G23010
			AT1G55850	AT1G69935	AT1G13960	AT5G35460	AT1G07440	AT2G35810	AT2G02060	AT5G09570	AT2G24180	AT1G62300	AT5G49620
			AT2G26690	AT3G23430	AT5G17460	AT4G27830	AT1G34750	AT3G45210	AT2G35820	AT1G48430	AT1G77660	AT1G12940	AT1G56010
			AT3G25760	AT5G18260	AT4G14930	AT3G61200	AT1G50420	AT2G43320	AT5G06720	AT5G04930	AT1G22570	AT5G25910	AT5G41410
			AT1G68585	AT3G14650	AT3G21780	AT4G23170	AT1G72010	AT2G41410	AT5G39090	AT5G11930	AT1G71040	AT4G12910	AT1G53560
			AT5G07470	AT2G34070	AT1G12780	AT5G20400	AT2G03390	AT1G80180	AT5G11920	AT5G47140	AT3G29330	AT2G31260	AT1G60610
			AT2G04039	AT2G31110	AT4G31450	AT4G04470	AT3G01520	AT5G56660	AT1G22180	AT5G41350	AT2G41730	AT2G02870	AT1G21920
			AT4G40060	AT1G77480	AT4G16210	AT5G01800	AT1G24575	AT1G69270	AT3G55830	AT2G19130	AT1G51200	AT5G63800	AT1G75410
			AT5G43860	AT1G27360	AT5G18260	AT1G76180	AT3G17000	AT5G48160	AT5G19740	AT4G24990	AT1G01730	AT1G69270	AT5G63030
			AT3G61080	AT2G40970	AT1G52890	AT2G48000	AT1G73950	AT5G58787	AT3G10300	AT1G13360	AT2G18950	AT3G63030	AT5G25260
			AT2G43200	AT2G30140	AT4G38240	AT3G17000	AT3G26320	AT2G05630	AT2G39890	AT1G18710	AT3G26510	AT4G34710	AT4G24040
			AT1G63830	AT1G76180	AT3G06780	AT4G08920	AT5G27860	AT1G70300	AT2G26695	AT4G00550	AT1G20450	AT1G49470	AT3G12740
			AT5G53420	AT3G06780	AT1G72890	AT2G46100	AT3G14067	AT4G36195	AT1G27200	AT5G03455	AT2G35680	AT5G14940	AT2G19500
			AT1G27530	AT1G13390	AT4G21980	AT2G47710	AT3G10300	AT2G29990	AT4G39780	AT3G47950	AT1G65970	AT1G20450	AT1G69790
			AT1G29500	AT5G02790	AT2G24240	AT1G32900	AT4G27410	AT5G02840	AT4G34131	AT2G24240	AT5G35732	AT1G10865	AT4G33467
			AT3G57050	AT4G25900	AT4G36988	AT5G55600	AT4G17570	AT1G80830	AT3G20960	AT2G40950	AT4G23170	AT1G80830	AT1G58180
			AT5G35460	AT1G76570	AT2G04410	AT4G36988	AT1G74300	AT1G76970	AT3G62290	AT1G15310	AT2G19190	AT5G15260	AT5G27150
			AT3G23280	AT3G47430	AT1G14340	AT1G34220	AT2G29990	AT3G23490	AT1G04990	AT3G48850	AT5G22000	AT5G52310	AT1G62040
			AT5G25540	AT4G17370	AT1G63090	AT3G10525	AT3G51890	AT5G20190	AT2G26240	AT1G09560	AT1G21390	AT1G16500	AT1G07900
			AT3G11410	AT1G76150	AT2G46600	AT4G04925	AT3G27820	AT4G36080	AT5G41350	AT3G03520	AT4G11600	AT4G24400	AT5G61500
			AT5G13810	AT2G15580	AT4G36870	AT5G13550	AT3G22560	AT1G73950	AT5G57630	AT5G57815	AT5G63800	AT3G45600	AT2G44290
			AT1G12010	AT1G72130	AT2G41705	AT2G30140	AT1G73700	AT3G45010	AT5G19860	AT4G01280	AT1G15740	AT2G39970	AT2G39725
			AT2G05310	AT5G03210	AT2G43320	AT4G10150	AT2G25070	AT4G26080	AT2G41710	AT5G01850	AT3G05970	AT5G50400	AT2G19350
			AT4G22740	AT1G19680	AT5G42980	AT5G06300	AT2G19650	AT1G22570	AT3G07560	AT5G41400	AT2G33770	AT1G35710	AT1G65500
			AT4G05020	AT1G77710	AT5G47860	AT5G62000	AT3G20770	AT3G52070	AT1G65510	AT5G57910	AT1G65800	AT1G52080	AT4G01910
			AT1G76520	AT5G17300	AT5G53420	AT1G74410	AT3G16800	AT5G04980	AT1G60490	AT3G02875	AT4G04470	AT3G43440	AT3G44880
			AT4G11360	AT4G11960	AT2G19650	AT1G70580	AT5G25900	AT5G16910	AT5G11970	AT3G02040	AT4G05530	AT3G02460	AT2G39780
			AT5G42680	AT2G18210	AT5G56140	AT4G24220	AT5G06300	AT4G01010	AT3G14830	AT1G20693	AT1G65610	AT3G09020	AT3G19270
			AT4G36540	AT1G66540	AT5G19875	AT4G12910	AT1G72450	AT1G78420	AT1G21050	AT5G52310	AT5G39090	AT2G02060	AT4G11600
			AT1G50570	AT3G25010	AT5G52310	AT1G65000	AT2G42750	AT1G54130	AT5G51640	AT2G46600	AT2G02360	AT2G26830	AT4G21534
			AT5G58870	AT1G50420	AT5G17000	AT1G13390	AT4G13530	AT1G20225	AT5G49015	AT4G16210	AT1G72890	AT1G76980	AT3G03890
			AT1G18620	AT3G45620	AT1G19400	AT4G26150	AT5G03630	AT3G14020	AT2G04795	AT2G15020	AT2G29090	AT2G27490	AT5G09220
			AT4G23130	AT3G28100	AT1G73980	AT1G22370	AT1G53560	AT4G37530	AT5G42090	AT2G19350	AT4G19370	AT3G62260	AT4G26200
			AT1G15740	AT2G39050	AT5G35560	AT5G15970	AT4G25300	AT4G14930	AT5G41700	AT2G44380	AT1G30250	AT1G63800	AT1G72680
			AT1G59580	AT3G26290	AT1G72160	AT4G23870	AT1G57540	AT4G05530	AT1G20693	AT1G73980	AT1G09560	AT5G16360	AT1G71100
			AT5G39730	AT1G22930	AT1G68530	AT5G53030	AT1G78420	AT1G26420	AT1G31910	AT5G47850	AT3G13229	AT2G22860	AT3G21610
			AT3G44310	AT1G72160	AT5G52900	AT2G15580	AT5G24200	AT2G45600	AT4G24690	AT5G56230	AT5G11970	AT1G61566	AT4G18360
			AT1G55280	AT3G62650	AT1G75750	AT2G43540	AT2G33550	AT1G22070	AT4G23160	AT2G27190	AT3G47640	AT3G51890	AT1G66700
			AT2G31560	AT2G43970	AT5G01820	AT1G78190	AT4G33540	AT3G63030	AT3G14020	AT3G55770	AT5G50400	AT5G05340	AT4G30470
			AT1G35190	AT4G21105	AT5G13810	AT1G28960	AT5G18640	AT4G02715	AT1G08230	AT1G75270	AT5G10860	AT1G77370	AT4G16760
			AT3G55880	AT3G19550	AT4G26150	AT3G55830	AT1G74090	AT2G03890	AT5G25820	AT4G05530	AT5G22270	AT1G78310	AT4G30960
			AT3G13060	AT4G22260	AT3G20080	AT4G25900	AT4G16780	AT2G43850	AT5G57580	AT1G02450	AT3G46090	AT5G26690	AT3G24460
			AT5G56320	AT4G39870	AT1G53570	AT1G77930	AT5G10190	AT1G77000	AT5G47120	AT5G44260	AT4G24220	AT3G12740	AT1G09560
			AT2G47270	AT1G04220	AT1G33050	AT4G31450	AT4G38460	AT5G16570	AT1G77660	AT2G33480	AT5G51570	AT1G62840	AT1G62810
			AT5G26240	AT5G57655	AT1G66540	AT2G33855	AT2G30942	AT3G26180	AT5G15970	AT5G11970	AT3G54950	AT1G30640	AT1G07300
			AT1G26670	AT1G51440	AT5G61500	AT1G78420	AT1G73980	AT2G14750	AT5G38240	AT5G59680	AT4G24990	AT5G65110	AT5G17460
			AT4G38460	AT1G10340	AT5G11670	AT2G21185	AT1G18590	AT1G54290	AT5G52640	AT1G69790	AT1G55790	AT1G66700	AT4G25690
			AT3G27460	AT2G38800	AT5G20190	AT3G17800	AT4G27040	AT1G60490	AT2G41220	AT1G16730	AT1G21410	AT2G23840	AT1G73980
			AT5G12840	AT4G05020	AT4G34920	AT1G02100	AT1G05060	AT5G01800	AT5G47560	AT2G32140	AT1G58225	AT5G49600	AT4G00550
			AT1G76150	AT3G28270	AT1G31550	AT5G01880	AT5G40370	AT1G14370	AT3G24982	AT1G75380	AT5G25910	AT4G37295	AT5G62620
			AT5G61660	AT4G17830	AT1G62040	AT2G17290	AT5G09990	AT1G13960	AT3G16190	AT1G26930	AT3G48080	AT3G55240	AT4G37295
			AT3G16850	AT3G19990	AT4G38460	AT1G09500	AT4G14615	AT3G48310	AT4G36195	AT5G13330	AT3G04350	AT2G37150	AT1G01070
			AT5G64840	AT2G23610	AT1G56460	AT5G19590	AT5G64570	AT5G25540	AT5G07920	AT1G77770	AT1G78310	AT4G26490	AT2G25090
			AT1G12050	AT3G14230	AT2G15390	AT1G05340	AT3G61210	AT3G16800	AT3G16650	AT1G74410	AT2G33490	AT5G43450	AT5G24200
			AT1G59700	AT5G56140	AT1G21140	AT5G45310	AT1G35560	AT4G27470	AT3G10450	AT1G14780	AT1G65730	AT5G54730	AT5G44480
			AT1G51550	AT5G18640	AT1G49032	AT1G34190	AT1G02920	AT2G37970	AT3G45010	AT1G33970	AT1G55110	AT5G39670	AT3G04350
			AT1G19450	AT4G27960	AT5G26690	AT4G27040	AT1G48745	AT4G27040	AT1G80160	AT1G72700	AT4G27130	AT1G79680	AT5G49450
			AT2G26080	AT1G52040	AT2G15580	AT1G62710	AT1G32700	AT1G07080	AT3G47160	AT3G16650	AT5G13180	AT5G39090	AT1G70170
			AT2G32080	AT1G22070	AT5G25120	AT1G49950	AT3G44880	AT1G59580	AT5G55560	AT2G45500	AT3G07870	AT2G17740	AT2G47600
			AT5G09660	AT1G12050	AT2G20500	AT1G64230	AT1G22070	AT1G14200	AT5G20190	AT2G05520	AT1G75450	AT2G35230	AT4G34180
			AT1G06430	AT1G44100	AT3G15430	AT5G65140	AT3G19290	AT1G62040	AT1G65610	AT5G44568	AT2G17760	AT3G13400	AT2G39030
			AT3G14210	AT4G36870	AT3G22260	AT1G72120	AT3G03000	AT5G42440	AT3G08710	AT1G08230	AT1G09740	AT1G15100	AT3G43440
			AT2G26240	AT3G48740	AT1G04400	AT2G31820	AT1G70900	AT5G52640	AT1G74020	AT3G19270	AT1G27300	AT5G67080	AT2G38465
			AT3G05570	AT1G72930	AT1G50570	AT1G76520	AT4G38240	AT4G34860	AT2G38465	AT4G39780	AT4G37390	AT5G50200	AT5G13180
			AT4G23060	AT5G61500	AT3G07700	AT4G36195	AT3G01170	AT1G75170	AT2G19310	AT1G69730	AT1G51090	AT2G25000	AT2G02870
			AT4G11211	AT1G63830	AT1G34220	AT5G44290	AT4G13180	AT5G48850	AT5G38210	AT2G26480	AT3G14100	AT1G25520	AT5G52640
			AT3G26070	AT2G21560	AT1G34300	AT3G51830	AT4G39140	AT4G14270	AT3G28940	AT5G06960	AT5G47120	AT2G47130	AT5G57510
			AT3G26320	AT4G27830	AT2G24200	AT5G24320	AT2G35830	AT1G23050	AT1G48300	AT1G66390	AT4G00550	AT4G19860	AT4G35770
			AT1G75180	AT3G52710	AT5G20830	AT4G32270	AT3G28920	AT5G43860	AT1G74410	AT3G22560	AT3G46440	AT1G72060	AT1G22985
			AT5G67150	AT1G44770	AT2G17695	AT5G18170	AT5G66490	AT1G56460	AT2G41900	AT1G78000	AT5G02420	AT2G39725	AT4G05020
			AT1G67840	AT1G55265	AT2G43510	AT2G34070	AT1G36622	AT1G73980	AT2G29420	AT4G04470	AT1G73220	AT5G05410	AT3G56950
			AT2G25625	AT1G64620	AT1G73470	AT4G31860	AT1G63830	AT1G54160	AT5G60950	AT1G49950	AT5G16630	AT2G43020	AT5G19875
			AT1G19400	AT1G64680	AT1G28190	AT1G72890	AT2G45660	AT4G20070	AT1G01820	AT4G39830	AT5G52310	AT4G31330	AT5G20960
			AT5G41590	AT1G10760	AT1G10760	AT4G34920	AT5G05090	AT1G55152	AT2G31945	AT1G60490	AT3G19270	AT2G31110	AT2G31390
			AT3G28940	AT4G08920	AT1G60490	AT5G18370	AT2G18690	AT5G56260	AT1G65000	AT2G05540	AT1G01240	AT3G21610	AT4G14930
			AT3G28540	AT4G40060	AT2G37150	AT3G48990	AT2G01650	AT1G21410	AT5G67520	AT5G25140	AT3G44880	AT1G28660	AT2G32150
			AT1G12280	AT5G18170	AT1G27980	AT3G60690	AT5G01800	AT1G64230	AT4G27830	AT5G52810	AT2G29320	AT2G35680	AT5G41990
			AT5G48160	AT5G61060	AT5G47710	AT2G24360	AT2G20610	AT1G72010	AT4G24220	AT5G42050	AT4G27780	AT4G01390	AT1G62840
			AT5G61060	AT4G33220	AT5G13800	AT2G04890	AT4G23130	AT2G38180	AT2G34500	AT1G20450	AT5G37540	AT4G36430	AT1G51760
			AT5G66580	AT5G67520	AT2G33855	AT1G15880	AT2G20570	AT3G26320	AT4G04810	AT3G10300	AT1G14130	AT5G03330	AT2G44010
			AT5G67245	AT4G27410	AT2G32390	AT5G42090	AT1G22370	AT4G38240	AT4G38560	AT5G25900	AT5G11670	AT3G16190	AT3G16990
			AT4G03415	AT4G14990	AT5G62040	AT1G15170	AT3G28270	AT3G10250	AT1G53100	AT4G03410	AT4G24120	AT1G72680	AT1G68440
			AT5G53730	AT3G57240	AT1G12050	AT5G24150	AT3G04090	AT3G04040	AT4G13770	AT3G29330	AT4G32850	AT5G44480	AT1G03380
			AT3G07310	AT3G61200	AT1G22070	AT4G05150	AT1G17170	AT1G65860	AT4G00780	AT5G09290	AT4G16210	AT2G27190	AT2G01650
			AT3G04730	AT5G51260	AT1G65000	AT3G10250	AT1G32940	AT1G77960	AT2G25110	AT1G15400	AT2G32140	AT5G07470	AT2G38490
			AT2G22430	AT2G21640	AT5G65140	AT1G01820	AT1G71190	AT5G57050	AT2G37970	AT3G22240	AT4G14270	AT5G11600	AT5G16970
			AT3G28080	AT5G54660	AT5G26040	AT1G02850	AT1G77450	AT5G09990	AT1G54160	AT1G67860	AT5G46950	AT3G44860	AT3G11410
			AT3G07270	AT5G59700	AT4G33540	AT3G23600	AT5G07250	AT3G01170	AT1G55152	AT2G40110	AT3G14230	AT5G49690	AT1G20630
			AT5G11680	AT1G65000	AT5G01880	AT4G31650	AT5G15948	AT4G00550	AT1G01650	AT3G21790	AT5G57050	AT5G23230	AT5G58650
			AT5G56140	AT1G21680	AT4G10590	AT5G10190	AT5G61010	AT5G01610	AT4G38240	AT1G76690	AT2G43020	AT1G23130	AT1G65520
			AT5G04750	AT1G66880	AT5G64180	AT1G03850	AT2G21185	AT5G66490	AT1G23130	AT1G67850	AT1G29970	AT1G72700	AT1G28960
			AT5G04220	AT2G18600	AT5G26230	AT3G20500	AT2G38800	AT2G26240	AT5G56230	AT1G04990	AT3G06810	AT3G19010	AT1G07870
			AT4G05150	AT2G39705	AT3G23600	AT3G08780	AT1G80760	AT5G54390	AT4G19860	AT5G06300	AT3G25870	AT2G02360	AT1G29760
			AT4G22620	AT4G32150	AT1G77480	AT2G20570	AT1G33110	AT5G41350	AT3G56170	AT2G25450	AT5G62620	AT4G01910	AT3G58750
			AT1G64780	AT3G55770	AT3G14270	AT3G26290	AT3G14230	AT1G34300	AT3G23790	AT5G44580	AT2G41220	AT4G24690	AT5G07470
			AT4G26270	AT4G27040	AT5G18120	AT2G35060	AT4G10770	AT5G55860	AT1G02100	AT5G20400	AT5G22290	AT4G24990	AT2G11810
			AT3G11010	AT2G24762	AT4G17880	AT4G15248	AT4G25490	AT4G27020	AT1G04140	AT4G09760	AT5G47560	AT1G02390	AT2G37970
			AT5G23280	AT1G04440	AT3G50910	AT4G15260	AT2G03890	AT5G11970	AT3G01420	AT1G80420	AT4G12500	AT1G61563	AT4G28088
			AT3G51830	AT2G39930	AT4G08920	AT2G40750	AT4G04490	AT3G07730	AT1G18470	AT5G27350	AT5G23850	AT1G04780	AT4G35860
			AT2G32480	AT1G31550	AT5G53030	AT3G62290	AT1G65000	AT3G21610	AT5G05320	AT5G06230	AT2G25450	AT5G62620	AT1G72330
			AT5G60840	AT2G43540	AT5G45310	AT5G23230	AT3G23600	AT1G67940	AT2G14750	AT3G24982	AT2G37410	AT5G44005	AT3G52710
			AT1G16890	AT4G17090	AT1G24575	AT2G03890	AT5G11970	AT3G04350	AT2G33490	AT1G64970	AT2G07718	AT3G17820	AT5G59840
			AT5G01880	AT1G18620	AT5G07690	AT5G23280	AT5G39760	AT1G33110	AT4G15955	AT2G43020	AT5G22380	AT5G25900	AT1G78310
			AT5G58390	AT4G17570	AT2G21560	AT4G22260	AT1G30270	AT5G57910	AT1G69930	AT5G24210	AT3G15780	AT4G14746	AT1G19850
			AT3G28920	AT1G62040	AT3G45620	AT5G12390	AT1G21680	AT4G13530	AT5G56270	AT1G55920	AT1G05060	AT4G03030	AT1G08320
			AT1G69970	AT1G55280	AT1G05690	AT1G77450	AT3G46080	AT4G38495	AT1G09480	AT1G22180	AT3G02190	AT5G61160	AT1G04500
			AT3G26450	AT4G23880	AT3G07730	AT4G31500	AT5G63780	AT4G40060	AT1G28230	AT4G14270	AT3G17770	AT3G14020	AT3G23605
			AT1G09130	AT2G33150	AT1G04350	AT3G03000	AT5G15860	AT1G51760	AT1G64230	AT2G41220	AT3G62650	AT4G05530	AT3G14595
			AT3G49570	AT3G62040	AT5G24320	AT5G61500	AT1G80440	AT1G13830	AT5G18370	AT3G23570	AT5G47140	AT2G45510	AT3G12500
			AT1G20225	AT2G18050	AT1G69970	AT5G08240	AT3G48310	AT3G27020	AT1G43700	AT2G24360	AT4G26910	AT2G36080	AT2G27660
			AT3G27110	AT3G28940	AT3G29034	AT1G02390	AT4G11600	AT2G25070	AT2G46270	AT1G13960	AT5G54165	AT2G29990	AT2G35680
			AT2G15390	AT3G48200	AT5G35732	AT5G66160	AT4G39090	AT1G32070	AT3G06860	AT1G09080	AT3G09010	AT3G27020	AT2G17840
			AT5G52450	AT5G58870	AT5G28830	AT1G60730	AT5G10610	AT3G61200	AT1G25520	AT1G07230	AT1G15400	AT1G01730	AT5G49710
			AT2G43540	AT3G28920	AT5G59080	AT5G49900	AT1G20225	AT4G31920	AT1G72010	AT2G19190	AT3G60300	AT5G03200	AT1G02400
			AT5G50720	AT1G24575	AT3G26580	AT1G65270	AT2G36800	AT5G53350	AT4G12070	AT4G19860	AT5G25440	AT4G01720	AT1G50570
			AT4G05320	AT1G21080	AT3G10410	AT2G30550	AT5G05950	AT3G19580	AT4G27480	AT5G24160	AT5G13550	AT3G14830	AT3G19660
			AT1G22910	AT5G42090	AT4G31500	AT2G31865	AT2G20340	AT4G29900	AT3G51630	AT5G53588	AT3G02460	AT5G57900	AT3G10250
			AT5G10570	AT2G04890	AT4G14746	AT3G60520	AT3G48320	AT4G35270	AT2G17220	AT1G27200	AT5G53350	AT5G62770	AT1G04780
			AT1G10360	AT2G26690	AT1G64230	AT1G19400	AT5G02620	AT1G05690	AT1G29050	AT5G64230	AT1G52410	AT1G20693	AT1G16890
			AT1G77370	AT5G01880	AT2G18170	AT3G61900	AT5G66590	AT2G46620	AT1G64370	AT5G65750	AT1G17080	AT1G14330	AT5G15960
			AT2G22480	AT2G26970	AT3G60590	AT3G20770	AT1G07430	AT1G74590	AT3G26470	AT1G34190	AT4G27260	AT1G07280	AT1G06570
			AT1G05570	AT2G26210	AT5G02790	AT1G66540	AT4G16520	AT3G10912	AT5G11090	AT3G60520	AT3G07560	AT1G60610	AT4G24690
			AT5G53330	AT5G20700	AT3G17000	AT4G38460	AT4G01600	AT1G52870	AT2G03530	AT5G61060	AT1G29050	AT4G19960	AT1G45976
			AT3G14560	AT1G16720	AT3G14830	AT2G26240	AT4G36720	AT5G11670	AT1G53580	AT1G76040	AT2G34720	AT1G19700	AT1G20880
			AT3G29035	AT1G80440	AT1G19640	AT5G57050	AT3G45290	AT5G04930	AT5G19550	AT1G62570	AT3G21520	AT3G22530	AT4G23050
			AT4G37530	AT5G51970	AT5G23230	AT5G18210	AT5G13550	AT4G22880	AT2G28720	AT4G11350	AT4G23885	AT4G10380	AT5G09620
			AT3G05250	AT5G60460	AT3G06145	AT1G72680	AT2G43320	AT3G20500	AT4G23870	AT1G02860	AT1G75388	AT2G40370	AT2G30040
			AT5G51260	AT4G05150	AT1G28520	AT4G13920	AT1G67800	AT2G41900	AT1G64970	AT2G07798	AT1G13960	AT2G39780	AT5G01610
			AT1G28520	AT1G28570	AT1G16890	AT4G25640	AT2G43970	AT3G11230	AT5G47590	AT5G10190	AT1G13750	AT4G16146	AT1G01720
			AT4G27900	AT3G60590	AT3G61900	AT1G23050	AT2G26400	AT3G15353	AT3G07730	AT1G07870	AT2G05520	AT1G75170	AT1G68140
			AT4G16490	AT4G39730	AT5G18170	AT3G18500	AT3G48990	AT3G54620	AT3G23440	AT1G51550	AT3G20500	AT1G01470	AT1G29195
			AT5G36160	AT1G14340	AT4G30993	AT5G25540	AT3G54600	AT3G24900	AT5G51570	AT1G25520	AT5G09530	AT1G24145	AT3G12910
			AT2G20570	AT2G38710	AT4G17090	AT1G80920	AT2G21640	AT3G19290	AT4G12470	AT1G72890	AT3G57062	AT3G24500	AT2G35300
			AT2G24360	AT4G34790	AT2G24360	AT5G56150	AT3G04930	AT2G14910	AT5G20830	AT4G24470	AT1G23130	AT1G28260	AT5G04340
			AT4G17090	AT1G74930	AT1G28570	AT2G32010	AT2G31110	AT1G73810	AT1G15100	AT5G13820	AT3G04010	AT4G26160	AT2G15230
			AT3G06170	AT5G53970	AT5G64552	AT1G22630	AT5G58787	AT3G01520	AT2G25200	AT4G18360	AT5G45630	AT3G12500	AT5G05380
			AT1G72890	AT5G02760	AT1G75280	AT4G04630	AT4G08920	AT4G27830	AT1G59700	AT3G18770	AT3G48520	AT1G34750	AT3G11150
			AT5G65140	AT5G25560	AT5G02840	AT1G43850	AT1G12050	AT3G28300	AT3G17000	AT2G39000	AT5G29000	AT4G31860	AT5G23750
			AT4G17370	AT5G13180	AT4G36670	AT1G75750	AT3G63380	AT3G26600	AT5G41400	AT5G42440	AT3G16650	AT5G16380	AT5G64570
			AT1G78370	AT1G74410	AT4G19880	AT5G14200	AT5G44190	AT1G29050	AT4G01280	AT1G09740	AT4G10960	AT5G09990	AT5G62770
			AT5G15853	AT5G48160	AT2G45740	AT2G05630	AT3G28950	AT5G06720	AT5G03640	AT2G33770	AT2G46600	AT4G34881	AT4G19040
			AT2G18300	AT3G59480	AT1G77450	AT1G06150	AT3G16650	AT3G23640	AT1G33030	AT3G16190	AT1G68820	AT4G28490	AT1G54290
			AT1G30090	AT4G34881	AT3G15500	AT3G60180	AT1G12010	AT5G11930	AT1G51090	AT5G15860	AT2G15310	AT2G16720	AT4G29380
			AT4G10050	AT1G16890	AT3G56200	AT2G21560	AT5G05230	AT5G13800	AT1G20440	AT5G13180	AT1G16730	AT4G13110	AT4G37180
			AT3G10520	AT4G04800	AT1G67810	AT5G35450	AT5G66630	AT5G38210	AT5G46260	AT1G22570	AT5G54840	AT4G25690	AT1G48490
			AT1G74880	AT5G47820	AT1G07430	AT5G63190	AT2G40970	AT1G72450	AT5G61530	AT1G67800	AT4G19960	AT1G19270	AT5G42010
			AT1G07040	AT3G20500	AT2G45980	AT1G69935	AT5G42090	AT5G25350	AT3G56070	AT1G68740	AT3G60420	AT3G10912	AT2G02060
			AT3G43670	AT2G21620	AT5G50720	AT4G10590	AT2G33740	AT5G52810	AT4G35630	AT1G49032	AT3G06170	AT3G03120	AT3G11780
			AT5G13860	AT1G30860	AT2G37410	AT4G14270	AT1G08450	AT1G74290	AT1G72450	AT4G32340	AT5G07470	AT5G49890	AT1G70140
			AT1G44100	AT5G64460	AT5G49900	AT3G55530	AT3G21790	AT1G72770	AT1G52800	AT2G35820	AT1G73980	AT1G23730	AT5G03330
			AT3G13910	AT1G72800	AT4G29900	AT1G50420	AT4G19200	AT1G01650	AT5G23010	AT2G16720	AT5G54870	AT5G55460	AT3G03120
			AT2G01540	AT4G36988	AT4G28300	AT1G64780	AT1G01550	AT3G43230	AT3G60640	AT3G18950	AT5G56270	AT5G07830	AT1G55510
			AT3G29330	AT3G55530	AT1G15880	AT3G14067	AT1G55152	AT1G52342	AT2G19130	AT4G37530	AT5G20960	AT3G10410	AT4G26490
			AT1G31230	AT2G22480	AT2G17290	AT3G11280	AT5G65480	AT2G04890	AT2G23840	AT2G17760	AT3G24982	AT5G60470	AT5G48020
			AT3G62650	AT5G51040	AT5G07470	AT5G35732	AT2G43540	AT4G24220	AT3G22560	AT2G19570	AT5G13490	AT2G40670	AT4G24990
			AT2G41710	AT4G24470	AT3G58490	AT1G78450	AT5G17300	AT2G30750	AT4G08980	AT1G54160	AT5G05320	AT4G11360	AT5G06760
			AT4G08590	AT1G51550	AT2G39705	AT3G52240	AT4G31920	AT2G03310	AT5G04220	AT3G23790	AT1G21680	AT5G08750	AT3G24500
			AT5G03130	AT1G70900	AT1G77930	AT4G19040	AT2G38860	AT3G09030	AT5G42050	AT4G32250	AT5G57815	AT4G34180	AT3G61060
			AT5G09620	AT5G25540	AT1G43850	AT4G17570	AT5G61530	AT1G20350	AT5G57910	AT5G15260	AT5G03455	AT3G63310	AT1G12320
			AT5G51970	AT3G13750	AT1G02820	AT3G08650	AT5G27600	AT3G61960	AT5G56260	AT5G24380	AT1G25520	AT2G19130	AT1G60490
			AT4G27800	AT2G03890	AT2G02040	AT1G65720	AT5G17000	AT2G03390	AT2G31800	AT2G42540	AT4G09760	AT3G11570	AT3G51540
			AT4G14990	AT3G28930	AT3G04730	AT3G55560	AT1G21770	AT1G31170	AT5G59440	AT5G10520	AT1G54130	AT4G24450	AT3G04320
			AT1G03950	AT5G42300	AT1G67940	AT5G54870	AT1G30900	AT5G39090	AT2G31390	AT1G69480	AT5G25900	AT5G43260	AT3G10640
			AT5G64460	AT2G20900	AT5G01320	AT1G16590	AT5G05600	AT2G43020	AT1G01640	AT5G05300	AT4G00200	AT1G54290	AT1G49000
			AT1G13280	AT4G05320	AT4G17790	AT4G35580	AT5G57580	AT5G11090	AT5G02100	AT4G39030	AT2G19350	AT5G17000	AT4G19960
			AT5G67140	AT5G61420	AT5G35460	AT1G18470	AT5G59030	AT5G07470	AT3G06170	AT2G29070	AT1G62300	AT1G29970	AT4G25700
			AT2G34720	AT1G56460	AT4G12910	AT2G19350	AT3G48020	AT1G21770	AT1G09740	AT1G68910	AT4G03410	AT5G66790	AT1G77370
			AT5G17300	AT5G67030	AT3G62800	AT5G41400	AT3G25290	AT4G35580	AT2G17720	AT3G45290	AT5G11930	AT5G23950	AT4G22780
			AT2G38740	AT4G29160	AT4G00355	AT5G07690	AT5G52640	AT3G50480	AT1G06620	AT2G20900	AT4G21920	AT2G26440	AT4G24120
			AT3G03440	AT1G43850	AT5G25190	AT4G17370	AT5G41960	AT5G57630	AT1G51890	AT1G78310	AT3G51630	AT2G30550	AT2G27180
			AT4G04630	AT4G26270	AT5G12390	AT2G41180	AT5G63905	AT5G16110	AT3G56710	AT4G18580	AT4G31170	AT4G16760	AT4G12300
			AT3G55830	AT5G44568	AT4G23870	AT4G26060	AT4G29070	AT3G04090	AT2G14720	AT3G10420	AT3G26090	AT5G53820	AT5G50200
			AT5G10770	AT3G11410	AT1G44770	AT5G06510	AT1G19670	AT3G20770	AT5G15260	AT4G19370	AT1G01420	AT2G43820	AT2G35230
			AT2G43850	AT4G23010	AT1G27320	AT1G29120	AT1G10970	AT5G05950	AT1G51860	AT5G11670	AT4G37010	AT4G38340	AT1G30640
			AT4G27470	AT1G01360	AT5G53970	AT3G26580	AT4G05150	AT5G12390	AT4G16210	AT3G28690	AT5G16970	AT1G54340	AT1G75170
			AT1G79430	AT4G35090	AT2G21650	AT2G15390	AT1G68570	AT4G14615	AT3G51130	AT1G80570	AT1G51550	AT2G29065	AT4G16210
			AT2G02080	AT1G13960	AT2G35760	AT3G13060	AT5G45310	AT5G66250	AT1G67860	AT1G15100	AT4G23230	AT5G49710	AT1G29970
			AT1G01060	AT3G48000	AT5G58787	AT1G30090	AT5G18260	AT2G33740	AT1G53570	AT5G05320	AT1G33970	AT3G11410	AT3G53120
			AT1G67940	AT4G28300	AT3G19580	AT3G58490	AT3G06860	AT2G41220	AT4G31330	AT4G36640	AT1G01650	AT4G39780	AT5G59400
			AT1G06645	AT2G44940	AT1G05340	AT5G67370	AT1G26390	AT1G05680	AT2G24180	AT5G06730	AT1G01640	AT2G17220	AT5G25350
			AT4G24220	AT4G37925	AT3G16470	AT1G10760	AT2G02040	AT5G43910	AT4G26080	AT3G06860	AT4G20380	AT2G25450	AT3G27020
			AT4G32770	AT5G64250	AT4G00550	AT1G04350	AT3G21670	AT2G03550	AT1G48260	AT5G15970	AT3G23550	AT2G19810	AT1G80940
			AT4G24780	AT5G25520	AT1G15790	AT5G04220	AT2G43850	AT5G11840	AT5G43860	AT1G29050	AT5G58620	AT3G54680	AT2G27830
			AT3G01310	AT5G02180	AT4G22260	AT4G02080	AT5G18370	AT4G32850	AT1G21390	AT2G41410	AT4G01480	AT3G20500	AT2G32670
			AT1G01360	AT5G47860	AT4G17370	AT1G02860	AT4G35580	AT1G55280	AT5G35450	AT5G25910	AT4G32340	AT4G04800	AT3G21690
			AT1G21680	AT1G06160	AT1G72010	AT1G65520	AT2G04690	AT1G74210	AT3G46440	AT5G48380	AT1G67850	AT2G15230	AT1G11310
			AT2G39050	AT3G59700	AT3G14020	AT1G71130	AT1G30860	AT4G29820	AT1G73480	AT1G52800	AT5G27860	AT3G16360	AT5G13760
			AT1G80180	AT4G00550	AT5G04750	AT1G51440	AT1G63840	AT5G59700	AT4G22330	AT5G55860	AT1G65000	AT1G32230	AT1G18880
			AT2G40840	AT4G16490	AT3G52710	AT1G06700	AT1G01650	AT3G60180	AT2G19180	AT5G61530	AT5G66640	AT4G18910	AT1G02660
			AT3G19990	AT3G62750	AT1G63830	AT2G46550	AT1G44770	AT3G28940	AT1G73040	AT3G07560	AT3G10410	AT5G02100	AT3G13910
			AT3G29575	AT3G14450	AT1G10970	AT2G21650	AT4G39180	AT3G48320	AT5G47140	AT3G04350	AT2G41410	AT5G16970	AT5G58320
			AT3G50440	AT1G28520	AT5G13550	AT3G12830	AT3G43230	AT5G42090	AT3G19580	AT5G19140	AT1G15100	AT5G55410	AT5G01540
			AT4G22260	AT1G73830	AT3G54620	AT5G59960	AT4G29900	AT5G52900	AT5G64570	AT5G07470	AT2G24360	AT1G08460	AT1G69270
			AT5G65683	AT3G13060	AT1G20440	AT4G31330	AT3G13060	AT3G06210	AT4G22880	AT1G71390	AT1G69790	AT1G17080	AT3G57550
			AT3G62950	AT3G08660	AT3G43230	AT5G42980	AT1G14350	AT5G64810	AT4G36640	AT4G24220	AT1G19660	AT1G05060	AT3G13040
			AT3G24170	AT5G41350	AT3G51440	AT5G02790	AT3G23640	AT3G48990	AT4G13830	AT3G23550	AT3G03480	AT2G33770	AT1G76980
			AT1G50732	AT1G12010	AT4G17570	AT3G43230	AT5G18170	AT1G74410	AT5G53350	AT5G25770	AT4G01280	AT2G32870	AT5G44790
			AT1G16590	AT4G27800	AT5G63905	AT4G02600	AT5G64180	AT5G57580	AT5G55860	AT4G33540	AT5G57900	AT1G76460	AT1G24140
			AT5G61500	AT2G25080	AT4G27040	AT3G09470	AT4G22740	AT2G30942	AT3G23600	AT1G47128	AT5G57340	AT1G30220	AT1G70800
			AT1G74670	AT1G04990	AT2G05540	AT2G39705	AT2G40900	AT1G19570	AT5G44568	AT1G07600	AT2G15390	AT4G01360	AT2G32960
			AT4G02715	AT4G27020	AT5G25210	AT1G07010	AT4G01720	AT1G71480	AT3G26290	AT5G47560	AT3G50480	AT1G59700	AT4G01010
			AT5G02840	AT1G30090	AT3G10525	AT3G06145	AT3G55970	AT4G34990	AT5G43910	AT1G77145	AT5G44005	AT1G07590	AT2G40113
			AT5G14680	AT1G71130	AT1G71130	AT4G22570	AT1G32900	AT3G56170	AT1G04780	AT5G16630	AT3G43230	AT2G20030	AT1G32230
			AT2G04790	AT5G45500	AT5G53370	AT3G12740	AT1G21270	AT4G24690	AT4G14990	AT1G77000	AT2G01680	AT1G51760	AT1G20440
			AT2G34925	AT3G05690	AT4G04630	AT5G07010	AT3G43670	AT3G32980	AT2G36080	AT4G01480	AT4G19120	AT3G55560	AT2G46620
			AT2G38800	AT1G16510	AT1G19670	AT2G31230	AT5G64250	AT2G31110	AT1G02450	AT3G28950	AT2G35230	AT5G49015	AT2G39200
			AT2G44210	AT1G48430	AT3G08650	AT5G23460	AT3G04350	AT1G65000	AT3G50480	AT5G63905	AT5G24380	AT1G01680	AT1G68740
			AT2G15830	AT2G24540	AT5G66490	AT1G28570	AT5G61500	AT1G27200	AT1G07600	AT2G06255	AT5G06730	AT3G12800	AT1G79680
			AT1G72450	AT4G05530	AT1G77710	AT3G48080	AT5G59050	AT5G15860	AT5G58920	AT3G48530	AT3G10300	AT1G07870	AT4G00940
			AT4G27410	AT4G22920	AT3G21890	AT5G49710	AT2G15580	AT1G18470	AT3G27110	AT1G57540	AT1G56150	AT1G51090	AT2G23840
			AT1G29420	AT1G53570	AT4G27800	AT1G02300	AT1G05690	AT3G47160	AT1G71240	AT5G12890	AT4G19860	AT1G28960	AT2G03360
			AT3G55070	AT5G63905	AT4G22740	AT3G19290	AT5G40670	AT4G04610	AT2G41870	AT1G01650	AT5G61530	AT5G03230	AT3G11660
			AT1G21080	AT3G57770	AT1G54160	AT5G27860	AT3G47160	AT2G45980	AT1G26800	AT1G74010	AT1G63720	AT2G46690	AT3G07820
			AT1G65230	AT2G03710	AT5G57900	AT4G39180	AT3G19660	AT5G18370	AT4G36760	AT3G51630	AT3G01170	AT5G27150	AT1G02930
			AT4G33010	AT4G26080	AT5G56150	AT3G03440	AT1G13960	AT4G37990	AT1G61420	AT1G65486	AT2G06255	AT1G56010	AT1G49900
			AT1G21590	AT5G35460	AT4G22570	AT5G57580	AT1G34190	AT3G22620	AT4G01600	AT5G10695	AT4G12070	AT4G19430	AT5G14730
			AT4G19880	AT3G14280	AT3G62290	AT1G79590	AT2G15570	AT1G75450	AT4G38495	AT5G63680	AT1G55675	AT1G60490	AT3G51990
			AT1G20450	AT3G50830	AT3G51830	AT2G46680	AT4G36195	AT1G08890	AT1G67940	AT3G54950	AT1G64810	AT1G44960	AT3G28750
			AT4G32270	AT1G09390	AT5G23460	AT2G23600	AT2G20180	AT3G06860	AT3G10410	AT4G19960	AT2G19130	AT1G51270	AT3G10410
			AT1G05690	AT1G29120	AT3G14100	AT3G56190	AT1G74458	AT3G23600	AT4G25390	AT2G04080	AT1G73750	AT4G21470	AT1G71240
			AT1G69570	AT1G77960	AT1G16840	AT2G43430	AT1G04140	AT1G34190	AT5G56660	AT5G42370	AT4G18800	AT2G06255	AT1G29100
			AT3G02170	AT1G12140	AT2G26970	AT2G45980	AT1G28520	AT5G61530	AT2G21970	AT5G41761	AT2G31350	AT4G37530	AT3G26180
			AT2G26210	AT1G32540	AT4G14560	AT2G35760	AT5G12390	AT2G04410	AT5G49710	AT1G66700	AT1G67970	AT5G57655	AT1G79610
			AT3G46000	AT3G12730	AT3G06210	AT4G05110	AT1G07900	AT4G17570	AT3G60520	AT4G33050	AT1G19200	AT2G40130	AT5G14180
			AT5G64552	AT1G20693	AT5G04220	AT1G12050	AT3G55830	AT3G55560	AT1G15310	AT2G26240	AT3G23600	AT1G29800	AT1G72070
			AT2G45500	AT3G26070	AT1G10690	AT1G08450	AT5G18120	AT2G02040	AT3G45290	AT1G73805	AT5G10190	AT2G28720	AT4G31330
			AT2G48000	AT3G32980	AT5G22290	AT4G25470	AT3G50260	AT5G66160	AT5G05950	AT4G32850	AT2G39210	AT5G11610	AT2G33490
			AT5G59890	AT4G02715	AT3G47430	AT2G17695	AT1G27320	AT1G01490	AT5G14940	AT5G15850	AT5G15970	AT5G11930	AT4G21470
			AT5G57610	AT3G51330	AT1G30270	AT1G07300	AT1G80570	AT2G31800	AT5G10600	AT4G18980	AT2G40950	AT1G72330	AT4G19640
			AT3G07870	AT3G24200	AT3G13060	AT5G65380	AT1G61150	AT5G18170	AT5G22380	AT2G28840	AT4G09750	AT5G65380	AT4G34000
			AT4G29660	AT1G68300	AT3G11880	AT1G04400	AT5G45500	AT5G02620	AT5G07470	AT1G65845	AT1G48430	AT3G21690	AT1G09480
			AT2G29310	AT1G52590	AT1G30090	AT3G27020	AT5G20190	AT4G36870	AT5G27860	AT5G57900	AT4G36760	AT5G57240	AT5G20910
			AT2G45560	AT3G06550	AT4G10150	AT2G44940	AT2G41220	AT5G22380	AT4G17550	AT1G67940	AT1G17380	AT5G58620	AT5G54250
			AT1G20650	AT2G41710	AT4G14716	AT4G21980	AT2G30230	AT4G26910	AT1G56460	AT1G03940	AT1G30270	AT3G14270	AT5G46720
			AT2G26800	AT5G43260	AT1G21270	AT5G42760	AT4G16670	AT3G53150	AT5G18260	AT3G06170	AT1G31580	AT5G59840	AT5G67160
			AT5G35170	AT3G14270	AT1G19700	AT1G72160	AT1G73040	AT5G57900	AT2G05840	AT4G01910	AT4G34710	AT5G61500	AT3G01080
			AT3G14067	AT4G25110	AT1G78680	AT4G24350	AT1G33970	AT3G26440	AT2G39705	AT2G21500	AT4G35180	AT2G19190	AT1G01650
			AT1G15260	AT2G24360	AT5G38240	AT5G19740	AT4G04925	AT5G01880	AT2G21950	AT5G13750	AT2G46500	AT5G51040	AT2G18600
			AT3G54140	AT3G14830	AT3G27020	AT3G01170	AT1G01820	AT5G53970	AT3G50750	AT3G04040	AT1G67940	AT5G09620	AT4G28550
			AT2G15310	AT2G29670	AT2G04890	AT4G19960	AT2G46550	AT3G27820	AT4G11570	AT3G26180	AT5G23460	AT2G16700	AT4G39780
			AT1G57540	AT2G43200	AT5G24470	AT1G29810	AT3G19990	AT5G19590	AT1G62840	AT5G58787	AT5G15260	AT5G13750	AT4G04800
			AT2G45660	AT3G47540	AT3G28080	AT5G20670	AT1G02860	AT1G15100	AT1G30270	AT1G21410	AT1G72700	AT4G33540	AT5G61530
			AT5G25520	AT1G60730	AT2G02760	AT2G43970	AT4G25640	AT1G78070	AT5G66250	AT4G12070	AT3G55770	AT1G36370	AT5G63990
			AT4G12880	AT3G14067	AT3G09470	AT1G44820	AT1G10690	AT2G37150	AT5G28830	AT3G53230	AT1G19396	AT5G49525	AT3G26230
			AT3G26290	AT1G67810	AT5G55600	AT1G04140	AT4G15248	AT2G15830	AT4G36920	AT3G09030	AT3G28950	AT5G37740	AT5G45350
			AT2G22190	AT5G60950	AT1G70230	AT5G01820	AT1G64230	AT2G19180	AT2G06255	AT5G42090	AT3G57520	AT3G03520	AT1G64610
			AT4G21580	AT5G58950	AT2G32880	AT1G78680	AT2G41410	AT4G24000	AT1G20450	AT1G19680	AT4G33540	AT3G23600	AT3G48340
			AT2G39450	AT5G10860	AT5G67370	AT3G21790	AT3G51830	AT5G18260	AT1G01550	AT5G35732	AT3G53230	AT4G24470	AT2G31160
			AT3G52720	AT1G05300	AT1G70300	AT5G55860	AT2G25000	AT1G69570	AT1G43890	AT3G14230	AT5G63905	AT5G11970	AT5G56350
			AT3G09920	AT4G30410	AT5G24530	AT3G14020	AT4G08540	AT5G47220	AT5G49740	AT4G26990	AT5G41350	AT2G29090	AT2G45170
			AT1G74530	AT5G66250	AT2G15570	AT1G12780	AT4G27480	AT1G67970	AT2G38240	AT1G17780	AT3G62260	AT2G31350	AT1G55120
			AT5G53970	AT1G72010	AT2G20230	AT1G11580	AT3G61960	AT1G80920	AT1G16500	AT3G54620	AT1G09932	AT2G24180	AT1G18200
			AT4G39925	AT5G10770	AT3G60690	AT5G07470	AT4G02600	AT2G21180	AT5G66160	AT4G36195	AT1G13390	AT3G49590	AT1G10040
			AT2G19180	AT5G01600	AT4G12310	AT1G32700	AT5G23920	AT4G18830	AT3G01830	AT5G27280	AT2G28840	AT4G19640	AT3G51840
			AT3G24200	AT5G59890	AT2G20570	AT2G33740	AT1G16590	AT5G54250	AT1G28960	AT5G53350	AT5G65750	AT1G02790	AT1G23560
			AT3G28930	AT3G05570	AT2G26240	AT1G72010	AT5G25260	AT1G07590	AT4G17070	AT2G17740	AT5G42050	AT3G50210	AT4G10590
			AT3G17790	AT5G39730	AT4G16780	AT3G50910	AT2G05540	AT3G16650	AT2G04890	AT5G13550	AT1G27200	AT4G19810	AT5G47430
			AT2G05840	AT3G57050	AT1G51440	AT2G43850	AT5G12170	AT5G18120	AT3G21790	AT5G09620	AT2G37530	AT5G24530	AT5G49890
			AT5G18260	AT4G04630	AT5G63190	AT1G16240	AT5G55860	AT4G25690	AT1G47128	AT3G62290	AT1G80830	AT1G55610	AT1G04960
			AT4G17830	AT1G65720	AT1G12220	AT5G53730	AT5G56150	AT2G45210	AT1G26670	AT1G43890	AT1G49720	AT1G69790	AT1G14370
			AT3G14230	AT3G26320	AT5G65380	AT3G45160	AT4G39870	AT5G58730	AT4G16790	AT2G17720	AT5G04250	AT2G27150	AT2G32240
			AT1G02820	AT1G64780	AT5G41350	AT5G38510	AT1G21760	AT4G36720	AT5G02620	AT5G56270	AT1G60490	AT4G30470	AT1G28660
			AT4G16210	AT5G18120	AT5G42090	AT1G57540	AT4G38260	AT4G31330	AT5G13550	AT3G49570	AT1G44960	AT3G22550	AT5G06370
			AT1G24575	AT3G25610	AT1G04440	AT4G27130	AT2G20230	AT1G01820	AT1G14870	AT3G62800	AT2G45500	AT4G32850	AT4G29190
			AT4G35580	AT5G04190	AT2G20920	AT3G19420	AT4G12080	AT3G11410	AT5G61250	AT2G41090	AT5G09620	AT5G56150	AT2G17220
			AT3G49930	AT4G21580	AT1G45976	AT1G64400	AT4G12070	AT2G31945	AT1G80180	AT4G16780	AT2G27310	AT3G10190	AT3G03720
			AT2G32100	AT3G51830	AT2G46550	AT1G56120	AT4G32250	AT1G05310	AT1G59580	AT5G56140	AT4G22780	AT3G25882	AT2G17290
			AT4G23880	AT2G48000	AT5G27600	AT1G73470	AT1G04400	AT4G23450	AT3G04350	AT3G17020	AT1G22990	AT5G47560	AT5G09990
			AT3G48890	AT5G01320	AT2G14720	AT1G30270	AT3G14270	AT3G23440	AT1G01340	AT5G58620	AT3G24500	AT5G20230	AT1G28520
			AT1G09310	AT2G44210	AT2G32010	AT3G08660	AT5G35460	AT5G58770	AT1G26665	AT1G32700	AT3G55270	AT1G80130	AT1G46768
			AT5G13500	AT2G05310	AT3G55830	AT5G25190	AT1G20620	AT1G68570	AT3G60190	AT5G54860	AT1G07230	AT1G55110	AT2G22690
			AT2G26340	AT2G20570	AT4G25900	AT5G64250	AT5G19590	AT4G25640	AT4G35270	AT3G55830	AT5G43910	AT1G18880	AT2G02370
			AT5G59700	AT2G02080	AT5G52880	AT5G58950	AT3G27020	AT1G69260	AT5G13860	AT3G60180	AT1G12200	AT2G33490	AT4G18580
			AT4G34980	AT1G06430	AT1G48490	AT5G46250	AT1G69270	AT5G61500	AT4G27470	AT3G55270	AT1G80570	AT2G34720	AT1G44170
			AT4G13430	AT1G12220	AT3G19420	AT5G27950	AT5G53300	AT2G02010	AT3G20770	AT4G31500	AT1G34190	AT2G46600	AT2G35730
			AT1G63090	AT5G58787	AT3G60520	AT2G15830	AT1G45976	AT1G04780	AT2G29090	AT2G39210	AT1G01060	AT3G23540	AT2G46270
			AT1G69935	AT1G65270	AT4G15260	AT2G46650	AT5G53730	AT2G21185	AT4G37530	AT4G16110	AT3G17820	AT1G70800	AT4G29230
			AT2G02760	AT2G29310	AT5G27320	AT4G12070	AT5G04080	AT5G07920	AT2G39920	AT3G05630	AT4G16760	AT5G41350	AT1G32960
			AT3G51660	AT2G31230	AT3G27210	AT4G22750	AT5G35560	AT5G35450	AT3G61200	AT3G48320	AT3G18770	AT1G75000	AT1G07640
			AT5G55600	AT5G50950	AT2G43850	AT5G63905	AT1G18470	AT1G14340	AT5G52940	AT4G27830	AT4G39780	AT1G01070	AT3G63210
			AT1G03740	AT3G14020	AT5G06440	AT3G04730	AT5G49280	AT1G74300	AT5G59670	AT1G80830	AT5G63680	AT1G68910	AT2G26670
			AT5G43260	AT1G34190	AT1G20450	AT5G03630	AT3G10912	AT3G43440	AT5G23460	AT1G69260	AT3G16190	AT5G48020	AT2G45500
			AT2G17840	AT2G38790	AT5G18140	AT1G64620	AT2G03710	AT3G27560	AT2G37530	AT2G29420	AT5G38210	AT3G26500	AT1G44100
			AT3G23100	AT1G67840	AT4G25640	AT2G14170	AT3G06210	AT1G06400	AT5G66180	AT1G55152	AT5G06960	AT5G42010	AT1G26440
			AT4G26080	AT3G26900	AT5G25520	AT3G09030	AT3G20500	AT1G21760	AT3G44880	AT2G43850	AT5G58940	AT3G20960	AT2G21430
			AT5G14970	AT3G14100	AT2G36895	AT4G30110	AT5G43930	AT2G24180	AT5G66730	AT1G30250	AT1G72800	AT1G16890	AT2G26480
			AT2G03710	AT1G29420	AT5G25540	AT4G26450	AT3G11880	AT4G38560	AT5G16570	AT4G08555	AT1G02230	AT5G04340	AT2G24180
			AT3G19850	AT5G53730	AT2G23600	AT4G13180	AT4G29160	AT1G78310	AT1G54290	AT5G41960	AT1G12640	AT3G06170	AT3G29575
			AT4G20170	AT5G29000	AT1G23020	AT3G27250	AT1G16240	AT3G46060	AT5G25280	AT5G56150	AT1G67800	AT5G49900	AT3G20500
			AT1G73980	AT5G05950	AT2G18660	AT1G21590	AT3G15750	AT3G16470	AT4G33100	AT1G68820	AT4G13530	AT3G03910	AT1G68690
			AT4G02075	AT5G18600	AT5G17550	AT5G59080	AT1G70160	AT5G27520	AT3G60180	AT3G47160	AT2G44790	AT2G29320	AT3G28890
			AT3G45620	AT5G64840	AT1G02100	AT3G04350	AT1G15100	AT1G70160	AT3G11080	AT5G59430	AT4G27480	AT3G22260	AT1G33110
			AT5G63760	AT1G31770	AT2G30420	AT1G16890	AT5G38210	AT2G28840	AT1G54130	AT1G21680	AT4G36195	AT5G01800	AT3G30775
			AT3G51250	AT5G11970	AT4G21160	AT4G34680	AT4G23230	AT3G05970	AT3G50500	AT3G09830	AT1G16500	AT1G69260	AT5G23020
			AT5G03330	AT3G07310	AT1G72830	AT1G55280	AT5G01820	AT5G15970	AT4G21850	AT5G03460	AT5G17450	AT1G69610	AT1G69410
			AT5G37370	AT4G17880	AT5G59960	AT1G65190	AT2G20900	AT1G76800	AT3G26600	AT5G06370	AT1G55152	AT3G23605	AT1G48300
			AT5G59960	AT2G07774	AT1G06160	AT2G15570	AT2G45980	AT1G07430	AT5G43150	AT5G48850	AT5G13860	AT1G49740	AT1G02880
			AT1G24450	AT4G02740	AT5G66160	AT5G05760	AT5G24980	AT1G20450	AT1G58180	AT5G52750	AT1G72510	AT1G76180	AT2G31570
			AT4G08920	AT1G02300	AT1G53580	AT5G13810	AT4G19840	AT2G40110	AT1G68740	AT4G16790	AT5G25140	AT1G75270	AT4G03030
			AT5G59750	AT1G02860	AT5G14640	AT1G18810	AT4G12310	AT3G13380	AT1G69870	AT5G13860	AT4G20860	AT1G33102	AT3G07730
			AT5G26600	AT3G27020	AT5G66180	AT5G02180	AT4G05320	AT1G12780	AT1G24575	AT5G19550	AT2G34810	AT2G46500	AT5G05340
			AT1G77920	AT4G10590	AT5G04980	AT3G52060	AT4G05530	AT1G35230	AT1G32700	AT5G19860	AT4G28085	AT2G31560	AT4G37530
			AT4G36870	AT2G46600	AT4G19640	AT3G60590	AT1G73630	AT1G05840	AT1G23020	AT5G13490	AT3G05165	AT5G58650	AT1G79160
			AT5G25120	AT2G32480	AT2G39850	AT1G31550	AT5G13810	AT3G02040	AT5G62620	AT2G28720	AT1G04780	AT4G32070	AT2G44500
			AT4G05530	AT4G16780	AT1G21440	AT1G69410	AT4G24690	AT5G37070	AT5G29000	AT3G06810	AT2G21500	AT4G03410	AT4G04500
			AT5G42030	AT1G70160	AT3G26320	AT5G05230	AT4G01010	AT2G24280	AT1G54115	AT5G05340	AT1G20880	AT5G47140	AT5G41750
			AT4G04470	AT1G65190	AT5G27860	AT1G01650	AT3G46060	AT4G22260	AT3G53230	AT5G19880	AT3G22260	AT1G63720	AT5G52450
			AT4G25900	AT3G60520	AT1G65720	AT2G32390	AT4G17340	AT2G14720	AT5G25540	AT4G35985	AT1G64970	AT1G73010	AT5G58020
			AT1G71130	AT3G52060	AT2G29670	AT5G16630	AT4G26080	AT5G12170	AT2G31230	AT5G27830	AT3G17020	AT5G27920	AT1G01680
			AT5G58730	AT5G05790	AT3G51890	AT3G47430	AT3G07730	AT4G33565	AT3G15353	AT3G44880	AT4G24400	AT5G25140	AT4G35790
			AT4G21960	AT3G03440	AT4G33780	AT1G05840	AT1G15890	AT2G19130	AT1G70900	AT3G62260	AT2G29065	AT3G61880	AT5G03495
			AT3G14100	AT3G19580	AT3G50210	AT4G18830	AT1G74410	AT1G13390	AT5G67310	AT5G14390	AT5G37740	AT4G35790	AT5G01320
			AT3G62930	AT1G04400	AT1G80290	AT2G33530	AT4G16830	AT1G65720	AT5G52810	AT1G04780	AT5G44380	AT1G05560	AT3G17820
			AT3G21260	AT3G08650	AT3G25610	AT2G30942	AT5G05760	AT1G71080	AT4G02740	AT1G21310	AT4G16790	AT1G06620	AT1G12780
			AT3G48530	AT1G03950	AT5G18010	AT5G67140	AT1G06700	AT1G01390	AT4G12570	AT1G02230	AT1G60960	AT1G14080	AT4G24470
			AT4G16146	AT2G37410	AT1G48090	AT1G48090	AT4G08900	AT1G70420	AT1G20225	AT4G21920	AT1G67856	AT2G31130	AT2G41190
			AT1G06640	AT3G44310	AT3G08780	AT2G24200	AT1G23020	AT2G43720	AT1G75270	AT5G12390	AT5G19140	AT4G12070	AT2G30660
			AT1G09390	AT2G45980	AT2G24540	AT1G70300	AT1G28230	AT4G20860	AT3G63310	AT4G09750	AT4G35060	AT3G07560	AT2G47040
			AT1G77450	AT1G76990	AT3G21790	AT5G46760	AT2G05630	AT1G45976	AT1G23730	AT4G25690	AT1G04990	AT5G39850	AT1G32870
			AT1G71080	AT1G27320	AT3G26290	AT4G09900	AT5G04930	AT5G13550	AT2G36320	AT1G01640	AT4G26490	AT1G55790	AT1G01360
			AT4G13180	AT3G53780	AT2G42975	AT3G01310	AT4G17790	AT5G62630	AT1G69570	AT4G27780	AT5G13750	AT3G57690	AT4G33420
			AT1G65150	AT1G65490	AT2G02080	AT2G47890	AT1G19400	AT3G26290	AT1G32870	AT5G62200	AT1G74410	AT2G27310	AT5G01720
			AT3G18280	AT2G38180	AT4G27900	AT2G37150	AT5G54130	AT1G68740	AT2G44850	AT2G35736	AT4G04800	AT1G29050	AT5G62520
			AT5G53850	AT2G31350	AT1G32900	AT1G01730	AT3G23120	AT5G64180	AT5G13170	AT5G45800	AT5G42090	AT2G32140	AT5G56150
			AT3G10150	AT3G04140	AT3G19290	AT5G05950	AT3G32980	AT3G44880	AT1G65720	AT4G19200	AT1G44350	AT1G13390	AT3G48780
			AT5G05890	AT3G02830	AT1G22640	AT1G62250	AT1G31170	AT2G43540	AT4G19370	AT3G62600	AT2G26240	AT1G23330	AT1G16530
			AT3G12800	AT1G60490	AT3G14050	AT3G05250	AT4G34980	AT2G26650	AT4G27040	AT1G19610	AT5G04930	AT5G61530	AT4G05100
			AT3G18320	AT4G16770	AT3G26600	AT3G55130	AT2G37150	AT3G08780	AT1G61150	AT3G23600	AT5G06370	AT5G57815	AT1G48370
			AT2G20920	AT1G13090	AT3G29270	AT1G71080	AT4G36670	AT5G62480	AT1G13390	AT4G19120	AT1G21780	AT1G19660	AT1G07810
			AT1G50480	AT1G15880	AT5G10190	AT1G34750	AT1G70230	AT1G09740	AT2G39710	AT1G04980	AT1G68910	AT5G54510	AT2G28320
			AT5G40960	AT5G23280	AT2G01650	AT5G13200	AT3G06780	AT3G27110	AT4G19200	AT5G44005	AT1G76180	AT1G34420	AT1G25520
			AT5G44410	AT4G36540	AT4G29160	AT5G63620	AT5G52760	AT4G38730	AT5G13750	AT2G39435	AT4G27020	AT1G76970	AT3G14830
			AT4G27840	AT3G12750	AT1G69790	AT5G27600	AT4G37530	AT5G10610	AT2G07718	AT5G22060	AT3G47160	AT3G19710	AT5G12200
			AT4G08320	AT4G35580	AT5G64250	AT1G19640	AT3G43440	AT2G02060	AT2G22800	AT2G27310	AT5G27280	AT2G20500	AT5G08480
			AT4G04210	AT4G02080	AT1G34190	AT4G31820	AT5G14680	AT5G13860	AT4G34000	AT1G78460	AT2G20920	AT1G19610	AT1G68910
			AT3G01690	AT1G34300	AT4G16830	AT3G04420	AT1G56150	AT5G62770	AT2G02760	AT5G14940	AT2G35820	AT5G01720	AT5G13370
			AT2G27190	AT1G32700	AT3G03000	AT1G01140	AT3G24740	AT4G23885	AT1G63800	AT3G10410	AT1G11190	AT1G77000	AT2G31350
			AT3G16470	AT3G21260	AT3G09770	AT2G20230	AT1G72330	AT5G23230	AT5G59700	AT4G24120	AT3G05936	AT4G36720	AT5G66630
			AT5G58950	AT1G19010	AT4G39180	AT1G15100	AT4G22260	AT5G49710	AT4G14615	AT3G28510	AT5G45800	AT2G18600	AT1G68765
			AT1G14690	AT4G12030	AT4G23610	AT3G21780	AT3G61200	AT3G25770	AT4G00335	AT3G14440	AT2G28720	AT5G03240	AT1G12810
			AT1G65870	AT5G09620	AT5G03470	AT3G10770	AT1G21410	AT5G35460	AT1G65860	AT1G55790	AT2G39435	AT1G53560	AT3G07700
			AT4G27830	AT1G23050	AT5G54660	AT3G48000	AT1G15310	AT5G04750	AT1G05890	AT3G60140	AT4G27830	AT3G15430	AT2G26310
			AT1G66820	AT3G09030	AT1G09180	AT1G75280	AT1G04780	AT3G56240	AT5G01850	AT1G03430	AT3G09030	AT2G25090	AT3G51330
			AT4G24350	AT1G33050	AT2G36800	AT4G08540	AT1G06400	AT1G05890	AT4G25690	AT4G22780	AT2G16720	AT4G14365	AT2G19130
			AT1G72010	AT4G24350	AT3G62590	AT4G17790	AT2G20920	AT4G29660	AT5G27350	AT5G47220	AT2G24240	AT5G66440	AT1G44960
			AT2G43150	AT5G35732	AT3G52740	AT4G04020	AT2G27660	AT4G39925	AT5G51510	AT1G07000	AT1G14790	AT5G51570	AT3G23280
			AT4G27710	AT2G04790	AT3G09030	AT2G02760	AT1G30090	AT1G16890	AT3G27820	AT5G41750	AT1G56120	AT2G02990	AT2G46080
			AT5G11060	AT5G58730	AT5G07010	AT3G19990	AT4G17880	AT5G51640	AT3G26090	AT4G31920	AT5G01850	AT1G22070	AT1G44770
			AT3G56190	AT5G23440	AT5G11970	AT5G57900	AT5G01880	AT5G04080	AT3G48850	AT3G26090	AT3G26180	AT3G19270	AT4G16790
			AT4G23400	AT1G27980	AT3G20770	AT5G17550	AT1G65720	AT2G39800	AT3G47250	AT5G57580	AT2G23170	AT3G46930	AT2G38410
			AT3G27020	AT3G02730	AT5G57580	AT1G74210	AT2G15480	AT1G14870	AT1G78310	AT2G37750	AT4G18580	AT5G47060	AT5G63880
			AT3G43440	AT5G54870	AT2G22800	AT1G04440	AT4G38860	AT3G15840	AT2G43850	AT1G74710	AT3G26100	AT1G12810	AT5G23230
			AT5G45500	AT4G32870	AT1G54100	AT4G00550	AT4G26450	AT1G77770	AT3G13080	AT1G10690	AT5G03460	AT4G16420	AT4G32850
			AT5G62200	AT5G47430	AT1G22630	AT1G66200	AT3G60520	AT5G01540	AT5G47430	AT5G23460	AT4G19200	AT5G08760	AT4G31240
			AT5G43560	AT5G57630	AT4G05020	AT4G39090	AT1G68530	AT2G03710	AT3G43230	AT1G65270	AT3G07730	AT4G25490	AT2G27490
			AT3G54300	AT5G14640	AT3G14650	AT4G10500	AT3G01400	AT5G47120	AT5G26770	AT5G38980	AT3G61200	AT2G39920	AT3G54420
			AT2G27830	AT2G38640	AT3G07310	AT3G19800	AT5G59220	AT3G21790	AT1G73750	AT4G29900	AT1G16850	AT5G58540	AT1G77120
			AT1G29700	AT4G39090	AT4G23230	AT1G61150	AT2G18170	AT1G48745	AT4G30390	AT5G53300	AT1G80290	AT1G65000	AT5G25540
			AT1G06150	AT3G61540	AT5G18110	AT2G18170	AT4G34680	AT1G04140	AT1G26440	AT4G36760	AT2G36780	AT5G17650	AT4G37420
			AT5G47430	AT3G04730	AT4G02600	AT5G62040	AT2G37770	AT5G23460	AT2G28200	AT5G28830	AT5G44580	AT1G72510	AT3G12800
			AT1G15880	AT2G44680	AT2G39930	AT2G26710	AT3G55130	AT1G16240	AT1G14200	AT1G20225	AT2G29470	AT5G18980	AT1G69610
			AT4G37980	AT1G11910	AT1G16240	AT5G59050	AT1G72890	AT5G10695	AT1G64142	AT1G54570	AT4G34180	AT3G48780	AT3G54300
			AT2G31110	AT3G16470	AT3G56190	AT1G78130	AT5G29000	AT2G46550	AT3G08720	AT1G58235	AT5G23230	AT5G56350	AT5G62020
			AT5G18120	AT3G26580	AT5G61530	AT4G22740	AT1G32070	AT3G61530	AT5G46050	AT3G20500	AT3G62290	AT1G09560	AT1G47890
			AT3G13404	AT4G32270	AT4G24690	AT3G25610	AT1G15880	AT3G60520	AT2G19350	AT3G26600	AT1G08920	AT5G23980	AT3G10590
			AT2G21590	AT2G15570	AT5G36940	AT1G06060	AT5G20935	AT3G52240	AT3G05345	AT4G16760	AT5G56150	AT3G10250	AT1G04440
			AT1G11910	AT4G05110	AT1G62250	AT5G54470	AT1G02100	AT1G22640	AT5G17220	AT4G12470	AT5G52810	AT4G14990	AT2G29490
			AT1G12200	AT2G33740	AT1G06400	AT1G10970	AT2G21560	AT3G47250	AT1G07430	AT1G30270	AT5G01820	AT3G62770	AT3G22260
			AT4G14746	AT5G16570	AT3G05250	AT2G31800	AT2G07774	AT5G27950	AT1G76180	AT1G78020	AT5G03330	AT3G01170	AT1G78230
			AT5G46260	AT1G79590	AT4G39870	AT1G21140	AT4G40060	AT4G12070	AT3G02190	AT1G63720	AT1G03495	AT5G22850	AT2G44240
			AT5G37360	AT1G71080	AT2G35060	AT1G53580	AT2G02080	AT1G15890	AT4G19960	AT5G01610	AT1G61610	AT1G12200	AT4G17483
			AT4G35060	AT5G60890	AT3G19990	AT5G04750	AT5G59960	AT3G14067	AT1G72510	AT5G53970	AT3G27380	AT5G27280	AT1G32460
			AT5G67600	AT5G35970	AT3G19800	AT3G61530	AT4G38495	AT5G45500	AT1G02740	AT5G57630	AT5G09990	AT5G62020	AT1G10340
			AT4G05590	AT1G31230	AT3G03120	AT5G04190	AT5G65140	AT1G27320	AT1G10730	AT3G59660	AT4G39030	AT3G25760	AT5G43180
			AT3G14270	AT3G58490	AT5G25770	AT4G29160	AT1G65980	AT1G29460	AT2G43970	AT5G56260	AT5G55860	AT2G44790	AT4G28490
			AT5G18640	AT1G80130	AT1G64780	AT4G21105	AT4G21580	AT5G52880	AT3G47965	AT4G27020	AT5G44260	AT4G14930	AT1G69260
			AT3G45310	AT3G62950	AT3G21260	AT2G45740	AT5G58950	AT1G72330	AT1G19570	AT4G17720	AT2G17720	AT1G04970	AT3G19970
			AT2G31350	AT5G47050	AT1G69935	AT1G29400	AT3G28940	AT1G10410	AT3G22620	AT1G73750	AT5G19860	AT4G38060	AT3G16190
			AT2G31380	AT4G19960	AT2G29990	AT2G26970	AT2G41190	AT4G05150	AT2G32830	AT4G14990	AT3G44350	AT1G71040	AT4G18010
			AT4G16990	AT3G04040	AT3G21460	AT5G10610	AT3G04040	AT2G39710	AT3G21230	AT1G64900	AT1G09910	AT2G24360	AT3G16770
			AT2G24290	AT5G07220	AT5G05230	AT1G21760	AT3G26840	AT3G56310	AT5G25350	AT1G65000	AT5G47430	AT1G62040	AT3G51000
			AT2G45630	AT3G46000	AT3G52240	AT4G19640	AT2G15830	AT5G18080	AT4G19390	AT5G51440	AT5G61060	AT1G67856	AT5G05987
			AT3G48000	AT5G17450	AT1G13090	AT5G43320	AT1G64142	AT5G06370	AT3G22968	AT5G04750	AT5G58540	AT1G01650	AT1G68050
			AT5G05760	AT5G61760	AT1G20650	AT5G22290	AT4G36210	AT4G39670	AT1G77770	AT5G66040	AT1G07590	AT4G18830	AT2G41220
			AT5G59050	AT1G07640	AT1G14200	AT3G06780	AT5G39090	AT5G18110	AT1G72890	AT5G61210	AT3G02480	AT4G00900	AT3G50210
			AT1G52040	AT4G33540	AT4G21580	AT5G04150	AT1G24450	AT4G08920	AT5G57050	AT2G29470	AT3G04040	AT2G07718	AT3G55740
			AT2G20230	AT5G63500	AT2G14170	AT1G21410	AT2G02760	AT1G79900	AT1G66390	AT4G38495	AT5G49890	AT2G39000	AT5G05140
			AT2G43970	AT4G16590	AT5G13320	AT4G01480	AT4G25470	AT1G02450	AT1G18590	AT2G03530	AT2G39000	AT4G10100	AT5G15190
			AT1G70820	AT5G25120	AT4G00700	AT3G50830	AT1G10155	AT1G09932	AT4G25300	AT4G12570	AT4G17790	AT4G16000	AT5G51040
			AT2G33470	AT5G09660	AT2G47130	AT4G39925	AT5G11060	AT1G65845	AT3G27560	AT5G02620	AT1G75380	AT4G16790	AT4G04470
			AT5G59400	AT5G62200	AT4G12070	AT1G77710	AT1G01730	AT1G01725	AT5G22060	AT1G35320	AT4G19640	AT3G14560	AT2G26170
			AT5G04190	AT5G55860	AT1G66200	AT1G67920	AT1G69570	AT5G62000	AT5G18120	AT1G12200	AT2G31160	AT5G10860	AT3G29590
			AT1G19680	AT5G21100	AT3G46000	AT1G13245	AT1G11910	AT1G27150	AT5G10610	AT1G28370	AT5G01720	AT1G51550	AT4G22758
			AT2G45980	AT5G53160	AT3G50830	AT3G11880	AT2G05840	AT2G20560	AT4G22260	AT3G43230	AT3G23920	AT4G01840	AT5G63800
			AT5G66160	AT3G45310	AT4G32870	AT1G23040	AT3G53410	AT2G47710	AT1G44960	AT5G62680	AT1G80110	AT4G03450	AT1G05620
			AT4G17770	AT4G28740	AT1G02350	AT1G67800	AT1G22140	AT2G24240	AT3G60420	AT4G11070	AT5G19880	AT4G34990	AT4G14370
			AT2G31230	AT1G29500	AT1G21760	AT2G29950	AT2G44680	AT1G31910	AT2G36930	AT4G20860	AT2G04690	AT5G61430	AT4G23150
			AT2G22122	AT3G18770	AT4G40060	AT2G20740	AT5G63190	AT5G56150	AT1G49720	AT1G68300	AT3G63310	AT2G38940	AT3G52920
			AT4G09350	AT5G67140	AT3G44990	AT3G49490	AT2G45630	AT2G41705	AT1G05720	AT2G38465	AT3G16470	AT1G21390	AT3G57690
			AT4G24120	AT2G26080	AT5G55860	AT5G48850	AT5G46760	AT3G09470	AT4G23130	AT1G76180	AT5G42530	AT5G25350	AT5G23660
			AT5G17450	AT4G12070	AT4G27830	AT5G58870	AT2G07180	AT1G30640	AT5G46760	AT2G20142	AT5G51440	AT4G18010	AT2G20320
			AT5G58320	AT5G46250	AT2G26210	AT1G73700	AT5G03460	AT5G58920	AT3G28930	AT1G29240	AT4G26990	AT3G28950	AT3G13810
			AT4G02740	AT3G53420	AT5G42300	AT3G61960	AT1G23050	AT4G36760	AT4G11840	AT5G18630	AT1G49000	AT1G74410	AT5G57740
			AT5G33290	AT3G26570	AT1G06150	AT2G47000	AT1G32450	AT4G19200	AT5G63225	AT2G24220	AT5G41960	AT5G53030	AT1G01470
			AT3G12520	AT3G61080	AT1G13245	AT3G48740	AT4G31650	AT4G12570	AT5G43850	AT1G16500	AT1G53570	AT3G07700	AT1G67850
			AT1G13960	AT5G05760	AT3G10770	AT2G14247	AT1G23840	AT5G65480	AT5G01610	AT4G17070	AT5G59050	AT3G56310	AT2G36960
			AT3G28070	AT1G64230	AT1G27150	AT2G07774	AT5G27320	AT1G21680	AT5G01880	AT2G02370	AT5G49015	AT3G53230	AT5G62460
			AT5G13200	AT3G21890	AT3G24070	AT4G14560	AT3G06510	AT3G45290	AT5G54250	AT4G00305	AT5G11110	AT3G10420	AT5G06730
			AT2G07798	AT5G53330	AT2G31820	AT3G11410	AT4G04800	AT1G06645	AT2G44680	AT4G11840	AT3G45410	AT1G55910	AT4G18430
			AT4G22240	AT1G22040	AT1G18470	AT1G33270	AT1G24140	AT4G16520	AT2G30942	AT1G43700	AT2G15230	AT1G26440	AT5G60615
			AT5G25770	AT1G19700	AT1G02300	AT5G14680	AT4G02740	AT4G08900	AT3G28210	AT2G46500	AT4G22070	AT5G35370	AT4G29100
			AT3G26580	AT2G20920	AT5G35480	AT2G05840	AT4G04630	AT1G16590	AT4G35580	AT1G08890	AT4G01430	AT5G25540	AT1G17380
			AT5G63500	AT5G13200	AT5G63620	AT3G27210	AT5G18110	AT1G74360	AT1G70160	AT2G46150	AT4G24450	AT4G22240	AT5G24090
			AT4G20410	AT4G21650	AT2G45630	AT5G42370	AT5G16410	AT3G50210	AT3G61530	AT1G05680	AT2G23790	AT1G67940	AT5G11260
			AT3G52360	AT5G43320	AT3G45160	AT3G19010	AT5G66160	AT4G11960	AT3G62800	AT1G62040	AT4G17070	AT4G35860	AT1G23330
			AT5G48810	AT1G27530	AT1G28580	AT1G44770	AT2G48000	AT1G30270	AT1G65980	AT4G19640	AT3G59660	AT1G08315	AT3G13275
			AT1G22930	AT1G44820	AT1G05890	AT4G20410	AT2G14720	AT5G53110	AT4G10590	AT5G59440	AT5G64530	AT1G51200	AT2G19190
			AT1G63010	AT5G27320	AT5G06370	AT3G50500	AT5G03330	AT3G22560	AT1G10970	AT3G63310	AT2G04080	AT3G26180	AT2G21560
			AT5G11970	AT3G55880	AT5G02880	AT1G09740	AT1G23440	AT2G35060	AT5G48160	AT3G61200	AT1G35320	AT4G32150	AT5G05190
			AT1G50420	AT3G04930	AT5G10610	AT1G17170	AT5G08750	AT3G51830	AT1G80420	AT5G53870	AT5G52740	AT2G35736	AT2G22660
			AT1G49670	AT3G49930	AT1G74930	AT3G44820	AT2G47890	AT2G02760	AT4G27020	AT4G27990	AT3G50210	AT2G47710	AT5G15500
			AT4G33540	AT3G19850	AT5G25560	AT5G26040	AT2G31820	AT4G19640	AT5G24120	AT1G69870	AT2G22430	AT3G26290	AT5G45810
			AT1G68300	AT4G16830	AT5G54250	AT5G58730	AT3G56170	AT2G02080	AT3G20500	AT3G60190	AT2G07798	AT4G30490	AT2G03270
			AT1G78140	AT5G20670	AT2G21640	AT1G54210	AT2G47270	AT1G23440	AT2G29065	AT3G49490	AT4G21380	AT4G00780	AT4G11570
			AT2G36870	AT1G06150	AT3G19895	AT2G27490	AT4G29660	AT1G33970	AT1G76980	AT2G35810	AT1G18710	AT5G06370	AT2G41640
			AT5G59670	AT1G68585	AT4G25470	AT3G09600	AT3G16990	AT2G30230	AT4G08540	AT2G15310	AT5G04750	AT5G45800	AT1G13880
			AT4G27040	AT5G57580	AT5G58870	AT5G02150	AT1G64620	AT3G63310	AT3G23490	AT2G30942	AT5G44480	AT5G03545	AT3G15430
			AT3G16910	AT5G18140	AT4G13180	AT3G14650	AT5G02490	AT4G39870	AT5G22570	AT4G34990	AT4G01600	AT1G52400	AT1G33960
			AT1G70760	AT5G49900	AT3G20500	AT4G39870	AT5G16530	AT4G21930	AT5G41750	AT3G02190	AT3G09940	AT1G64142	AT4G13180
			AT1G32790	AT5G55620	AT3G12740	AT1G20880	AT1G33960	AT4G26850	AT4G34990	AT3G11080	AT2G14720	AT2G26170	AT2G24260
			AT2G24820	AT1G33270	AT2G17040	AT5G58920	AT1G31550	AT3G51630	AT4G21570	AT5G67520	AT1G69260	AT3G56240	AT3G12730
			AT1G45474	AT5G04750	AT5G07460	AT1G80570	AT2G46100	AT5G67140	AT4G24470	AT3G17770	AT1G24150	AT1G67800	AT4G04620
			AT5G64000	AT3G60640	AT3G62070	AT2G47130	AT4G04500	AT1G32960	AT3G23640	AT1G33560	AT5G12890	AT2G41410	AT1G67856
			AT5G50210	AT5G12050	AT5G67030	AT2G35960	AT1G26690	AT1G05720	AT1G74290	AT4G04800	AT4G36720	AT1G80110	AT1G27000
			AT1G07750	AT2G47270	AT3G28130	AT2G39850	AT1G16890	AT2G05840	AT1G06700	AT1G59580	AT2G23450	AT4G04830	AT2G47710
			AT5G02120	AT5G05230	AT3G01170	AT1G31910	AT2G34960	AT1G15880	AT5G11840	AT2G07718	AT4G39870	AT1G64970	AT5G54960
			AT5G66790	AT3G12800	AT1G80570	AT2G45630	AT1G75750	AT4G29070	AT2G02040	AT4G29160	AT5G19550	AT3G04420	AT2G31110
			AT3G13275	AT3G03120	AT3G56290	AT1G10690	AT1G54115	AT5G66180	AT1G71390	AT3G19290	AT2G03890	AT4G27740	AT1G16540
			AT1G13245	AT4G26910	AT1G68300	AT5G66490	AT5G47430	AT5G22570	AT2G43100	AT5G66180	AT1G28960	AT3G16860	AT4G14990
			AT1G01490	AT1G06780	AT4G09900	AT1G76570	AT5G47220	AT5G12890	AT2G35810	AT1G72510	AT4G19170	AT1G45976	AT5G51260
			AT3G10410	AT3G24170	AT2G47270	AT1G80440	AT4G33150	AT1G21270	AT1G73950	AT1G54130	AT2G25110	AT5G17380	AT2G36220
			AT4G34790	AT4G14716	AT4G10050	AT1G20650	AT1G72680	AT5G54870	AT5G66490	AT1G23730	AT5G57630	AT5G15640	AT4G37320
			AT1G74430	AT4G01390	AT2G43970	AT2G21640	AT1G44130	AT5G18310	AT5G13490	AT4G22070	AT3G57090	AT2G01460	AT1G30270
			AT3G16570	AT1G72120	AT3G10420	AT4G14716	AT1G20696	AT4G11600	AT3G61560	AT1G23130	AT4G23160	AT2G45740	AT5G12030
			AT1G12810	AT1G72830	AT5G60680	AT2G38710	AT5G47590	AT1G74430	AT5G56150	AT1G12780	AT2G31110	AT1G70900	AT1G34180
			AT1G21410	AT2G45510	AT5G53330	AT3G50440	AT5G24320	AT4G38260	AT5G59960	AT5G46760	AT5G60950	AT1G01340	AT5G45990
			AT3G17250	AT3G62290	AT5G49890	AT3G54500	AT5G58730	AT5G25820	AT1G20880	AT2G21180	AT3G04420	AT3G04181	AT5G11210
			AT5G26040	AT1G49950	AT3G46060	AT4G34980	AT2G24200	AT3G28270	AT2G03310	AT1G26690	AT1G16400	AT5G03470	AT1G36370
			AT1G23310	AT4G15955	AT3G28920	AT3G25690	AT4G28570	AT1G09350	AT2G23450	AT1G44960	AT3G10190	AT3G14100	AT2G32140
			AT1G70900	AT1G20650	AT5G16410	AT1G16840	AT5G43320	AT5G28830	AT1G35320	AT5G18110	AT5G12390	AT1G69720	AT5G21020
			AT4G01840	AT5G27600	AT1G24470	AT5G58787	AT5G48810	AT4G38460	AT2G33740	AT1G26665	AT1G17780	AT4G01480	AT4G39140
			AT1G27480	AT5G26240	AT1G01820	AT5G02880	AT1G79590	AT2G15570	AT5G24980	AT4G38260	AT4G31920	AT5G18470	AT1G17080
			AT4G23300	AT5G50230	AT5G53730	AT5G26240	AT2G39970	AT1G53570	AT4G16780	AT2G15230	AT3G23570	AT3G11080	AT3G45620
			AT2G39710	AT5G61530	AT1G72930	AT4G17090	AT3G13433	AT2G48000	AT5G18630	AT5G51510	AT4G31500	AT1G30270	AT5G67140
			AT1G67900	AT3G23540	AT3G48000	AT1G52565	AT1G58520	AT1G01680	AT1G71080	AT1G54115	AT5G40730	AT4G30630	AT5G53330
			AT4G23140	AT4G39925	AT1G75180	AT4G16780	AT5G07220	AT1G06460	AT3G26180	AT5G60280	AT1G80420	AT4G25700	AT4G25692
			AT2G25605	AT1G21400	AT2G40530	AT1G62510	AT5G45890	AT3G47965	AT5G53030	AT3G48310	AT1G10210	AT5G51770	AT1G26580
			AT2G30790	AT3G43230	AT5G25900	AT1G06400	AT2G39710	AT2G29090	AT3G53690	AT1G61610	AT3G27110	AT1G14200	AT3G48050
			AT1G43700	AT2G34720	AT5G05950	AT5G57610	AT5G18310	AT4G10770	AT5G57900	AT5G54840	AT2G47890	AT2G14170	AT5G55930
			AT1G64720	AT5G64552	AT2G41180	AT2G26210	AT4G00955	AT4G19370	AT3G59660	AT2G05840	AT1G19270	AT4G32870	AT1G29290
			AT5G58140	AT4G38730	AT1G22040	AT5G49890	AT1G71080	AT1G11910	AT5G23405	AT4G13810	AT3G62800	AT2G30230	AT1G55610
			AT4G02080	AT1G50480	AT5G10740	AT3G28080	AT5G10370	AT1G02100	AT5G54870	AT1G34300	AT4G19040	AT5G51680	AT1G32950
			AT2G34070	AT2G39920	AT3G04350	AT5G53330	AT4G17370	AT4G35985	AT4G37150	AT4G23470	AT1G44100	AT5G28830	AT5G53030
			AT3G17000	AT1G20350	AT5G64840	AT3G21260	AT2G15050	AT1G20880	AT4G37370	AT5G46260	AT5G62200	AT4G37180	AT5G66870
			AT2G40750	AT3G16910	AT3G11397	AT1G45976	AT2G40950	AT4G27480	AT5G04750	AT5G57655	AT5G24210	AT4G33565	AT1G23130
			AT5G62430	AT2G04880	AT1G07010	AT2G38860	AT4G27780	AT5G25520	AT4G13810	AT2G26230	AT4G14950	AT1G43890	AT3G59690
			AT1G74210	AT2G32080	AT1G72800	AT1G55160	AT5G39850	AT5G57887	AT4G16760	AT2G38180	AT1G10690	AT1G23550	AT1G72450
			AT1G22370	AT3G09770	AT5G11060	AT4G26080	AT5G28830	AT5G64250	AT1G65270	AT1G74210	AT3G19290	AT3G12040	AT1G72890
			AT1G73870	AT3G14310	AT2G34655	AT3G05640	AT1G48490	AT5G35560	AT1G07080	AT5G23230	AT1G12780	AT1G28520	AT3G51960
			AT2G23090	AT3G46060	AT1G44100	AT5G17650	AT1G17530	AT5G46760	AT5G49890	AT1G74290	AT5G62000	AT3G03720	AT2G25450
			AT3G20060	AT3G56190	AT1G50420	AT2G27420	AT4G36920	AT5G25120	AT5G49520	AT4G29820	AT5G01640	AT1G72070	AT1G27760
			AT4G39795	AT2G14720	AT2G37570	AT3G46000	AT2G19180	AT1G64170	AT4G29810	AT2G18950	AT1G64142	AT1G54710	AT1G09140
			AT1G22040	AT4G14800	AT4G02080	AT3G20620	AT1G22640	AT1G65980	AT3G27170	AT3G27560	AT1G77000	AT1G01360	AT1G61140
			AT5G42825	AT4G38240	AT3G47965	AT3G17650	AT4G14930	AT5G42050	AT1G55610	AT2G41835	AT2G22860	AT1G11910	AT5G38910
			AT1G10140	AT5G46330	AT1G79590	AT3G24070	AT2G37570	AT1G10155	AT4G19660	AT2G31800	AT1G54115	AT2G30360	AT5G67620
			AT2G38710	AT5G65140	AT4G38260	AT2G47600	AT1G63090	AT4G17790	AT1G16840	AT1G16530	AT4G16780	AT1G20225	AT2G40390
			AT2G37170	AT2G05840	AT3G05870	AT3G16990	AT5G53030	AT5G05090	AT1G33560	AT1G27300	AT1G52800	AT5G22270	AT1G66920
			AT2G39700	AT1G01650	AT1G01730	AT3G53410	AT5G46250	AT4G25390	AT3G46060	AT4G00335	AT5G53030	AT5G63905	AT3G17710
			AT4G35860	AT3G50910	AT5G61760	AT5G13860	AT3G06145	AT3G11880	AT2G41705	AT3G14830	AT3G62960	AT5G07680	AT5G41040
			AT2G29670	AT5G49890	AT1G12140	AT5G53370	AT1G49240	AT1G56700	AT1G79680	AT3G24500	AT1G18880	AT1G06570	AT5G49525
			AT1G76590	AT4G08590	AT4G39925	AT4G12480	AT5G20700	AT1G67800	AT1G62040	AT1G80180	AT5G66250	AT3G27820	AT4G19230
			AT5G17610	AT4G22840	AT2G03890	AT2G22800	AT1G77510	AT2G36080	AT5G09620	AT2G04495	AT3G28690	AT1G30090	AT5G47120
			AT5G58740	AT1G21590	AT5G51970	AT2G24540	AT1G49950	AT3G45310	AT3G43670	AT5G05190	AT4G35580	AT4G21534	AT1G07630
			AT5G36940	AT4G35860	AT1G70160	AT1G26580	AT4G28300	AT2G43970	AT2G26600	AT5G66250	AT5G22060	AT3G62960	AT1G64142
			AT4G16420	AT2G37970	AT5G23280	AT5G52030	AT5G38900	AT5G53330	AT1G02860	AT1G73950	AT5G09570	AT4G07390	AT4G32440
			AT4G26450	AT5G57610	AT3G08660	AT4G37530	AT2G31160	AT1G25500	AT1G17530	AT2G23840	AT5G05760	AT5G47200	AT1G28580
			AT2G40420	AT5G58320	AT2G40420	AT4G27480	AT3G51370	AT1G01140	AT1G21780	AT3G11880	AT1G64900	AT3G46690	AT2G32160
			AT3G46880	AT1G62850	AT1G04780	AT3G15570	AT1G09740	AT3G24982	AT5G12890	AT1G16400	AT1G54290	AT1G33110	AT4G23885
			AT1G33270	AT2G40840	AT1G60730	AT2G20920	AT1G13090	AT5G65380	AT1G30620	AT4G31875	AT1G69730	AT3G18770	AT2G05260
			AT5G41960	AT1G18720	AT1G65520	AT1G49032	AT3G09770	AT4G08540	AT2G48000	AT5G66730	AT1G68450	AT1G33270	AT3G05030
			AT4G14010	AT4G15260	AT2G26710	AT4G28300	AT2G28400	AT3G13110	AT4G24290	AT1G02100	AT1G03430	AT3G61200	AT3G01270
			AT4G14716	AT1G29430	AT5G58730	AT5G61530	AT5G52880	AT2G33480	AT3G13110	AT4G19660	AT4G11220	AT1G34190	AT3G11330
			AT5G18140	AT1G06400	AT3G53410	AT5G67030	AT4G32270	AT2G02370	AT1G56700	AT3G27110	AT3G55830	AT5G47120	AT5G07430
			AT3G26210	AT1G10690	AT4G05530	AT3G28940	AT4G04020	AT1G76185	AT5G14530	AT4G00200	AT1G65845	AT5G54240	AT1G20350
			AT2G39780	AT3G10410	AT4G38730	AT3G06860	AT5G10600	AT5G44790	AT5G62200	AT5G58540	AT5G42440	AT3G60180	AT4G38730
			AT3G27170	AT4G19640	AT1G12810	AT5G05600	AT3G61900	AT1G09480	AT1G18880	AT2G14720	AT2G35060	AT1G55152	AT5G56190
			AT4G33780	AT4G34770	AT1G44820	AT3G57050	AT1G71130	AT2G40900	AT5G15853	AT1G72010	AT4G14990	AT1G33560	AT5G28010
			AT3G54500	AT3G52430	AT1G74210	AT2G39930	AT3G45310	AT5G42370	AT2G04410	AT1G48260	AT1G20225	AT3G28750	AT5G51570
			AT1G70160	AT3G46970	AT3G16650	AT5G61420	AT5G27150	AT2G25110	AT5G62000	AT5G16970	AT3G21690	AT1G22570	AT2G43730
			AT3G48680	AT5G48810	AT5G20400	AT1G72130	AT3G05120	AT1G35560	AT3G55770	AT3G23240	AT5G02620	AT2G22430	AT5G59780
			AT5G43320	AT3G06070	AT1G24450	AT4G02740	AT3G26290	AT2G33490	AT2G30440	AT1G62422	AT1G26800	AT3G15760	AT5G40370
			AT5G02020	AT5G57900	AT4G05110	AT4G00700	AT4G16770	AT1G44770	AT1G30700	AT1G33050	AT5G10520	AT3G02910	AT3G26590
			AT4G31860	AT1G09130	AT1G20696	AT1G17745	AT5G26170	AT5G55560	AT4G39795	AT5G44790	AT4G10860	AT2G38410	AT3G10480
			AT3G53410	AT5G05890	AT2G24762	AT5G11090	AT1G51760	AT1G13245	AT1G15890	AT4G25470	AT5G03545	AT5G06960	AT4G37680
			AT3G18770	AT2G02760	AT5G02180	AT1G71240	AT4G02715	AT1G17530	AT3G28920	AT3G43670	AT2G29070	AT1G47890	AT1G25500
			AT1G10210	AT1G70690	AT4G31820	AT5G36940	AT3G19420	AT5G18210	AT5G22350	AT2G30770	AT4G34135	AT4G28270	AT5G64170
			AT5G04920	AT3G29034	AT4G18830	AT1G76185	AT3G05970	AT4G10590	AT2G29070	AT3G55450	AT4G07390	AT4G26910	AT5G07680
			AT1G48430	AT3G15500	AT4G02740	AT3G62750	AT5G58920	AT3G08650	AT2G31820	AT2G21970	AT5G27150	AT5G52810	AT4G33565
			AT3G53310	AT1G67330	AT2G05630	AT4G08900	AT5G58670	AT4G29160	AT2G33080	AT1G31910	AT4G00355	AT1G21680	AT2G37520
			AT3G13690	AT3G19895	AT5G57610	AT1G29800	AT1G64780	AT3G09010	AT5G43460	AT2G29065	AT5G47710	AT5G24380	AT5G59420
			AT4G01390	AT5G55450	AT4G22750	AT5G09620	AT1G16840	AT2G20900	AT3G21690	AT1G05720	AT2G38710	AT1G53910	AT5G21990
			AT3G59950	AT4G22740	AT1G71080	AT5G27150	AT4G11840	AT5G47140	AT5G63680	AT2G22430	AT2G39970	AT4G24590	AT3G06210
			AT2G33150	AT5G10190	AT2G33740	AT4G16830	AT3G23540	AT5G46250	AT1G68820	AT1G17530	AT2G39890	AT1G15400	AT3G11230
			AT5G64190	AT2G31820	AT4G30530	AT1G13090	AT1G76970	AT3G04930	AT1G01070	AT2G28200	AT4G29660	AT1G44170	AT4G28040
			AT3G01720	AT3G10940	AT4G16740	AT4G27800	AT1G21520	AT1G03200	AT1G10690	AT5G48160	AT5G22350	AT4G22260	AT5G26770
			AT1G27320	AT4G14270	AT5G27950	AT3G12520	AT2G42540	AT5G35370	AT5G42440	AT1G77810	AT1G58235	AT1G15125	AT3G57380
			AT5G58060	AT1G05690	AT1G19010	AT2G14720	AT1G20880	AT1G22140	AT3G48320	AT3G23000	AT1G55280	AT5G01610	AT5G20000
			AT4G23050	AT5G15970	AT3G51370	AT3G24740	AT4G31450	AT4G36010	AT3G29400	AT1G19270	AT5G14940	AT5G55860	AT3G14070
			AT1G04440	AT2G40410	AT5G58920	AT5G64840	AT5G57900	AT4G19960	AT1G63720	AT4G29810	AT1G07000	AT1G55675	AT2G38940
			AT5G13180	AT2G39970	AT1G21080	AT5G55450	AT4G14819	AT4G39090	AT4G35985	AT4G07390	AT5G18110	AT3G51250	AT5G63490
			AT4G32150	AT4G33010	AT4G26450	AT5G18140	AT3G52240	AT3G51370	AT1G50480	AT3G57090	AT3G48780	AT1G67970	AT4G26990
			AT1G60960	AT4G33780	AT1G43890	AT5G27320	AT1G71390	AT4G04630	AT4G25640	AT2G02810	AT1G29280	AT2G40435	AT5G66760
			AT5G12150	AT1G06060	AT1G01550	AT1G78200	AT1G62040	AT5G27830	AT4G11220	AT1G04300	AT2G37150	AT5G46115	AT5G41350
			AT1G65000	AT4G01480	AT4G14040	AT1G27150	AT2G34070	AT4G16690	AT3G04090	AT1G05000	AT2G44380	AT4G39090	AT1G05570
			AT2G45990	AT1G13245	AT3G62860	AT5G26770	AT1G44820	AT2G21500	AT1G58225	AT1G70160	AT5G01610	AT1G47510	AT3G51890
			AT3G24500	AT1G60190	AT4G04800	AT1G24160	AT4G12910	AT3G23540	AT2G24200	AT2G39890	AT5G15860	AT3G07820	AT3G51630
			AT5G17000	AT5G39590	AT5G57910	AT4G36720	AT2G45910	AT5G14680	AT1G62200	AT4G36720	AT3G53690	AT5G22000	AT3G13450
			AT1G66240	AT5G17610	AT2G20740	AT4G25690	AT5G03640	AT2G22240	AT3G11880	AT3G14130	AT4G17720	AT4G22740	AT5G53870
			AT5G62100	AT1G74280	AT1G53903	AT1G01640	AT5G42980	AT4G28570	AT2G25440	AT4G00780	AT2G39780	AT1G68140	AT4G34990
			AT5G16400	AT5G14970	AT2G30140	AT3G26890	AT1G13245	AT2G33550	AT4G38260	AT3G04010	AT4G38495	AT5G41990	AT1G15100
			AT1G80920	AT1G77450	AT4G35580	AT4G23230	AT3G48680	AT4G02080	AT2G46500	AT3G07520	AT2G47710	AT5G55450	AT3G19010
			AT4G23670	AT1G16240	AT2G05840	AT3G52740	AT2G19130	AT5G45890	AT5G62680	AT2G25200	AT5G09290	AT1G01550	AT4G22240
			AT4G19960	AT3G50440	AT2G19810	AT5G50230	AT5G35450	AT5G63905	AT3G10815	AT2G26650	AT1G33050	AT3G16650	AT1G31480
			AT1G49720	AT5G36940	AT1G08890	AT1G03950	AT5G10170	AT1G04440	AT1G21680	AT1G49720	AT1G43700	AT1G09420	AT4G31410
			AT3G20500	AT5G11680	AT3G63030	AT2G39970	AT2G16720	AT1G10970	AT5G46250	AT5G37740	AT4G27990	AT4G21850	AT3G55270
			AT5G14640	AT1G16840	AT3G04040	AT3G61540	AT4G11960	AT3G19895	AT2G32290	AT1G61250	AT4G12570	AT5G01850	AT4G05530
			AT1G73950	AT4G38960	AT1G21590	AT3G56290	AT1G66200	AT3G09320	AT4G27780	AT3G17420	AT4G36430	AT4G31170	AT1G10500
			AT1G69440	AT3G16850	AT1G28230	AT2G47270	AT3G21260	AT5G03470	AT3G48680	AT3G29400	AT1G54340	AT1G79610	AT3G55430
			AT4G26980	AT2G20230	AT3G08710	AT3G07730	AT1G34220	AT3G51895	AT4G29660	AT4G24290	AT1G21310	AT3G51090	AT5G45070
			AT2G27290	AT4G13430	AT4G36720	AT4G33780	AT1G15170	AT4G22740	AT2G47710	AT3G28480	AT1G76980	AT5G40960	AT1G33970
			AT2G42280	AT3G26300	AT2G40110	AT5G13210	AT1G50480	AT2G39970	AT1G33110	AT4G10590	AT5G54250	AT3G12730	AT4G11220
			AT3G03850	AT2G35060	AT5G43260	AT1G07640	AT4G22330	AT1G27300	AT4G14800	AT1G01550	AT1G74940	AT3G47160	AT4G19460
			AT2G30140	AT4G39955	AT3G01310	AT1G29430	AT3G09010	AT3G14130	AT5G27830	AT1G64230	AT5G57580	AT4G31920	AT5G11920
			AT4G19040	AT4G32770	AT3G57540	AT2G37570	AT3G26600	AT4G31650	AT1G07590	AT4G08980	AT4G13110	AT1G44770	AT2G18660
			AT5G48900	AT3G07090	AT3G06860	AT5G20150	AT1G12780	AT2G45910	AT3G08780	AT3G08710	AT4G35630	AT5G42050	AT4G11360
			AT1G16810	AT3G44020	AT3G10300	AT5G12170	AT4G38730	AT3G56710	AT5G19590	AT1G26800	AT5G41860	AT5G03455	AT3G61070
			AT4G14270	AT3G02170	AT1G33270	AT5G18110	AT4G19040	AT4G23160	AT1G62570	AT2G31110	AT4G08555	AT4G03420	AT3G45410
			AT1G78995	AT5G03470	AT5G59050	AT4G16490	AT2G29090	AT4G30390	AT2G45660	AT3G56710	AT5G46760	AT4G36195	AT1G78190
			AT4G19830	AT1G21760	AT1G34750	AT3G26310	AT5G20830	AT5G10600	AT5G15860	AT3G20770	AT1G24147	AT3G06780	AT4G03360
			AT1G60190	AT2G29990	AT5G64240	AT4G34890	AT3G04730	AT1G04400	AT1G59950	AT1G66600	AT1G01070	AT4G11220	AT5G57610
			AT3G01100	AT1G74670	AT4G32270	AT1G15790	AT1G43890	AT2G29630	AT3G52060	AT1G04140	AT3G20770	AT2G38170	AT3G06500
			AT2G30860	AT3G19420	AT4G16420	AT1G20190	AT1G43245	AT3G55130	AT1G30090	AT1G30260	AT3G60180	AT1G02770	AT5G66250
			AT4G38240	AT5G60600	AT3G61960	AT1G26620	AT2G33490	AT4G26120	AT5G14680	AT1G74940	AT2G44990	AT1G43910	AT5G55410
			AT4G05110	AT5G04920	AT1G10155	AT5G42300	AT1G05890	AT5G23920	AT2G40435	AT2G03890	AT1G10970	AT5G11520	AT3G24740
			AT3G08650	AT1G59960	AT5G16110	AT3G61890	AT4G23450	AT3G10420	AT2G15310	AT2G19180	AT5G66730	AT1G20696	AT2G26660
			AT3G61440	AT3G20770	AT1G65270	AT3G45310	AT3G19895	AT3G60190	AT4G29160	AT1G58180	AT5G15850	AT5G59400	AT5G64000
			AT5G46180	AT3G13404	AT1G04140	AT5G39850	AT1G01725	AT3G06510	AT2G46550	AT3G14020	AT3G27020	AT3G60300	AT4G01840
			AT5G48930	AT1G58030	AT1G77210	AT1G07170	AT5G16380	AT3G21230	AT1G16590	AT5G49890	AT1G53560	AT5G47050	AT5G54860
			AT4G24400	AT3G17000	AT1G65580	AT2G17040	AT5G35480	AT5G40670	AT5G21070	AT5G05760	AT1G72010	AT2G41850	AT4G33090
			AT3G24070	AT5G66490	AT4G16770	AT5G36930	AT3G49490	AT2G45630	AT1G17780	AT3G52780	AT4G00780	AT3G48580	AT2G35060
			AT2G39970	AT4G17550	AT1G72680	AT1G18620	AT5G52810	AT1G72890	AT1G27320	AT5G53330	AT1G01550	AT2G02370	AT4G09340
			AT4G13920	AT3G61530	AT5G09620	AT4G29010	AT1G74280	AT1G73700	AT5G42370	AT3G50280	AT2G01610	AT2G14720	AT4G28460
			AT3G28270	AT3G06860	AT2G48000	AT1G51760	AT3G09470	AT2G47600	AT5G65480	AT4G10960	AT3G14440	AT4G10590	AT5G23050
			AT5G42090	AT5G51170	AT4G21760	AT5G53970	AT1G05840	AT5G41560	AT4G26450	AT2G19310	AT4G29160	AT1G70140	AT2G27200
			AT3G50830	AT4G34230	AT3G49490	AT1G05720	AT4G30993	AT5G12840	AT5G47580	AT2G47890	AT5G10695	AT5G41560	AT4G22260
			AT2G19110	AT5G13860	AT3G48680	AT2G01650	AT2G43430	AT5G05760	AT5G16110	AT4G31970	AT1G23440	AT1G61610	AT5G50230
				AT4G08980	AT3G44880	AT1G44100	AT1G07300	AT3G23790	AT1G78070	AT5G25540	AT1G64370	AT2G27180	AT1G29400
				AT1G69570	AT4G19040	AT5G44790	AT5G16910	AT5G49525	AT2G04040	AT4G15955	AT1G17530	AT2G19310	AT3G19910
				AT4G26530	AT5G52640	AT1G75040	AT5G39670	AT5G17610	AT3G07520	AT5G41860	AT2G23840	AT3G55270	AT1G05710
				AT4G24120	AT5G05750	AT1G24145	AT3G44300	AT1G31550	AT1G24150	AT2G41900	AT3G48310	AT1G54115	AT4G20860
				AT3G62590	AT3G15570	AT3G63030	AT3G04420	AT2G40950	AT4G07390	AT4G12500	AT5G44790	AT5G52760	AT1G63010
				AT1G74880	AT2G31800	AT5G07220	AT3G61990	AT5G03460	AT3G04420	AT5G54390	AT2G31260	AT4G35783	AT4G36950
				AT3G53410	AT1G64400	AT5G45510	AT3G10525	AT5G24980	AT2G05710	AT1G47890	AT1G80180	AT4G28570	AT1G12760
				AT2G46550	AT1G10940	AT3G51370	AT5G25120	AT5G46050	AT5G45310	AT5G43150	AT5G51510	AT1G56700	AT1G44542
				AT3G23400	AT1G65980	AT5G53120	AT5G09620	AT4G00880	AT3G15352	AT5G11110	AT3G27560	AT4G31410	AT2G14170
				AT1G04140	AT4G36210	AT3G04140	AT4G34990	AT3G29270	AT3G55270	AT4G23050	AT1G70800	AT1G06050	AT5G03905
				AT4G19040	AT5G54870	AT3G03120	AT1G04440	AT2G46270	AT1G76990	AT4G08540	AT2G02040	AT5G67520	AT4G24450
				AT5G23210	AT4G21105	AT5G15860	AT1G78130	AT3G10770	AT3G14130	AT5G27860	AT1G28660	AT2G28320	AT1G67800
				AT2G17290	AT2G35960	AT1G20450	AT2G02010	AT5G59030	AT5G53330	AT4G38240	AT1G04140	AT4G25640	AT5G04540
				AT1G54340	AT4G37680	AT1G06110	AT3G17770	AT4G11840	AT4G19640	AT2G23450	AT4G22330	AT1G07810	AT1G76970
				AT1G73980	AT1G77000	AT3G17770	AT5G41350	AT3G10120	AT3G01520	AT3G04090	AT3G48890	AT5G44790	AT2G17200
				AT5G59750	AT2G33530	AT4G05020	AT3G10770	AT5G13810	AT3G44350	AT5G46230	AT1G73010	AT2G29070	AT3G48520
				AT2G43430	AT3G14230	AT3G60190	AT2G35060	AT2G44850	AT5G09990	AT3G54150	AT1G08890	AT4G39140	AT5G27280
				AT1G31910	AT4G27130	AT4G38260	AT3G13750	AT4G08870	AT4G11960	AT5G22350	AT5G67160	AT3G07870	AT3G07560
				AT1G78200	AT5G23440	AT5G43560	AT1G02930	AT5G47430	AT1G71970	AT2G45910	AT4G36090	AT1G28650	AT1G77890
				AT3G47965	AT2G39920	AT5G62200	AT5G57630	AT1G03310	AT2G31060	AT1G54340	AT2G38410	AT2G28840	AT5G28830
				AT3G56060	AT2G37970	AT3G01100	AT5G57610	AT1G33270	AT5G12480	AT5G11210	AT3G46060	AT5G53330	AT3G10912
				AT1G10970	AT2G22570	AT5G35480	AT3G46130	AT1G62840	AT4G04610	AT1G12640	AT1G78460	AT3G14230	AT1G04330
				AT3G60240	AT2G16050	AT4G16770	AT1G02300	AT1G23730	AT1G04300	AT4G24450	AT4G25640	AT5G42090	AT3G56240
				AT3G17250	AT3G63010	AT1G19450	AT3G24070	AT3G48680	AT1G76130	AT4G27040	AT4G31330	AT5G04750	AT4G33540
				AT5G53486	AT5G51390	AT2G38790	AT2G37970	AT1G71390	AT1G11910	AT3G48780	AT5G45900	AT1G07630	AT1G28230
				AT1G68238	AT2G18300	AT1G62840	AT5G25110	AT5G05320	AT3G09470	AT5G10610	AT1G33560	AT3G11230	AT2G02360
				AT3G54500	AT2G41220	AT4G05530	AT3G49210	AT3G03120	AT1G65540	AT4G31330	AT5G14390	AT1G12780	AT3G02460
				AT5G27150	AT3G57050	AT3G10300	AT3G12570	AT5G65750	AT3G56210	AT2G34490	AT3G11410	AT2G26670	AT3G60130
				AT1G13260	AT5G43930	AT5G28830	AT1G70700	AT1G43850	AT2G04400	AT5G56660	AT4G36640	AT1G49900	AT5G41560
				AT5G03630	AT5G14680	AT1G04780	AT1G12810	AT1G12810	AT5G63905	AT5G41700	AT2G26650	AT1G06180	AT2G19710
				AT2G25605	AT2G47600	AT2G31560	AT5G18270	AT5G43100	AT3G19290	AT1G80110	AT5G58787	AT2G17040	AT1G66500
				AT5G35170	AT5G48810	AT4G22840	AT5G25540	AT1G26380	AT1G53560	AT4G35180	AT3G48530	AT4G19880	AT4G09830
				AT5G18110	AT3G60190	AT3G51890	AT3G48740	AT3G17800	AT5G12390	AT1G64370	AT1G70900	AT1G74210	AT5G17850
				AT2G24820	AT5G17610	AT5G51970	AT5G39050	AT2G19650	AT3G23540	AT4G22330	AT5G13370	AT2G46440	AT3G17250
				AT3G08780	AT1G07640	AT1G11910	AT2G32010	AT5G43930	AT3G21295	AT5G01720	AT1G76130	AT1G09140	AT5G49570
				AT1G80300	AT2G01100	AT3G10912	AT4G34920	AT2G43100	AT4G33565	AT1G62760	AT1G29400	AT1G20880	AT1G14200
				AT5G25210	AT5G46250	AT5G48810	AT1G10900	AT5G52750	AT4G33050	AT3G25870	AT4G13510	AT2G05910	AT3G08710
				AT2G30550	AT2G29090	AT5G04920	AT3G60540	AT3G09770	AT5G58620	AT4G35580	AT1G29290	AT5G03630	AT5G58290
				AT2G41705	AT4G29010	AT1G26690	AT1G55960	AT5G58940	AT4G17570	AT3G46210	AT5G48160	AT3G03890	AT1G19660
				AT5G59960	AT4G16490	AT4G17550	AT2G24180	AT1G29060	AT4G24450	AT5G54870	AT4G22740	AT4G27900	AT1G80110
				AT1G65580	AT4G17830	AT5G03460	AT1G54340	AT5G26770	AT1G70420	AT4G13530	AT1G32700	AT2G32150	AT5G16370
				AT5G66052	AT4G18530	AT1G08620	AT2G38130	AT4G32270	AT5G41560	AT1G70900	AT3G23540	AT4G04620	AT1G09380
				AT1G27150	AT2G31160	AT1G09180	AT5G05750	AT1G73260	AT4G08900	AT5G10600	AT1G62040	AT5G49480	AT3G09960
				AT1G24450	AT4G01840	AT1G14340	AT3G09600	AT1G10690	AT3G49490	AT4G04810	AT4G34890	AT4G01120	AT5G17280
				AT3G61960	AT4G34990	AT1G70160	AT3G54290	AT4G14800	AT2G45980	AT5G48410	AT5G48380	AT5G26770	AT1G06290
				AT5G60680	AT3G18320	AT5G12480	AT1G02390	AT3G08720	AT1G16890	AT2G23680	AT3G04090	AT3G04090	AT2G05540
				AT1G64142	AT5G06510	AT1G05890	AT2G33530	AT3G53230	AT1G21770	AT1G78270	AT5G56140	AT3G06210	AT3G09520
				AT1G30270	AT3G23540	AT4G12570	AT3G61530	AT5G05750	AT5G61760	AT1G01725	AT2G40435	AT4G12570	AT4G01540
				AT2G47890	AT3G56310	AT3G28270	AT2G28110	AT5G17460	AT1G01680	AT3G61530	AT2G21970	AT1G26800	AT5G03240
				AT2G39780	AT1G23440	AT1G52890	AT4G39925	AT4G31080	AT1G23050	AT3G28940	AT3G49490	AT1G03550	AT5G16380
				AT4G02600	AT1G32790	AT5G60890	AT5G26040	AT1G61150	AT4G22740	AT3G58990	AT5G56350	AT5G38910	AT3G03650
				AT5G36160	AT1G01650	AT5G10570	AT4G02080	AT4G26150	AT5G58940	AT1G64142	AT5G01800	AT1G01490	AT5G13580
				AT1G12550	AT1G11580	AT3G07700	AT4G19960	AT5G09620	AT5G18110	AT5G22250	AT3G50280	AT4G28040	AT4G14365
				AT1G65230	AT5G43320	AT5G17610	AT1G74210	AT1G79590	AT4G01290	AT1G17380	AT2G19310	AT3G27560	AT4G30550
				AT5G54640	AT4G16590	AT3G62860	AT3G20910	AT3G10300	AT3G01400	AT5G62740	AT3G28510	AT2G46550	AT1G20460
				AT5G58920	AT1G69570	AT1G32790	AT5G27830	AT5G14940	AT1G63830	AT3G08650	AT5G18630	AT1G01725	AT4G21160
				AT3G11591	AT1G06700	AT1G06780	AT5G53970	AT3G19420	AT4G25720	AT1G26670	AT5G04220	AT5G15970	AT5G58540
				AT3G20620	AT5G58950	AT3G01400	AT4G00335	AT1G67330	AT2G40110	AT1G01360	AT1G73950	AT2G46030	AT4G02050
				AT5G01010	AT3G01400	AT1G64142	AT2G46620	AT1G19400	AT5G05750	AT4G24400	AT1G07870	AT5G40370	AT1G30755
				AT4G15430	AT3G43670	AT3G23540	AT1G62840	AT3G44450	AT3G51370	AT4G22260	AT2G29170	AT2G25510	AT1G65000
				AT2G47600	AT5G46760	AT5G26230	AT1G15230	AT2G29070	AT1G72700	AT4G18880	AT1G19680	AT5G47430	AT4G01120
				AT5G51620	AT5G12840	AT3G01970	AT1G15670	AT2G35550	AT1G02260	AT4G34710	AT5G41990	AT4G27130	AT2G27190
				AT1G04960	AT4G36040	AT5G60950	AT5G49710	AT4G26070	AT4G29820	AT5G42380	AT3G11080	AT4G01280	AT1G08050
				AT1G15170	AT1G26580	AT3G09770	AT1G70580	AT1G77930	AT4G38460	AT1G05890	AT5G05410	AT3G17020	AT5G22860
				AT3G11880	AT1G78420	AT5G38240	AT4G19640	AT3G01400	AT5G12210	AT1G44350	AT2G46150	AT5G46760	AT3G10420
				AT3G10250	AT2G31110	AT1G76240	AT4G12570	AT1G75750	AT1G67850	AT3G56210	AT5G14730	AT4G23260	AT1G29230
				AT2G16380	AT1G20190	AT5G11060	AT5G49890	AT1G54100	AT1G26580	AT1G16410	AT5G46260	AT2G29110	AT4G29950
				AT3G24740	AT1G11910	AT1G02820	AT5G27950	AT3G21670	AT1G31550	AT3G27020	AT1G49032	AT3G53120	AT1G14780
				AT2G26710	AT4G26910	AT5G19550	AT5G01010	AT5G17550	AT2G17760	AT2G41710	AT1G73805	AT1G02400	AT3G11080
				AT2G43820	AT5G19550	AT2G20180	AT2G47600	AT1G76130	AT1G12200	AT3G50210	AT3G43440	AT5G41590	AT4G29700
				AT5G54250	AT1G17530	AT3G11230	AT3G51630	AT1G25520	AT4G38550	AT4G35600	AT5G15640	AT1G54160	AT3G07870
				AT1G66180	AT3G14560	AT2G44850	AT5G17610	AT5G27150	AT5G61500	AT2G37150	AT1G73700	AT5G11860	AT4G06740
				AT5G54760	AT1G62180	AT5G11680	AT4G26070	AT5G15948	AT5G48400	AT3G16510	AT2G41850	AT4G36920	AT5G49700
				AT4G20860	AT1G65190	AT2G07776	AT4G16880	AT4G19040	AT4G31080	AT1G01820	AT2G41090	AT4G33780	AT3G56310
				AT4G11845	AT4G03415	AT4G02715	AT5G12890	AT2G20230	AT4G24350	AT3G26290	AT1G59700	AT3G21295	AT2G42010
				AT2G18570	AT5G06300	AT2G40610	AT2G02370	AT4G28085	AT2G35060	AT1G71910	AT2G30660	AT2G40740	AT4G21830
				AT1G03850	AT3G61540	AT4G24690	AT5G35370	AT4G18530	AT5G44790	AT4G33565	AT4G33050	AT4G08900	AT3G21230
				AT3G11397	AT1G24160	AT3G04930	AT1G30640	AT2G26210	AT3G50210	AT4G21570	AT1G70160	AT2G38180	AT2G32510
				AT5G20910	AT1G64142	AT5G27520	AT1G78680	AT3G56190	AT3G48310	AT1G04440	AT3G05120	AT1G48370	AT1G59700
				AT1G73680	AT5G47820	AT1G22040	AT1G49470	AT4G31875	AT5G48380	AT2G45630	AT5G24655	AT5G41960	AT4G18950
				AT2G22570	AT3G45050	AT5G20700	AT1G77930	AT4G12310	AT5G58540	AT5G44480	AT2G31800	AT5G13860	AT5G13860
				AT5G14680	AT1G43245	AT4G37680	AT5G06370	AT2G20740	AT5G05760	AT3G11410	AT4G33100	AT3G57062	AT5G08190
				AT5G03460	AT1G29810	AT3G21295	AT1G04350	AT5G07250	AT1G69790	AT5G01800	AT1G12810	AT3G20770	AT5G62200
				AT3G60180	AT5G19740	AT3G23120	AT2G39850	AT3G61630	AT3G27020	AT5G05950	AT4G35790	AT4G30390	AT3G23160
				AT5G18370	AT3G26100	AT5G24530	AT1G77770	AT4G28300	AT4G34630	AT1G65720	AT2G35810	AT3G49490	AT2G14720
				AT1G76240	AT3G18490	AT1G36370	AT3G56290	AT1G65270	AT2G47890	AT3G52060	AT3G12800	AT2G39210	AT3G55890
				AT4G29010	AT1G18330	AT4G23060	AT3G26890	AT2G31820	AT4G10120	AT5G24120	AT2G26230	AT2G32210	AT5G48850
				AT3G01310	AT5G04150	AT4G38730	AT5G59420	AT2G20920	AT2G14910	AT3G12570	AT1G26670	AT3G17250	AT1G56145
				AT1G13280	AT4G05320	AT5G04930	AT3G62860	AT2G26230	AT1G48745	AT5G44380	AT4G29900	AT3G14680	AT5G53420
				AT2G37570	AT3G48390	AT3G07310	AT5G65750	AT4G01540	AT5G43100	AT4G23870	AT4G28490	AT4G25110	AT1G34340
				AT1G15100	AT4G00955	AT1G56700	AT4G05110	AT4G16760	AT3G14960	AT3G13610	AT1G05100	AT5G14180	AT1G43890
				AT5G20280	AT5G05760	AT2G41410	AT4G22570	AT5G65140	AT4G13530	AT1G72200	AT1G61250	AT1G71910	AT3G46060
				AT5G57930	AT5G48657	AT3G56310	AT5G43100	AT5G56270	AT1G21270	AT1G32870	AT1G01725	AT1G30900	AT5G07290
				AT3G48890	AT1G23050	AT5G53160	AT5G26600	AT1G28230	AT2G24240	AT5G41560	AT3G54420	AT2G37410	AT4G30390
				AT4G08900	AT5G03630	AT4G16444	AT2G26970	AT3G09600	AT3G12570	AT1G19396	AT2G38170	AT5G24320	AT4G34310
				AT5G04930	AT1G11530	AT3G19895	AT5G14530	AT1G61420	AT3G08650	AT3G48890	AT5G65380	AT1G19396	AT4G10380
				AT3G43440	AT3G04140	AT3G11960	AT4G10590	AT5G51510	AT1G19396	AT5G29000	AT4G39830	AT4G14270	AT2G38640
				AT4G23300	AT1G15890	AT4G15010	AT5G42300	AT3G23550	AT1G19670	AT2G36930	AT1G14200	AT5G16630	AT1G28480
				AT3G26100	AT3G53120	AT2G40670	AT5G20670	AT2G35830	AT1G77000	AT4G08900	AT5G61500	AT3G46060	AT4G39090
				AT5G44210	AT2G15230	AT1G65580	AT3G10250	AT4G22330	AT2G26230	AT3G21230	AT4G08900	AT4G12500	AT1G75270
				AT1G14150	AT3G09600	AT2G32080	AT5G37070	AT1G76690	AT5G11110	AT5G61500	AT3G09830	AT2G37200	AT2G28720
				AT1G44170	AT5G15500	AT2G30440	AT5G17290	AT3G01830	AT3G02875	AT4G28490	AT3G48320	AT1G27200	AT1G08230
				AT3G28300	AT1G03950	AT2G42975	AT1G44100	AT4G29810	AT1G26930	AT4G23310	AT5G40760	AT5G22290	AT3G48300
				AT1G17970	AT5G61420	AT5G06780	AT1G14340	AT2G31230	AT1G01140	AT1G63800	AT1G47890	AT5G22350	AT2G33700
				AT5G63180	AT4G22840	AT2G41220	AT5G53330	AT1G02350	AT2G35550	AT1G54290	AT5G41590	AT4G26130	AT4G33240
				AT3G55130	AT1G78130	AT5G61760	AT1G27150	AT5G54470	AT3G43440	AT4G28570	AT2G43820	AT5G20400	AT5G54240
				AT5G26600	AT2G04790	AT2G39780	AT5G67370	AT5G24320	AT1G76040	AT1G62300	AT5G42370	AT1G72890	AT2G39000
				AT5G62280	AT2G31790	AT5G54250	AT5G53370	AT1G02740	AT4G33780	AT3G02480	AT1G11910	AT5G57630	AT1G26410
				AT1G12780	AT1G18720	AT2G44140	AT5G11090	AT1G02220	AT3G48890	AT5G04340	AT1G61150	AT3G29330	AT1G02816
				AT5G12390	AT1G77770	AT1G76790	AT4G33780	AT4G17070	AT1G74280	AT1G23440	AT5G05190	AT1G69410	AT1G78280
				AT2G01540	AT3G62950	AT4G29820	AT1G29450	AT4G16830	AT1G53160	AT1G65980	AT3G20910	AT1G03740	AT3G56360
				AT4G38260	AT1G34420	AT2G38130	AT5G16110	AT1G07440	AT3G52240	AT3G21890	AT3G27820	AT4G01540	AT1G79990
				AT1G22910	AT3G02340	AT3G26600	AT2G31390	AT2G23170	AT1G80910	AT5G07440	AT5G05950	AT4G11960	AT2G29620
				AT1G05680	AT3G55130	AT2G41700	AT2G39420	AT1G12050	AT4G38270	AT1G56460	AT2G45910	AT2G17200	AT1G55730
				AT5G65380	AT5G63500	AT1G43890	AT2G33855	AT3G24500	AT4G00955	AT3G46060	AT2G35736	AT3G01650	AT3G48390
				AT2G14170	AT1G52410	AT4G00165	AT3G16030	AT1G19700	AT1G23440	AT2G41870	AT4G08980	AT1G76955	AT5G14860
				AT1G62570	AT3G12520	AT1G50480	AT2G26230	AT3G19990	AT3G16470	AT3G10250	AT4G01360	AT3G51630	AT5G49480
				AT4G34980	AT4G02715	AT1G23440	AT1G44960	AT1G49240	AT1G74210	AT1G10970	AT4G38240	AT1G06400	AT4G25670
				AT4G20410	AT2G38710	AT4G19660	AT4G01480	AT5G53030	AT5G08380	AT3G15350	AT3G22750	AT5G63880	AT3G06170
				AT2G28200	AT2G38640	AT3G27460	AT1G29280	AT1G06110	AT2G36750	AT4G21930	AT4G34990	AT4G00940	AT3G27380
				AT1G13860	AT1G13260	AT4G32280	AT5G54250	AT3G50500	AT3G06810	AT2G04450	AT3G10250	AT5G12390	AT1G48210
				AT4G04210	AT1G76185	AT4G00335	AT1G26580	AT3G49570	AT5G35460	AT1G74280	AT4G39090	AT1G02880	AT1G21390
				AT2G30420	AT5G03460	AT4G31080	AT1G08620	AT4G24040	AT5G27150	AT1G12810	AT5G49525	AT1G67850	AT5G64240
				AT4G22750	AT2G05310	AT3G54300	AT3G27250	AT4G23700	AT1G09932	AT4G34180	AT3G54150	AT1G07300	AT1G44820
				AT1G02220	AT1G01725	AT1G05680	AT5G51570	AT3G50830	AT1G71480	AT3G54420	AT5G27830	AT4G29660	AT3G49490
				AT1G18470	AT2G26800	AT1G67360	AT1G07170	AT1G58225	AT2G17520	AT5G42010	AT1G25150	AT1G10500	AT1G63180
				AT2G43720	AT5G25610	AT1G44350	AT4G16765	AT5G43320	AT3G27250	AT2G47710	AT2G40740	AT1G14780	AT3G19240
				AT3G30390	AT1G80130	AT3G22380	AT3G21690	AT5G12480	AT5G52880	AT2G17520	AT1G65270	AT4G29700	AT3G03480
				AT3G09320	AT1G11260	AT5G10370	AT1G27200	AT2G30440	AT3G57090	AT5G07360	AT1G28370	AT4G32340	AT5G53300
				AT3G06500	AT4G34680	AT1G34420	AT4G38850	AT3G14270	AT4G19040	AT1G59700	AT1G65486	AT1G03200	AT1G17550
				AT5G62680	AT1G20620	AT5G47430	AT5G42440	AT4G26450	AT2G40900	AT3G13080	AT2G02370	AT3G46660	AT4G22070
				AT5G26040	AT1G67920	AT4G01840	AT1G30250	AT3G55740	AT5G47790	AT3G48680	AT1G14330	AT3G22235	AT3G60420
				AT4G10050	AT4G29660	AT4G14800	AT5G25770	AT3G03000	AT3G29270	AT1G53570	AT5G08750	AT3G48890	AT5G01640
				AT4G21980	AT1G18810	AT1G60190	AT5G05320	AT1G54115	AT5G25520	AT1G55280	AT5G53300	AT1G69840	AT5G13490
				AT4G27710	AT5G27150	AT3G13065	AT2G15230	AT5G07220	AT4G04460	AT2G02040	AT3G61530	AT3G59210	AT5G50400
				AT5G11060	AT2G31865	AT2G25850	AT5G12210	AT1G50480	AT4G34180	AT1G07630	AT5G62740	AT5G16450	AT5G53110
				AT1G69440	AT1G06060	AT3G18320	AT3G11810	AT5G40370	AT3G12030	AT1G29400	AT3G04930	AT1G17380	AT1G71530
				AT5G25350	AT2G44850	AT4G05320	AT3G08780	AT1G43890	AT1G54340	AT3G20910	AT3G55890	AT1G53570	AT2G42280
				AT1G71950	AT2G30440	AT3G61560	AT5G60950	AT1G74280	AT5G17610	AT5G58290	AT1G62422	AT5G44380	AT4G30780
				AT1G32790	AT4G24040	AT4G02075	AT1G65270	AT2G24220	AT1G14780	AT4G37010	AT5G47220	AT5G20910	AT1G34220
				AT3G48080	AT4G23290	AT4G29660	AT4G21160	AT3G47300	AT2G02370	AT4G21903	AT4G25690	AT1G01640	AT1G08620
				AT2G45500	AT1G05840	AT3G11397	AT2G38465	AT1G21100	AT5G07360	AT4G35790	AT3G08650	AT3G59580	AT2G17740
				AT5G67480	AT4G20410	AT3G14450	AT3G58490	AT5G37540	AT4G16690	AT1G65730	AT2G43850	AT3G55890	AT4G00780
				AT1G68660	AT4G19960	AT1G62180	AT5G54870	AT3G48780	AT1G09970	AT1G07590	AT1G02100	AT3G24740	AT1G65840
				AT3G59050	AT1G05680	AT1G44170	AT1G69970	AT3G13060	AT4G13510	AT3G23490	AT3G26290	AT5G42380	AT1G44350
				AT4G13180	AT4G08900	AT1G75100	AT5G02880	AT3G05250	AT2G21180	AT5G14530	AT5G53870	AT1G29760	AT1G24520
				AT4G24400	AT2G34070	AT2G45910	AT1G06110	AT5G06440	AT5G18210	AT3G53970	AT2G02760	AT1G57540	AT3G51970
				AT5G28830	AT1G06110	AT5G45130	AT4G14716	AT5G46350	AT2G39780	AT1G53560	AT2G05840	AT4G29010	AT5G08660
				AT5G23610	AT2G04880	AT3G08730	AT2G40420	AT3G49490	AT4G23470	AT4G14800	AT2G33740	AT1G21080	AT3G05360
				AT3G13275	AT4G30110	AT4G21580	AT3G56190	AT5G63190	AT1G72770	AT2G17200	AT5G28010	AT5G41040	AT1G23020
				AT2G04039	AT1G62840	AT3G63310	AT5G07920	AT5G54585	AT1G12810	AT2G46550	AT2G17200	AT1G72880	AT5G50380
				AT4G15920	AT3G26740	AT3G48200	AT3G59950	AT2G17220	AT4G21160	AT4G13510	AT1G34300	AT1G70170	AT1G56280
				AT3G23120	AT1G67840	AT1G21080	AT1G56650	AT1G76990	AT1G09560	AT2G02760	AT3G01400	AT5G66658	AT3G21295
				AT5G59050	AT2G40610	AT4G30530	AT5G42370	AT3G10500	AT2G17420	AT2G04890	AT4G33780	AT1G26580	AT3G51460
				AT3G25020	AT5G44568	AT1G17780	AT3G55770	AT1G24575	AT1G29640	AT5G53820	AT4G22260	AT5G07220	AT3G10550
				AT5G25900	AT2G19110	AT3G63010	AT1G67330	AT1G09100	AT2G42280	AT5G12210	AT5G15190	AT2G45630	AT5G02100
				AT4G13010	AT5G60950	AT1G10940	AT3G57090	AT5G28010	AT1G77810	AT5G59700	AT1G49950	AT3G05030	AT1G69720
				AT5G64220	AT1G51760	AT5G10300	AT1G73810	AT3G62860	AT4G00880	AT5G41990	AT3G29170	AT2G36970	AT1G65720
				AT1G20470	AT5G38210	AT2G36800	AT2G35760	AT2G44380	AT4G24400	AT5G47430	AT4G18010	AT4G21160	AT5G11860
				AT3G21790	AT5G44790	AT3G51440	AT1G31910	AT2G26970	AT1G77960	AT2G40900	AT5G25540	AT1G70160	AT5G51770
				AT3G20060	AT5G10370	AT3G06210	AT2G30440	AT1G64810	AT4G26990	AT5G47790	AT1G01820	AT1G71960	AT5G58620
				AT1G28580	AT5G05890	AT3G05120	AT3G03120	AT5G17300	AT5G07220	AT3G45410	AT5G53330	AT5G02620	AT5G67520
				AT1G26690	AT3G48740	AT5G11970	AT3G62800	AT3G06780	AT5G03460	AT1G62370	AT4G27070	AT5G46720	AT1G32560
				AT3G22260	AT3G17650	AT1G65980	AT2G31800	AT3G17770	AT3G56310	AT5G49015	AT1G66700	AT2G04350	AT5G02880
				AT1G61300	AT2G26230	AT1G12810	AT2G17220	AT5G53160	AT5G43930	AT1G15890	AT3G56240	AT3G10300	AT1G72880
				AT4G20170	AT1G18265	AT1G49240	AT4G09900	AT3G24200	AT1G21410	AT5G59960	AT2G46550	AT1G64610	AT2G29990
				AT3G02910	AT1G69360	AT5G24810	AT1G48090	AT1G30860	AT5G43320	AT3G57520	AT4G28570	AT4G20860	AT3G02800
				AT5G45130	AT5G50950	AT2G29640	AT1G10500	AT1G64142	AT3G13060	AT5G64250	AT2G45630	AT1G19180	AT3G26830
				AT2G23090	AT5G35970	AT4G36920	AT1G05680	AT1G68300	AT1G29400	AT5G58920	AT4G35985	AT2G15080	AT3G11200
				AT3G12740	AT5G47430	AT4G26490	AT1G04990	AT1G29400	AT4G33210	AT5G45310	AT1G78020	AT1G25150	AT3G04030
				AT4G26450	AT1G78310	AT2G39420	AT5G44790	AT3G53120	AT5G47710	AT4G36920	AT2G41835	AT1G14340	AT5G35370
				AT1G55110	AT5G49360	AT5G23440	AT4G17090	AT3G46450	AT1G21760	AT4G16660	AT5G05380	AT5G11060	AT2G15390
				AT1G48090	AT5G13860	AT1G24450	AT1G33270	AT3G09940	AT1G56440	AT5G19740	AT3G45290	AT5G66250	AT5G46760
				AT4G28770	AT1G74280	AT1G52590	AT5G24160	AT4G21105	AT2G43430	AT5G03640	AT4G11070	AT5G56190	AT4G35940
				AT5G51450	AT3G62750	AT4G26455	AT1G77710	AT1G51790	AT1G78130	AT5G66160	AT5G58290	AT3G08780	AT5G59960
				AT2G31560	AT4G28740	AT4G33210	AT5G61760	AT1G20620	AT3G02740	AT1G01140	AT1G25370	AT1G27000	AT3G21780
				AT3G09470	AT4G14800	AT5G20910	AT1G01140	AT5G01820	AT4G08555	AT1G53160	AT3G46690	AT3G14070	AT4G15540
				AT1G09180	AT3G61080	AT1G72930	AT3G23920	AT4G34890	AT1G23780	AT4G29660	AT1G04440	AT2G40900	AT1G72060
				AT4G22240	AT3G16990	AT1G55152	AT1G69360	AT2G01490	AT1G06460	AT4G02075	AT3G28940	AT5G37780	AT2G26920
				AT4G39800	AT1G16720	AT4G17830	AT5G28030	AT5G49520	AT2G41940	AT4G00955	AT3G26580	AT1G65800	AT2G15570
				AT3G26600	AT3G22890	AT4G38495	AT5G42560	AT2G42750	AT2G45910	AT4G25640	AT4G08540	AT3G51840	AT3G10490
				AT1G70820	AT3G55070	AT3G53490	AT5G48850	AT2G34960	AT1G79590	AT2G31060	AT5G38980	AT5G07730	AT4G05497
				AT1G15890	AT5G04930	AT1G20620	AT5G56270	AT1G62422	AT2G19650	AT5G54165	AT1G56700	AT3G20910	AT5G24470
				AT5G61010	AT3G50500	AT3G23550	AT5G20620	AT4G19660	AT4G35900	AT3G50500	AT5G49900	AT4G38240	AT1G58470
				AT2G40750	AT1G02220	AT1G32540	AT3G48890	AT1G74458	AT4G22840	AT1G20880	AT1G26665	AT3G55770	AT1G08460
				AT5G54940	AT2G18670	AT5G64552	AT4G19370	AT1G70530	AT5G47060	AT1G65970	AT4G20000	AT2G07798	AT1G28200
				AT3G01170	AT1G27530	AT5G07460	AT1G56700	AT4G00955	AT2G37150	AT3G52400	AT3G03120	AT2G39705	AT1G65660
				AT1G29700	AT5G26600	AT3G50210	AT5G47050	AT4G23470	AT5G60850	AT5G25520	AT2G32210	AT1G20350	AT5G46240
				AT2G26800	AT2G39970	AT4G22330	AT4G21120	AT1G17780	AT5G01010	AT1G33110	AT3G11880	AT4G33490	AT5G45100
				AT1G04780	AT5G20700	AT1G54115	AT3G20620	AT3G14060	AT4G39180	AT1G21770	AT5G03470	AT5G18110	AT5G11600
				AT2G20740	AT1G15100	AT5G50780	AT1G29060	AT5G59050	AT4G27050	AT5G16110	AT5G28830	AT5G45350	AT3G03610
				AT5G10180	AT3G19660	AT4G30790	AT3G14130	AT1G49720	AT3G16740	AT5G01820	AT5G61210	AT1G04960	AT5G41860
				AT3G52240	AT3G48240	AT4G27050	AT1G62880	AT4G17340	AT3G15840	AT1G31550	AT4G29820	AT5G66730	AT1G54115
				AT5G44410	AT4G19660	AT5G52660	AT3G26100	AT4G36640	AT5G08100	AT5G28237	AT4G38870	AT2G47040	AT2G47180
				AT1G16810	AT3G28690	AT5G12210	AT5G40690	AT5G03640	AT3G25910	AT4G11220	AT1G31910	AT5G04850	AT5G63905
				AT3G51250	AT3G12830	AT4G33565	AT1G53100	AT4G01600	AT3G48780	AT4G18800	AT3G26600	AT2G21970	AT2G38560
				AT1G18265	AT3G25690	AT5G25210	AT3G47430	AT3G21295	AT2G45500	AT2G26600	AT1G63800	AT3G55740	AT1G68290
				AT3G10520	AT1G56300	AT3G28370	AT1G22040	AT1G21080	AT1G60440	AT3G09940	AT3G14430	AT3G54420	AT3G12630
				AT3G51890	AT1G70820	AT5G16110	AT5G50720	AT5G07360	AT4G11650	AT1G29330	AT1G33270	AT4G36640	AT4G37980
				AT4G00955	AT1G10500	AT2G04880	AT4G16760	AT3G28290	AT3G46450	AT3G21295	AT1G09080	AT2G27200	AT1G01730
				AT5G64240	AT3G23120	AT5G39590	AT4G33910	AT4G04925	AT1G69480	AT5G59670	AT1G16890	AT5G22250	AT1G76180
				AT5G66160	AT1G16590	AT1G23960	AT1G69440	AT3G11397	AT3G26320	AT2G31260	AT1G28260	AT5G57610	AT5G27690
				AT1G75100	AT1G54210	AT2G32880	AT5G48550	AT3G60590	AT1G32810	AT1G33270	AT4G04610	AT5G05760	AT5G57840
				AT3G01720	AT1G76790	AT3G14050	AT5G47790	AT4G12320	AT2G15570	AT4G02740	AT1G23780	AT2G02930	AT1G25540
				AT1G77770	AT1G44350	AT4G26910	AT1G18720	AT3G27250	AT5G58950	AT4G01360	AT5G47790	AT5G03460	AT2G42750
				AT5G10610	AT5G07220	AT1G19010	AT3G01720	AT2G31390	AT2G15230	AT5G43100	AT3G14990	AT3G54150	AT3G53230
				AT2G39450	AT2G44140	AT3G54290	AT3G63110	AT5G11060	AT1G07030	AT5G18370	AT1G43890	AT3G14440	AT1G11910
				AT4G26070	AT1G01250	AT3G04181	AT5G04850	AT4G21160	AT4G22070	AT3G50930	AT5G47850	AT1G80290	AT1G15780
				AT5G60840	AT5G04190	AT3G23640	AT3G26830	AT2G15580	AT3G54950	AT5G49525	AT3G52060	AT1G17550	AT1G25150
				AT4G14819	AT5G39590	AT4G28570	AT1G32810	AT5G20910	AT3G20080	AT5G12480	AT4G27470	AT3G57090	AT5G05930
				AT3G48680	AT3G54290	AT5G17760	AT2G46650	AT4G39940	AT3G60966	AT5G02420	AT1G79450	AT3G52430	AT2G24100
				AT5G38210	AT5G49980	AT1G10070	AT3G26580	AT5G58670	AT2G04495	AT2G39970	AT4G11350	AT5G58020	AT4G17830
				AT5G13320	AT1G06430	AT4G34990	AT1G29420	AT1G60440	AT1G01725	AT4G27470	AT1G21080	AT2G40950	AT1G06780
				AT1G27480	AT3G51250	AT1G21440	AT3G50500	AT1G09080	AT1G16240	AT2G36320	AT5G59950	AT4G18425	AT4G12250
				AT3G03850	AT5G37070	AT3G26300	AT5G51450	AT3G53410	AT1G04400	AT1G11910	AT1G68300	AT3G23240	AT5G40010
				AT5G17760	AT5G26240	AT4G18530	AT5G54470	AT3G12570	AT3G28480	AT5G08380	AT5G59960	AT5G12890	AT1G33270
				AT5G52660	AT2G31990	AT3G20080	AT1G08890	AT5G01350	AT5G40760	AT1G14200	AT1G03200	AT5G05190	AT1G54340
				AT3G13690	AT3G13950	AT2G42160	AT2G26600	AT5G14530	AT5G64180	AT5G24090	AT3G60190	AT5G03550	AT3G44320
				AT3G18320	AT3G55560	AT2G15230	AT1G05310	AT4G17880	AT1G31170	AT2G40740	AT3G14830	AT3G01080	AT5G63225
				AT1G62840	AT3G48200	AT3G01720	AT5G65380	AT1G67870	AT4G21105	AT3G27820	AT1G30260	AT5G05380	AT4G06676
				AT3G54140	AT5G45510	AT5G41110	AT4G10050	AT3G24460	AT5G37070	AT3G04420	AT5G17380	AT5G04760	AT5G18350
				AT3G01490	AT1G12970	AT5G17460	AT3G48240	AT3G24740	AT4G26070	AT3G08780	AT5G06300	AT1G30040	AT1G54100
				AT1G45976	AT2G18600	AT5G66730	AT1G17160	AT5G48810	AT5G06370	AT3G27250	AT3G50500	AT1G26670	AT1G09932
				AT3G23780	AT2G24290	AT1G61300	AT5G04920	AT3G28920	AT5G18170	AT5G25280	AT1G70640	AT3G10480	AT1G71697
				AT2G31380	AT1G52590	AT5G43930	AT1G07750	AT1G77660	AT3G48990	AT5G35450	AT5G14530	AT3G21230	AT4G22740
				AT3G10770	AT3G54300	AT5G38210	AT1G09180	AT5G19350	AT1G72200	AT5G11730	AT1G36370	AT1G29240	AT4G36820
				AT2G26340	AT1G08620	AT1G80910	AT3G12800	AT2G43430	AT4G35790	AT4G02280	AT2G16700	AT3G10985	AT4G27740
				AT4G33565	AT2G31230	AT3G55070	AT5G62000	AT5G47710	AT1G15380	AT1G21750	AT1G19250	AT1G08450	AT4G26160
				AT1G10940	AT5G47050	AT3G60030	AT3G53970	AT3G16510	AT5G47640	AT2G40435	AT1G01360	AT1G58180	AT5G46080
				AT1G22370	AT4G27960	AT5G52640	AT2G43680	AT2G32140	AT2G02080	AT5G53030	AT2G04040	AT3G08710	AT5G17060
				AT2G41000	AT4G31650	AT5G20410	AT1G76980	AT2G38410	AT1G12050	AT1G71110	AT1G57540	AT4G35500	AT4G30630
				AT4G24690	AT1G61300	AT5G07920	AT3G21890	AT2G20340	AT3G45210	AT5G46080	AT1G60610	AT1G30260	AT3G62550
				AT5G22290	AT5G20670	AT2G16720	AT5G47140	AT1G54340	AT5G41990	AT1G71950	AT5G56260	AT5G19380	AT4G17215
				AT1G19715	AT3G26070	AT2G29070	AT4G16590	AT1G71130	AT4G04800	AT1G48320	AT4G21930	AT1G28200	AT3G61200
				AT1G51760	AT1G74880	AT3G12030	AT2G29460	AT1G32900	AT5G16530	AT1G45976	AT4G13810	AT3G57700	AT3G59280
				AT1G01820	AT3G15760	AT1G12220	AT5G58650	AT2G29400	AT1G69640	AT5G49710	AT1G54160	AT2G21130	AT5G39590
				AT3G28070	AT1G67970	AT3G46450	AT2G18193	AT2G38130	AT3G04930	AT5G08790	AT1G28520	AT2G01680	AT3G16650
				AT4G34530	AT3G04930	AT2G44420	AT3G60180	AT4G33050	AT1G57540	AT1G76185	AT5G27920	AT1G07230	AT4G01410
				AT3G01400	AT5G54470	AT3G29810	AT2G41705	AT2G03590	AT1G74430	AT1G56700	AT1G68690	AT5G07430	AT1G03200
				AT5G20400	AT5G12170	AT1G14200	AT1G72160	AT1G19396	AT1G14340	AT5G14680	AT2G07180	AT1G77120	AT2G47050
				AT2G37150	AT4G35090	AT5G16410	AT4G21960	AT1G80760	AT5G45890	AT4G22740	AT1G62200	AT1G32870	AT1G20693
				AT5G44790	AT4G16146	AT3G27670	AT4G15430	AT3G59640	AT4G18830	AT5G49570	AT1G32870	AT1G12050	AT1G17860
				AT2G41220	AT2G18328	AT2G37970	AT5G49900	AT4G22750	AT4G08920	AT2G04410	AT1G74210	AT3G52920	AT1G09400
				AT3G51370	AT5G45500	AT5G25610	AT5G63620	AT4G10050	AT3G16830	AT1G19570	AT2G34490	AT4G35580	AT5G43450
				AT3G18500	AT5G51170	AT1G28190	AT5G13020	AT2G20570	AT4G31650	AT2G31880	AT5G66040	AT5G62200	AT4G11860
				AT3G07270	AT4G33210	AT5G16380	AT5G02790	AT4G13110	AT2G25140	AT1G05690	AT4G23870	AT1G18200	AT4G26910
				AT5G01790	AT2G32260	AT2G32260	AT5G64770	AT5G02880	AT5G04340	AT2G25520	AT3G53970	AT4G08540	AT4G26288
				AT5G34850	AT1G17160	AT2G26350	AT5G51620	AT2G18670	AT1G61250	AT5G47580	AT3G43670	AT1G15790	AT1G03790
				AT1G64720	AT4G38495	AT3G19660	AT1G07640	AT4G33240	AT4G02370	AT4G33780	AT3G60520	AT5G19140	AT1G05060
				AT5G46760	AT3G26380	AT2G07180	AT4G10860	AT4G15248	AT5G11730	AT3G17820	AT5G41700	AT3G11880	AT1G77930
				AT2G17420	AT3G51630	AT5G25560	AT1G78310	AT4G04800	AT3G59640	AT1G16840	AT5G18370	AT2G15570	AT3G58570
				AT5G17550	AT5G25440	AT3G43440	AT5G11110	AT2G42280	AT1G15880	AT1G60420	AT4G12910	AT1G78390	AT1G09420
				AT3G06210	AT5G51260	AT4G23610	AT4G30530	AT4G25470	AT1G04860	AT4G34390	AT5G47060	AT1G68050	AT4G31450
				AT2G22800	AT2G07774	AT4G36080	AT3G24200	AT1G07380	AT5G58290	AT3G07730	AT1G07030	AT5G65300	AT3G53620
				AT1G14690	AT3G59950	AT4G30390	AT3G63310	AT4G17720	AT3G10190	AT5G18120	AT5G66180	AT3G53310	AT2G19450
				AT3G08860	AT4G36760	AT5G47050	AT1G58190	AT5G13080	AT2G32140	AT3G16740	AT5G35370	AT3G01270	AT2G27310
				AT2G01650	AT2G04070	AT3G54140	AT3G62770	AT5G01550	AT4G17720	AT3G02520	AT1G51035	AT3G61070	AT1G55110
				AT5G62000	AT5G50230	AT3G10410	AT5G49525	AT4G18580	AT3G20910	AT4G33910	AT3G23000	AT5G24860	AT1G19250
				AT3G20910	AT3G22380	AT1G25500	AT1G22180	AT4G15765	AT5G17550	AT4G02880	AT5G26770	AT1G09180	AT5G37740
				AT5G45820	AT3G20910	AT5G37070	AT5G23280	AT4G09900	AT3G47640	AT5G08750	AT4G36920	AT3G62650	AT4G26470
				AT3G18250	AT5G11680	AT4G36760	AT1G67970	AT3G22260	AT3G53970	AT3G53690	AT5G24320	AT2G24100	AT5G13810
				AT5G09440	AT5G35450	AT1G24470	AT5G51640	AT1G32450	AT2G18600	AT4G02715	AT5G08790	AT3G54300	AT5G43980
				AT4G07390	AT2G22480	AT2G42780	AT1G23780	AT5G59950	AT2G24280	AT5G45130	AT1G19700	AT1G07380	AT5G39670
				AT5G41910	AT3G06500	AT1G60989	AT3G48780	AT3G06810	AT2G41835	AT3G23540	AT4G18830	AT2G21640	AT5G50030
				AT2G18170	AT3G12730	AT4G25490	AT4G07390	AT5G19550	AT5G13370	AT2G11520	AT1G07630	AT2G04070	AT2G19880
				AT3G54290	AT3G53970	AT2G43200	AT3G59660	AT2G15310	AT1G04945	AT3G16030	AT5G42380	AT1G75380	AT5G18490
				AT3G10300	AT4G26530	AT3G44880	AT5G27520	AT1G78130	AT2G25520	AT1G23780	AT5G40370	AT5G41860	AT1G60740
				AT5G59400	AT1G01140	AT1G69790	AT3G24500	AT1G75270	AT1G51790	AT1G18860	AT1G01160	AT3G08760	AT5G01300
				AT1G23440	AT5G58650	AT4G26980	AT1G54830	AT1G22370	AT4G33910	AT4G14615	AT3G21295	AT3G23490	AT3G05870
				AT5G17380	AT1G09130	AT5G51450	AT4G17550	AT5G59420	AT5G50260	AT5G40010	AT1G23730	AT5G51510	AT4G23140
				AT4G33240	AT3G28940	AT1G29465	AT1G12200	AT5G49890	AT3G45310	AT1G07030	AT1G65720	AT1G60140	AT1G03080
				AT3G02290	AT5G01010	AT1G32940	AT2G14170	AT1G54210	AT5G01350	AT4G01600	AT5G03560	AT5G40760	AT5G42050
				AT3G12030	AT1G10150	AT5G20165	AT3G09320	AT2G17200	AT2G29630	AT3G51370	AT1G01453	AT4G09340	AT1G13390
				AT1G10500	AT4G31080	AT5G20350	AT5G26240	AT2G39780	AT1G33270	AT1G72280	AT3G14270	AT3G47250	AT5G22350
				AT1G58235	AT2G38130	AT1G13280	AT1G07380	AT2G41730	AT1G23960	AT2G39780	AT3G46210	AT2G47890	AT5G45130
				AT2G40420	AT2G42160	AT2G20500	AT5G19550	AT1G73040	AT1G05690	AT2G37530	AT5G46080	AT1G54100	AT3G09085
				AT1G23310	AT4G08540	AT1G60440	AT4G22750	AT4G39180	AT4G33240	AT3G20080	AT5G25280	AT3G05936	AT1G02770
				AT1G12280	AT1G69870	AT1G20440	AT2G39780	AT5G66730	AT4G28570	AT4G13860	AT3G46930	AT4G23885	AT1G55850
				AT3G16530	AT3G54140	AT2G39435	AT5G61420	AT1G23780	AT4G36720	AT1G01070	AT2G38340	AT3G04930	AT1G20100
				AT2G45630	AT1G64720	AT2G43940	AT2G43820	AT1G63830	AT5G01640	AT1G25370	AT5G40010	AT3G05870	AT4G18050
				AT3G55070	AT1G54115	AT5G13020	AT1G20650	AT4G01840	AT3G44400	AT1G79610	AT1G27320	AT4G29160	AT5G02090
				AT3G09600	AT1G72130	AT3G57540	AT4G12030	AT3G24070	AT3G13940	AT5G35460	AT1G59580	AT3G11780	AT1G17340
				AT4G29810	AT3G24740	AT3G22890	AT4G29010	AT1G18720	AT1G01490	AT5G27150	AT3G56310	AT5G24090	AT5G24320
				AT2G42280	AT3G48780	AT4G16590	AT4G36760	AT5G58950	AT3G04010	AT5G18490	AT1G16530	AT2G43540	AT1G77760
				AT1G69870	AT1G15170	AT5G59750	AT1G76185	AT3G07700	AT5G54840	AT5G19590	AT3G58990	AT5G05460	AT1G04300
				AT5G66580	AT4G37180	AT5G43100	AT4G26130	AT3G11080	AT3G55450	AT5G13370	AT3G23490	AT2G41640	AT1G29395
				AT2G01870	AT3G45310	AT5G57910	AT5G59950	AT4G38550	AT4G28490	AT3G05345	AT1G05890	AT1G79160	AT1G03550
				AT1G65500	AT3G05120	AT1G69360	AT1G62510	AT4G37150	AT3G14440	AT4G34630	AT1G30090	AT5G64250	AT3G26940
				AT2G19110	AT2G47000	AT4G12080	AT5G51510	AT5G23850	AT4G26490	AT1G27320	AT1G64230	AT5G27860	AT1G12440
				AT5G67150	AT3G12750	AT1G68110	AT4G27050	AT4G12910	AT5G01800	AT1G21900	AT5G42010	AT4G31875	AT2G30580
				AT3G43670	AT1G17745	AT5G15260	AT3G26380	AT2G17520	AT2G18670	AT4G04610	AT5G11210	AT5G42890	AT4G10120
				AT1G54115	AT3G14450	AT2G40110	AT3G56310	AT3G10450	AT5G11860	AT1G06700	AT4G02075	AT3G57550	AT5G04040
				AT2G38740	AT1G56700	AT5G44568	AT1G44170	AT1G70230	AT1G17250	AT2G33740	AT5G18490	AT1G26665	AT3G53780
				AT5G27860	AT4G26130	AT4G04800	AT1G01250	AT1G15230	AT4G13250	AT3G29590	AT2G04410	AT5G67140	AT4G36720
				AT3G10912	AT1G14400	AT3G59950	AT4G24450	AT1G29640	AT2G31110	AT5G43460	AT5G67520	AT4G20000	AT1G16500
				AT3G14560	AT3G21295	AT4G30630	AT1G03550	AT4G02740	AT5G35200	AT5G15853	AT1G60140	AT5G13490	AT2G04350
				AT2G46390	AT2G01400	AT4G15240	AT2G20560	AT5G62200	AT2G39435	AT3G23640	AT2G38180	AT3G62800	AT5G20620
				AT1G15230	AT4G24350	AT2G19110	AT1G02740	AT4G23050	AT2G11520	AT5G23405	AT1G07750	AT5G06730	AT1G71950
				AT2G45560	AT3G07360	AT5G08139	AT5G16450	AT5G10370	AT2G04430	AT2G38170	AT1G19570	AT1G22985	AT2G31200
				AT5G38240	AT3G47620	AT3G48680	AT5G66180	AT2G38710	AT5G59950	AT3G21520	AT4G27040	AT3G50500	AT2G29070
				AT2G44100	AT3G46370	AT4G15610	AT4G26980	AT1G26690	AT3G19420	AT5G20620	AT2G41900	AT1G66880	AT4G09580
				AT4G37180	AT1G04960	AT3G48890	AT1G69790	AT3G57090	AT5G10695	AT5G20910	AT5G51040	AT4G38730	AT3G10985
				AT4G24780	AT1G17550	AT1G74530	AT4G25180	AT5G39590	AT5G13020	AT5G43850	AT4G02715	AT5G63490	AT1G73880
				AT1G49670	AT3G26310	AT4G25720	AT3G10150	AT2G39435	AT3G09830	AT4G39870	AT3G13400	AT4G29380	AT4G36195
				AT3G07730	AT1G17970	AT3G43670	AT2G41510	AT1G12010	AT4G09750	AT2G43540	AT4G02370	AT2G38860	AT3G26500
				AT5G37070	AT5G52660	AT5G41990	AT1G72930	AT1G17250	AT1G04980	AT1G54100	AT5G16370	AT4G23050	AT2G27580
				AT1G20696	AT1G32870	AT3G18490	AT2G46390	AT3G48890	AT5G24320	AT3G20620	AT5G19440	AT3G60420	AT1G30090
				AT5G16530	AT5G06690	AT1G67330	AT3G18140	AT3G12800	AT4G27070	AT4G27070	AT5G64250	AT2G38340	AT1G53570
				AT5G42060	AT1G15230	AT1G75450	AT4G34890	AT3G26580	AT2G37570	AT3G54850	AT3G10985	AT4G21830	AT5G43620
				AT1G56120	AT5G19080	AT1G64680	AT2G03590	AT2G17420	AT2G43540	AT1G71080	AT1G20696	AT5G45130	AT4G33920
				AT2G14247	AT4G20860	AT3G09320	AT1G34320	AT5G09290	AT5G48850	AT1G13390	AT2G22800	AT4G11570	AT1G73630
				AT1G30500	AT4G16765	AT3G17250	AT4G01290	AT5G24160	AT1G27300	AT1G04400	AT3G21610	AT2G20320	AT2G45630
				AT3G14960	AT3G16910	AT3G19850	AT3G53230	AT3G20910	AT3G62770	AT4G19040	AT1G71110	AT5G63225	AT4G30190
				AT1G10360	AT1G19396	AT1G15780	AT2G06255	AT5G35732	AT2G36380	AT2G38410	AT1G71950	AT5G05140	AT3G57700
				AT5G56270	AT1G72330	AT1G64810	AT4G34180	AT5G45130	AT1G29240	AT3G45310	AT5G18120	AT3G23160	AT5G27840
				AT5G19380	AT5G42560	AT1G63010	AT5G52900	AT1G67850	AT2G26970	AT3G09960	AT2G17420	AT3G58750	AT5G61960
				AT1G07750	AT3G61530	AT2G30520	AT2G04880	AT1G30090	AT5G09290	AT1G07220	AT4G02380	AT4G19120	AT5G43900
				AT5G64410	AT5G35690	AT3G18140	AT1G68110	AT5G52660	AT1G24450	AT5G17450	AT3G05400	AT2G22560	AT3G25010
				AT2G44140	AT4G33910	AT1G10500	AT3G49800	AT4G18880	AT5G40370	AT2G30440	AT1G29240	AT4G01870	AT1G60140
				AT1G14400	AT4G34890	AT4G16990	AT1G07010	AT2G42780	AT1G31280	AT4G02370	AT5G41800	AT1G48300	AT4G39580
				AT1G78140	AT5G10180	AT1G17160	AT1G76570	AT5G54130	AT5G54430	AT1G16590	AT5G54390	AT3G02480	AT4G29850
				AT2G40530	AT5G50780	AT1G54340	AT3G02340	AT3G29400	AT5G20090	AT3G54960	AT5G59840	AT2G32240	AT3G60590
				AT3G17650	AT3G12800	AT1G68300	AT1G06060	AT1G65960	AT1G52270	AT5G21090	AT3G29400	AT1G23780	AT5G25560
				AT5G41990	AT5G52030	AT5G56930	AT4G33210	AT3G62260	AT3G44450	AT5G41590	AT4G00335	AT5G63990	AT2G44520
				AT3G53120	AT4G39930	AT4G16960	AT5G07460	AT4G27780	AT3G18140	AT1G09100	AT3G22530	AT4G30600	AT3G60110
				AT3G09650	AT3G09560	AT3G49800	AT3G07360	AT4G34460	AT2G04100	AT4G26490	AT2G04890	AT1G73950	AT5G66658
				AT5G02880	AT3G13065	AT4G09680	AT3G11397	AT5G16410	AT1G24095	AT5G19080	AT5G20620	AT5G11670	AT4G03960
				AT1G78370	AT4G15955	AT4G14040	AT5G64840	AT4G34980	AT1G03310	AT2G45660	AT5G56230	AT1G01420	AT1G55790
				AT3G61560	AT4G14819	AT5G35970	AT2G01100	AT3G04420	AT1G15170	AT5G26920	AT4G02600	AT3G48320	AT5G35320
				AT2G36800	AT3G51840	AT2G39920	AT5G57910	AT3G26470	AT1G20620	AT2G25140	AT1G23050	AT1G09910	AT5G18310
				AT5G23460	AT3G02290	AT2G01870	AT4G01540	AT1G07300	AT1G07750	AT1G16890	AT3G48680	AT5G44610	AT3G01170
				AT1G54830	AT1G64680	AT3G21690	AT4G38550	AT3G23920	AT1G21380	AT5G26770	AT4G23470	AT1G01010	AT5G49665
				AT4G26130	AT5G59890	AT2G31990	AT4G23470	AT3G20620	AT2G39970	AT1G07750	AT5G58070	AT3G11150	AT2G16720
				AT1G17160	AT5G39730	AT1G16720	AT4G31080	AT1G20650	AT5G24810	AT5G43930	AT5G19080	AT4G26990	AT5G04760
				AT1G28190	AT1G05720	AT4G24040	AT4G14630	AT5G62620	AT1G80440	AT5G20165	AT1G05720	AT2G42280	AT4G20460
				AT1G20575	AT3G54826	AT4G03000	AT3G56710	AT1G01160	AT3G14270	AT2G38710	AT5G19740	AT3G17710	AT3G47060
				AT3G09010	AT5G10300	AT2G43820	AT3G53120	AT3G54290	AT4G02220	AT5G04220	AT5G45130	AT5G63680	AT4G30240
				AT3G62410	AT5G20900	AT1G31770	AT1G25520	AT1G29280	AT1G76185	AT1G80440	AT3G16860	AT5G23460	AT5G10695
				AT3G49490	AT1G36622	AT5G05890	AT2G01060	AT2G23450	AT5G16970	AT5G40760	AT1G28330	AT2G45500	AT4G12120
				AT3G05120	AT2G24180	AT3G48195	AT5G54760	AT1G21900	AT1G52870	AT4G30390	AT3G15353	AT5G66870	AT5G49280
				AT2G05710	AT5G54940	AT1G48790	AT4G13250	AT3G04730	AT2G43720	AT1G21080	AT3G54680	AT1G12760	AT5G49015
				AT1G55680	AT1G71950	AT2G05310	AT5G67030	AT4G27050	AT3G21610	AT4G21160	AT2G27200	AT5G26170	AT5G19490
				AT4G31860	AT1G55152	AT5G47820	AT4G24290	AT5G66590	AT1G16810	AT1G32450	AT2G25200	AT1G04440	AT1G34750
				AT2G07835	AT1G18270	AT3G26900	AT4G11220	AT3G16030	AT1G35560	AT4G31080	AT3G49590	AT5G57840	AT5G42090
				AT3G60690	AT1G25500	AT1G15310	AT2G05710	AT3G55530	AT3G24200	AT5G27920	AT3G17250	AT3G59640	AT1G10865
				AT1G29800	AT2G22840	AT4G21160	AT5G09570	AT5G25770	AT3G24500	AT5G05380	AT1G30220	AT5G46260	AT1G10155
				AT3G22600	AT5G51040	AT1G04860	AT5G01350	AT3G49800	AT4G39940	AT5G19440	AT4G25692	AT1G16530	AT1G29060
				AT4G36010	AT3G20960	AT5G59420	AT5G18140	AT3G21690	AT5G63130	AT4G25300	AT1G06230	AT3G10490	AT5G27930
				AT1G17530	AT2G39780	AT1G15890	AT2G22840	AT1G73630	AT4G01750	AT1G02740	AT2G40900	AT5G65210	AT3G47940
				AT2G01620	AT4G01480	AT5G51260	AT3G05250	AT1G01250	AT5G64250	AT3G22845	AT2G19180	AT1G23140	AT3G16910
				AT3G19270	AT5G66580	AT3G16910	AT5G49570	AT5G58650	AT3G05120	AT4G34890	AT1G04400	AT5G13020	AT2G03470
				AT3G19290	AT4G34980	AT1G20696	AT4G36040	AT5G35200	AT2G17200	AT5G66490	AT1G10730	AT3G45410	AT2G25940
				AT5G61350	AT1G80300	AT5G11910	AT4G16490	AT1G23960	AT3G04181	AT5G46250	AT5G66160	AT4G38560	AT4G34920
				AT2G18193	AT3G14130	AT2G20050	AT5G04220	AT3G54850	AT3G17770	AT4G19390	AT3G56210	AT2G24240	AT3G25882
				AT2G44850	AT5G62200	AT2G21500	AT3G49120	AT1G77480	AT3G56190	AT5G43860	AT1G06700	AT4G01410	AT5G47050
				AT3G12580	AT1G08450	AT5G45500	AT3G61540	AT1G15170	AT5G01720	AT5G20150	AT3G48340	AT3G09830	AT4G38930
				AT1G15780	AT5G62680	AT3G12800	AT3G26740	AT5G16370	AT4G02080	AT2G48000	AT2G05710	AT5G58290	AT1G20696
				AT3G50770	AT1G50480	AT3G56980	AT5G58070	AT5G20620	AT1G76920	AT3G47965	AT3G14130	AT3G13060	AT1G03495
				AT4G34680	AT5G01600	AT3G56170	AT5G66640	AT1G31280	AT1G54210	AT1G30090	AT5G65850	AT3G17800	AT5G63620
				AT1G27000	AT1G16260	AT2G31790	AT2G38410	AT5G16880	AT3G61540	AT3G43440	AT5G14680	AT3G61630	AT5G17000
				AT3G44880	AT4G35860	AT4G16745	AT5G53180	AT1G13930	AT3G56030	AT5G56350	AT2G16050	AT1G65720	AT3G12040
				AT4G18580	AT2G02010	AT1G56440	AT4G27320	AT2G04430	AT1G06400	AT3G15353	AT5G01430	AT1G08620	AT3G02740
				AT3G15760	AT5G42370	AT5G05320	AT2G26800	AT5G56230	AT2G34960	AT3G46930	AT5G22250	AT5G35320	AT5G17290
				AT2G07180	AT3G26890	AT1G14400	AT4G35860	AT3G09920	AT1G32340	AT4G17570	AT2G43540	AT5G20090	AT5G12390
				AT1G32340	AT1G15780	AT5G35690	AT4G26490	AT2G07718	AT1G19400	AT5G35200	AT5G41761	AT3G04000	AT5G04220
				AT4G16144	AT3G01100	AT5G50950	AT1G05720	AT1G13090	AT1G44100	AT2G22860	AT5G14000	AT5G66640	AT1G31350
				AT1G73650	AT5G19350	AT1G11530	AT4G27830	AT5G25110	AT4G18530	AT1G18880	AT5G01880	AT4G17720	AT5G60900
				AT3G61440	AT2G23120	AT5G17450	AT1G10940	AT1G62880	AT5G15400	AT2G21950	AT1G74280	AT1G24520	AT4G29010
				AT2G30440	AT1G68110	AT3G08850	AT1G73470	AT1G21390	AT5G55500	AT2G04400	AT2G30440	AT5G18120	AT1G04350
				AT2G24180	AT4G17550	AT2G04350	AT4G29810	AT5G51620	AT4G24120	AT1G63830	AT5G23405	AT1G06780	AT2G41835
				AT3G07700	AT3G02910	AT5G41560	AT3G55530	AT5G57610	AT1G29060	AT3G05030	AT1G48320	AT5G20810	AT5G01850
				AT1G49200	AT4G23450	AT1G72360	AT5G42830	AT5G24155	AT4G29010	AT3G01400	AT2G17520	AT5G35460	AT3G22430
				AT4G08320	AT3G63310	AT2G29990	AT5G07360	AT3G59660	AT1G65845	AT3G03120	AT2G03530	AT3G54140	AT5G43560
				AT3G57400	AT5G43560	AT5G61250	AT1G48750	AT5G67080	AT4G00355	AT1G02260	AT3G55450	AT1G32740	AT4G12070
				AT3G56110	AT5G59420	AT2G26800	AT4G13510	AT5G13020	AT5G51620	AT2G26210	AT1G63830	AT3G09030	AT3G14590
				AT1G02100	AT5G20350	AT3G24200	AT5G22350	AT1G16840	AT3G12800	AT5G23010	AT5G54860	AT5G20620	AT3G15534
				AT3G61890	AT3G24200	AT2G17420	AT4G17830	AT3G20080	AT4G01540	AT2G44850	AT4G29010	AT2G30942	AT5G25900
				AT2G32430	AT2G27420	AT3G07360	AT2G29070	AT4G22840	AT5G19440	AT3G50750	AT5G11730	AT1G01720	AT5G39090
				AT1G43245	AT4G13250	AT5G59440	AT1G14400	AT2G37570	AT5G27950	AT5G56630	AT1G71910	AT1G43700	AT5G24810
				AT1G24470	AT4G16760	AT3G55740	AT2G17200	AT1G44820	AT3G25870	AT3G23920	AT3G13110	AT3G22430	AT3G59950
				AT4G27070	AT1G64890	AT3G16360	AT1G62290	AT1G10940	AT2G23680	AT4G17670	AT1G62660	AT5G50380	AT1G15430
				AT3G51630	AT1G44170	AT1G69310	AT5G17550	AT3G21890	AT4G11350	AT3G02740	AT2G24100	AT1G60440	AT2G29120
				AT4G39180	AT2G26350	AT5G26600	AT4G16110	AT1G26580	AT1G69310	AT4G35060	AT3G12570	AT1G48320	AT1G21080
				AT5G42680	AT4G01430	AT1G77210	AT3G06810	AT1G72710	AT1G80570	AT4G33210	AT3G25770	AT5G03905	AT5G04850
				AT5G12840	AT1G80960	AT3G09450	AT4G23050	AT2G07774	AT1G21750	AT1G21380	AT1G16840	AT5G18490	AT3G09770
				AT5G11110	AT1G69840	AT5G51510	AT1G29810	AT2G20180	AT1G05840	AT4G13890	AT1G77120	AT4G25670	AT1G23200
				AT3G24070	AT4G13010	AT5G12840	AT3G10500	AT3G04181	AT3G03120	AT2G14750	AT3G51370	AT3G54290	AT2G24240
				AT4G33910	AT4G01540	AT4G33910	AT4G14800	AT5G08100	AT2G39980	AT5G35370	AT5G24090	AT3G48520	AT1G76460
				AT3G56310	AT5G56270	AT1G30640	AT5G19350	AT5G29000	AT5G24160	AT2G37940	AT1G49470	AT3G14430	AT5G18110
				AT1G23330	AT5G47220	AT1G07750	AT3G18490	AT4G29010	AT4G01910	AT1G60140	AT4G21470	AT1G17780	AT5G16880
				AT4G23885	AT1G15240	AT4G36540	AT3G24860	AT1G18590	AT5G13810	AT5G67160	AT1G80300	AT1G16850	AT1G53910
				AT5G20620	AT2G41000	AT5G23210	AT1G07220	AT3G26380	AT1G12640	AT1G73700	AT4G26450	AT5G67480	AT1G70440
				AT1G76920	AT5G16530	AT4G28740	AT2G24240	AT4G07390	AT1G28520	AT1G70530	AT1G26690	AT2G15220	AT3G02020
				AT4G34890	AT2G44680	AT3G47965	AT1G72710	AT5G18490	AT3G28300	AT1G69610	AT3G59640	AT2G32670	AT5G47060
				AT2G22680	AT4G30390	AT5G04850	AT2G42780	AT5G09570	AT3G13670	AT2G26510	AT1G16410	AT3G26380	AT5G55860
				AT4G13250	AT3G06070	AT2G24290	AT2G32260	AT1G24160	AT1G02230	AT5G40370	AT2G36320	AT1G08890	AT4G26750
				AT3G08730	AT5G09660	AT5G64020	AT3G17250	AT5G42870	AT2G40970	AT2G29170	AT5G61760	AT1G05890	AT5G61520
				AT1G23780	AT1G13280	AT1G72710	AT1G78450	AT4G26490	AT1G61620	AT1G32340	AT5G16110	AT4G17830	AT1G34260
				AT3G18773	AT5G25630	AT2G31160	AT1G62422	AT1G04350	AT5G06730	AT1G21760	AT1G62620	AT1G14790	AT4G23880
				AT1G56700	AT1G60140	AT2G22840	AT2G16050	AT2G18600	AT3G19990	AT4G33100	AT3G13610	AT5G05365	AT4G31875
				AT5G42440	AT1G26620	AT4G16760	AT2G20740	AT1G36370	AT1G09645	AT5G54250	AT1G01140	AT3G27250	AT4G02740
				AT2G24290	AT3G18140	AT1G12280	AT3G60190	AT1G07170	AT2G45630	AT5G05410	AT3G62600	AT4G36080	AT1G20225
				AT4G04330	AT4G30790	AT2G32100	AT2G25110	AT5G23405	AT2G20610	AT5G03470	AT4G31080	AT3G29180	AT5G06100
				AT1G35420	AT5G39850	AT1G43245	AT5G41560	AT4G31450	AT1G06645	AT3G21690	AT3G09960	AT4G33090	AT4G24200
				AT5G63620	AT4G36790	AT4G36790	AT5G50200	AT5G56190	AT1G26690	AT2G18600	AT1G26410	AT5G47710	AT3G09020
				AT1G18270	AT3G12580	AT3G47250	AT5G58940	AT1G28520	AT5G13330	AT4G29850	AT5G42870	AT3G54850	AT5G11650
				AT1G61620	AT5G11930	AT1G61620	AT3G46450	AT5G28030	AT3G54850	AT4G35630	AT1G80440	AT2G02710	AT3G09010
				AT1G73700	AT5G51450	AT1G23780	AT3G07760	AT5G63680	AT4G35600	AT2G16700	AT4G25470	AT2G46080	AT1G23120
				AT5G58740	AT5G04850	AT3G53120	AT1G32790	AT3G53690	AT3G54290	AT1G73480	AT3G19990	AT3G57380	AT3G07090
				AT4G14600	AT2G07776	AT5G39050	AT2G44850	AT5G41910	AT1G69440	AT4G39090	AT3G21080	AT4G37790	AT4G29210
				AT5G42560	AT4G24450	AT2G04430	AT1G18270	AT1G07870	AT2G33480	AT3G12030	AT5G16450	AT1G45150	AT5G12010
				AT3G23150	AT4G27480	AT1G13880	AT1G54100	AT5G49570	AT2G46420	AT2G02870	AT1G18200	AT2G37530	AT4G28530
				AT1G74530	AT5G58740	AT5G39730	AT5G45510	AT3G12030	AT4G20070	AT1G31280	AT4G18880	AT5G03560	AT4G37900
				AT3G01690	AT2G39450	AT3G26070	AT1G21590	AT2G31260	AT2G20142	AT4G26450	AT1G69610	AT3G20620	AT5G19000
				AT4G22330	AT5G11090	AT5G52310	AT2G14247	AT4G17550	AT1G07220	AT3G17250	AT4G33910	AT4G25692	AT5G65210
				AT5G64020	AT5G41560	AT1G19700	AT5G11920	AT1G22040	AT5G12170	AT2G43970	AT5G60615	AT5G58070	AT2G43540
				AT2G31510	AT3G16740	AT1G08230	AT4G02075	AT2G43820	AT3G53410	AT4G13020	AT1G15010	AT3G55450	AT4G30600
				AT3G17770	AT4G30630	AT5G17330	AT1G69410	AT2G17720	AT4G40060	AT3G18140	AT5G10610	AT5G06780	AT4G12570
				AT1G18810	AT1G76990	AT5G47790	AT1G27300	AT2G20610	AT1G54100	AT1G78130	AT5G20910	AT2G31570	AT5G25140
				AT5G43930	AT4G22240	AT2G39805	AT5G03470	AT3G47780	AT5G62740	AT5G01430	AT4G35600	AT2G15390	AT3G59640
				AT1G17170	AT3G49360	AT5G51040	AT4G19660	AT4G19390	AT1G34320	AT1G32810	AT5G04340	AT4G37680	AT2G47030
				AT1G23140	AT3G09940	AT4G08930	AT5G16880	AT4G34180	AT2G07696	AT5G59950	AT3G24740	AT3G62290	AT3G11880
				AT1G65980	AT4G30750	AT3G58970	AT1G56440	AT5G43460	AT1G78000	AT1G56440	AT2G26510	AT1G07640	AT3G19260
				AT1G01140	AT5G12210	AT3G48780	AT4G33565	AT5G62020	AT4G30750	AT2G37570	AT4G21830	AT1G56145	AT1G01770
				AT3G46450	AT4G02370	AT4G26130	AT3G48000	AT5G63130	AT3G01720	AT1G71240	AT5G12210	AT1G32560	AT5G54640
				AT2G41700	AT5G56190	AT5G13320	AT1G61620	AT1G23140	AT4G34890	AT5G25120	AT1G33110	AT4G08510	AT1G63020
				AT4G13510	AT2G42780	AT2G29670	AT3G50830	AT1G78680	AT4G05150	AT4G18830	AT5G41750	AT5G05320	AT5G46460
				AT3G18490	AT2G25605	AT3G51630	AT5G26770	AT5G13750	AT5G08790	AT3G09470	AT3G54850	AT4G13860	AT3G52250
				AT3G55470	AT4G22330	AT3G59050	AT5G15260	AT4G17730	AT5G50720	AT4G01540	AT1G76185	AT1G27320	AT4G37120
				AT1G63020	AT5G49570	AT1G29500	AT3G49360	AT2G07180	AT1G07000	AT2G18670	AT5G35200	AT3G15780	AT2G43400
				AT1G65520	AT3G49800	AT1G01725	AT2G07776	AT4G36040	AT5G42570	AT2G17420	AT2G15020	AT5G65870	AT1G34190
				AT1G01550	AT3G55530	AT4G38960	AT4G34550	AT3G18140	AT2G03710	AT5G38250	AT4G38260	AT1G32460	AT1G59640
				AT5G57685	AT1G23780	AT5G28020	AT5G14200	AT3G61540	AT5G20700	AT5G06750	AT1G32810	AT1G73630	AT4G28370
				AT1G72030	AT5G04920	AT2G31380	AT1G44350	AT2G31160	AT2G25070	AT5G24810	AT5G08380	AT4G02370	AT1G65610
				AT3G49360	AT5G13020	AT4G16740	AT3G08850	AT1G76980	AT2G43680	AT4G13830	AT5G52750	AT3G24982	AT1G25211
				AT3G29810	AT5G10695	AT1G28230	AT2G35550	AT2G41835	AT4G15240	AT5G01880	AT1G76040	AT4G33240	AT5G24380
				AT5G55460	AT3G47250	AT3G02740	AT5G12840	AT5G20165	AT1G61380	AT4G21926	AT4G30390	AT4G06676	AT1G20450
				AT5G52390	AT5G11110	AT3G26100	AT1G12970	AT3G48390	AT5G45500	AT1G77480	AT1G21900	AT3G59660	AT5G45160
				AT1G20450	AT2G45140	AT2G18328	AT1G65580	AT1G77710	AT1G19270	AT5G17610	AT5G13020	AT1G10690	AT4G20330
				AT2G30790	AT1G19270	AT1G20350	AT3G07310	AT4G00335	AT4G30600	AT1G21050	AT2G31060	AT5G43650	AT5G37070
				AT3G54480	AT3G56170	AT5G25770	AT1G31280	AT4G21920	AT3G05250	AT4G11960	AT1G29060	AT1G70980	AT3G23600
				AT3G16650	AT3G11960	AT1G32810	AT3G52740	AT1G12640	AT1G13520	AT2G45980	AT1G02880	AT5G16370	AT3G13670
				AT5G58060	AT1G02740	AT2G45500	AT2G40110	AT1G30250	AT3G62600	AT3G19990	AT1G61180	AT5G11210	AT1G02460
				AT3G14130	AT5G53360	AT1G64720	AT1G01640	AT2G24200	AT4G10050	AT3G56240	AT5G35450	AT5G14730	AT2G16050
				AT1G18330	AT1G23960	AT1G67840	AT1G74860	AT1G34320	AT3G23110	AT1G28520	AT1G16590	AT1G44820	AT3G51180
				AT3G22210	AT1G54340	AT1G69570	AT3G55646	AT1G65540	AT1G69260	AT4G25720	AT1G28200	AT5G43980	AT4G07390
				AT4G08555	AT1G74530	AT5G01010	AT2G18600	AT2G21560	AT3G60030	AT3G14960	AT5G43150	AT1G31830	AT4G39850
				AT1G06110	AT3G10912	AT5G54640	AT4G18530	AT2G22470	AT5G11150	AT1G51790	AT2G37940	AT3G15990	AT1G30500
				AT3G47640	AT5G20280	AT3G14960	AT1G21080	AT5G27320	AT4G23050	AT3G25770	AT4G21160	AT2G37520	AT5G38780
				AT4G21960	AT5G20620	AT5G51620	AT2G21180	AT4G11350	AT3G05030	AT3G03610	AT1G15890	AT2G15790	AT5G47140
				AT5G56190	AT5G65207	AT1G72330	AT1G55760	AT3G61560	AT2G03550	AT1G44770	AT1G60420	AT1G01060	AT2G20740
				AT1G66240	AT4G07390	AT2G44680	AT1G55680	AT5G63225	AT1G70530	AT3G29170	AT3G52400	AT2G26210	AT2G34655
				AT5G06780	AT2G32150	AT3G12580	AT1G12640	AT3G44310	AT1G07380	AT4G01120	AT1G65980	AT1G06160	AT5G42890
				AT4G29900	AT3G62770	AT4G32440	AT3G27670	AT4G05320	AT3G10420	AT2G20920	AT5G66490	AT1G77930	AT3G55560
				AT1G26620	AT5G59750	AT4G11840	AT3G24900	AT1G61620	AT1G04440	AT2G36780	AT4G01290	AT2G42750	AT4G34120
				AT5G01410	AT2G32080	AT2G22980	AT4G28740	AT2G18193	AT1G32190	AT1G25150	AT5G47580	AT3G03310	AT5G03470
				AT1G01730	AT1G64750	AT2G45810	AT2G45140	AT5G03560	AT3G26380	AT4G29010	AT5G25350	AT2G02760	AT1G49720
				AT3G55740	AT4G12570	AT1G76920	AT4G34460	AT5G15260	AT1G44820	AT3G19420	AT2G36930	AT2G17420	AT5G01430
				AT3G50500	AT5G16380	AT5G56270	AT3G16510	AT4G30750	AT1G22040	AT5G05750	AT4G02880	AT1G35230	AT1G02520
				AT5G27520	AT4G13510	AT1G18270	AT3G55740	AT1G28660	AT4G39740	AT1G16240	AT4G33565	AT4G34120	AT3G27820
				AT1G32870	AT2G16720	AT1G70700	AT1G26620	AT5G12210	AT3G62830	AT4G01290	AT3G08760	AT4G15955	AT5G04740
				AT4G23400	AT3G50440	AT3G26380	AT3G16830	AT1G61250	AT1G67856	AT1G78070	AT3G13670	AT5G19860	AT1G72510
				AT5G06370	AT3G53490	AT5G03210	AT3G10410	AT5G24810	AT1G44350	AT4G36210	AT5G58920	AT1G71240	AT3G04090
				AT4G20330	AT3G54500	AT1G65540	AT3G46590	AT3G01720	AT5G52820	AT4G02220	AT3G03720	AT5G59960	AT2G36080
				AT4G26980	AT5G35170	AT5G60600	AT3G23790	AT5G42300	AT5G03280	AT3G55530	AT5G42570	AT4G38870	AT4G35500
				AT5G67390	AT3G23100	AT2G37530	AT2G42975	AT3G60030	AT3G22845	AT5G65380	AT5G62020	AT1G44350	AT2G06255
				AT3G04350	AT1G31280	AT5G05750	AT4G01840	AT1G79680	AT5G35560	AT4G00850	AT2G25140	AT1G29060	AT3G18560
				AT1G02260	AT3G23430	AT5G41910	AT3G25690	AT1G15310	AT4G26455	AT1G18720	AT4G37180	AT3G29270	AT1G30260
				AT1G16260	AT2G02370	AT5G49525	AT4G35900	AT3G28930	AT1G68300	AT5G01010	AT2G41870	AT2G42540	AT1G19010
				AT5G49570	AT4G16144	AT1G54100	AT5G18050	AT1G48320	AT3G16510	AT2G35060	AT5G61250	AT2G26310	AT1G07400
				AT2G15230	AT5G24810	AT3G15500	AT5G25820	AT4G20930	AT1G77710	AT5G42060	AT3G62770	AT3G09320	AT5G04860
				AT5G40930	AT5G58390	AT4G32870	AT5G16680	AT5G54760	AT5G19350	AT1G44100	AT1G21100	AT1G16730	AT1G32740
				AT1G65150	AT3G53780	AT3G02340	AT2G28350	AT1G66240	AT1G30860	AT1G07080	AT5G59420	AT1G58235	AT5G28050
				AT3G09920	AT5G10600	AT2G34960	AT3G08710	AT5G49900	AT3G11410	AT5G51620	AT5G58650	AT4G22330	AT3G02340
				AT1G31280	AT2G06255	AT4G02370	AT5G45130	AT5G57480	AT3G62260	AT5G42570	AT1G53910	AT4G36090	AT3G03790
				AT5G61660	AT1G68660	AT5G16680	AT1G09480	AT4G38270	AT5G56630	AT3G15355	AT3G21230	AT1G77760	AT2G17787
				AT2G16720	AT1G69270	AT5G15500	AT3G17410	AT2G29065	AT3G02040	AT2G07773	AT1G60440	AT5G43930	AT3G04520
[truncated: 2,864 more rows]

## Sheet: Down-reg DEGs
4D	6D	8D	10D	12D	14D	16D	18D	20D	22D	24D	26D	28D	30D
0	AT3G02470	AT2G42840	AT2G42840	AT2G42840	AT5G20630	AT5G20630	AT5G20630	AT5G20630	AT2G10940	AT2G10940	AT2G10940	AT2G10940	AT2G10940
	AT5G35330	AT3G04290	AT3G04290	AT3G04290	AT5G48490	AT3G04290	AT5G48490	AT2G10940	AT5G48490	AT3G16240	AT5G25980	AT5G25980	AT5G38430
	AT3G22120	AT4G29020	AT5G20630	AT5G20630	AT3G04290	AT5G48490	AT3G04290	AT5G48490	AT5G20630	AT5G25980	AT5G48490	AT3G27690	AT3G27690
	AT2G42840	AT2G33850	AT1G06360	AT5G45670	AT2G42840	AT2G42840	AT2G42840	AT3G04290	AT5G25980	AT5G48490	AT5G20630	AT4G38770	AT5G25980
	AT3G09560	AT5G20630	AT5G45670	AT1G06360	AT5G45670	AT3G16670	AT2G10940	AT2G42840	AT1G55330	AT5G20630	AT3G16240	AT3G16240	AT2G34430
	AT2G07777	AT3G22120	AT4G29020	AT3G17998	AT3G16670	AT5G45670	AT4G28780	AT4G28780	AT4G18970	AT1G55330	AT5G26000	AT5G48490	AT1G12090
	AT4G13340	AT1G25400	AT2G15090	AT2G15090	AT1G06360	AT1G06360	AT3G16670	AT4G18970	AT3G16240	AT5G26000	AT4G38770	AT1G12090	AT3G16240
	AT5G65390	AT1G14540	AT2G33850	AT4G29020	AT3G22120	AT3G22120	AT5G45670	AT3G16670	AT1G13650	AT4G18970	AT1G09750	AT3G16370	AT4G38770
	AT1G48410	AT4G13340	AT4G08950	AT5G48490	AT4G28780	AT4G28780	AT3G22120	AT1G55330	AT4G28780	AT1G13650	AT3G16370	AT3G02470	AT3G01500
	AT4G29670	AT5G15780	AT3G22120	AT2G21140	AT2G15090	AT3G17998	AT1G06360	AT3G22120	AT2G42840	AT3G16370	AT4G12730	AT5G20630	AT5G48490
	AT1G29820	AT2G15090	AT2G32700	AT5G15780	AT5G04530	AT2G21140	AT4G18970	AT5G45670	AT3G04290	AT1G09750	AT1G55330	AT5G26000	AT5G14740
	AT2G33850	AT1G06360	AT5G15780	AT4G28780	AT2G21140	AT2G15090	AT5G55730	AT1G09750	AT2G04780	AT4G12730	AT1G13650	AT2G45470	AT5G38420
	AT3G17998	AT3G24480	AT4G13340	AT3G22120	AT2G10940	AT5G15780	AT3G17998	AT1G06360	AT1G09750	AT4G38770	AT4G18970	AT2G34430	AT5G26000
	AT1G14540	AT5G41080	AT4G12690	AT5G04530	AT5G55730	AT5G04530	AT2G21140	AT5G25980	AT3G16670	AT1G55490	AT4G28780	AT4G04840	AT3G16370
	AT5G15780	AT4G15415	AT3G23730	AT2G33850	AT5G15780	AT3G54400	AT5G04530	AT3G23810	AT5G55730	AT2G04780	AT2G42840	AT1G09750	AT1G21500
	AT1G10390	AT3G12910	AT1G80080	AT3G23730	AT4G29020	AT4G01950	AT2G15090	AT4G12730	AT4G38770	AT4G28780	AT2G23130	AT5G38430	AT4G26530
	AT1G15010	AT4G34250	AT3G12700	AT1G31690	AT3G54400	AT4G29020	AT3G54400	AT1G33811	AT2G23130	AT2G23130	AT3G22120	AT2G23130	AT1G29910
	AT1G80080	AT1G80080	AT3G44750	AT4G34250	AT1G72970	AT4G08950	AT1G09750	AT5G55730	AT4G12730	AT2G42840	AT3G04290	AT5G25460	AT5G44020
	AT5G58240	AT2G14890	AT4G34250	AT4G08950	AT4G22010	AT2G10940	AT1G33811	AT3G54400	AT3G22120	AT3G22120	AT3G05730	AT1G55330	AT2G45470
	AT5G05980	AT2G43800	AT4G38950	AT3G16670	AT1G31690	AT1G72970	AT1G72970	AT2G21140	AT3G23810	AT3G04290	AT2G45470	AT5G44020	AT1G12900
	AT5G06960	AT5G65390	AT5G04530	AT3G12700	AT1G09750	AT2G24600	AT2G14890	AT3G12110	AT5G45950	AT3G05730	AT4G39330	AT4G12730	AT1G72610
	AT5G10430	AT4G31800	AT4G03210	AT1G58270	AT4G08950	AT3G12110	AT3G12110	AT1G72970	AT5G26000	AT4G39330	AT3G16670	AT3G01500	AT5G20630
	AT2G16586	AT3G12700	AT4G28780	AT1G04110	AT3G12110	AT1G33811	AT5G25980	AT2G14890	AT5G45670	AT3G16670	AT1G78820	AT4G18970	AT2G05070
	AT1G04110	AT4G32250	AT2G21140	AT1G80080	AT4G30610	AT5G55730	AT5G15780	AT1G55490	AT3G05730	AT3G23810	AT2G04780	AT1G78820	AT1G29920
	AT3G12910	AT2G16586	AT1G04110	AT4G36850	AT3G17998	AT2G14890	AT4G01950	AT5G04530	AT2G14890	AT5G55730	AT5G25460	AT1G66100	AT5G38410
	AT5G20630	AT1G04110	AT5G57560	AT2G14890	AT2G14890	AT2G04570	AT3G23810	AT2G04780	AT1G06360	AT2G45470	AT1G12090	AT5G65730	AT3G63160
	AT3G01540	AT5G61440	AT3G17998	AT5G10430	AT1G33811	AT1G31690	AT2G04780	AT5G15780	AT3G12110	AT4G04840	AT3G58120	AT1G13650	AT3G46780
	AT2G38400	AT3G29160	AT1G14540	AT5G55730	AT2G33850	AT5G10430	AT4G29020	AT2G23130	AT3G58120	AT5G25460	AT5G45670	AT1G19150	AT1G32470
	AT2G06050	AT4G18670	AT5G10430	AT5G51750	AT2G04570	AT5G57560	AT5G57560	AT2G42380	AT1G33811	AT5G45670	AT5G45950	AT3G10720	AT3G25920
	AT3G63052	AT4G02330	AT1G31690	AT4G03210	AT4G02330	AT3G23730	AT1G55330	AT5G26000	AT3G12610	AT3G58120	AT3G27690	AT4G39330	AT3G51600
	AT1G69530	AT5G10430	AT4G36850	AT4G13340	AT3G23730	AT1G09750	AT4G08950	AT2G15090	AT3G54400	AT4G00400	AT3G23810	AT2G34620	AT1G19150
	AT2G27710	AT4G02380	AT1G48630	AT1G33811	AT4G13340	AT2G33850	AT4G22010	AT4G37450	AT5G04530	AT1G78820	AT1G29660	AT3G22120	AT1G66100
	AT5G41080	AT2G06050	AT2G14890	AT4G22010	AT3G23810	AT4G02330	AT4G37450	AT3G16240	AT4G39330	AT3G43720	AT2G40610	AT3G05730	AT1G09750
	AT3G07200	AT3G44750	AT5G61440	AT3G54400	AT4G01950	AT2G35710	AT2G35710	AT4G29020	AT2G21140	AT3G12110	AT1G06360	AT3G04290	AT1G55490
	AT5G48480	AT4G17500	AT5G65390	AT1G48410	AT5G10430	AT4G22010	AT3G23730	AT5G01015	AT3G43720	AT2G06850	AT2G06850	AT5G18660	AT2G42220
	AT1G13650	AT5G27120	AT1G35140	AT5G07030	AT2G35710	AT4G30610	AT2G27402	AT5G10430	AT1G78820	AT1G29660	AT3G02470	AT2G42840	AT2G34620
	AT3G05600	AT4G01700	AT5G27120	AT2G04570	AT2G27402	AT5G45340	AT2G04570	AT4G13340	AT2G42380	AT5G45950	AT5G55730	AT4G28780	AT3G26060
		AT5G57560	AT1G76090	AT3G44750	AT3G13470	AT3G23810	AT4G30610	AT3G17998	AT3G16370	AT1G06360	AT3G10720	AT2G04780	AT5G08050
		AT4G11320	AT4G18670	AT1G72970	AT3G12700	AT4G13340	AT4G13340	AT1G13650	AT4G37450	AT5G44130	AT4G00400	AT3G23810	AT5G25460
		AT3G57520	AT2G43800	AT1G09750	AT4G18970	AT1G35140	AT1G31690	AT5G45950	AT1G72970	AT5G18660	AT3G12110	AT1G29670	AT2G38540
		AT1G21100	AT2G16586	AT1G14540	AT5G51750	AT1G80080	AT5G10430	AT2G45470	AT2G15090	AT2G40610	AT3G43720	AT1G21500	AT3G11630
		AT2G22795	AT2G44120	AT3G12110	AT4G02850	AT4G34250	AT4G03210	AT4G22010	AT1G29660	AT2G14890	AT5G18660	AT2G06850	AT4G04840
		AT5G52750	AT5G41080	AT5G61440	AT5G07030	AT5G07030	AT4G12730	AT3G58120	AT2G45470	AT3G54400	AT3G12610	AT1G29660	AT4G39330
		AT2G35710	AT2G35710	AT5G65390	AT1G04110	AT4G17740	AT3G13470	AT5G07030	AT4G01950	AT3G10720	AT4G04840	AT5G44130	AT5G11420
		AT5G45670	AT4G02330	AT4G02330	AT4G37450	AT4G37450	AT5G07030	AT4G30610	AT4G00400	AT2G42380	AT5G38430	AT3G16670	AT4G09010
		AT1G48410	AT1G33120	AT1G25450	AT1G55490	AT4G18970	AT2G33850	AT1G31690	AT5G15780	AT2G05790	AT2G14890	AT2G40610	AT4G12730
		AT1G58180	AT4G08040	AT1G48630	AT1G24020	AT1G66090	AT5G01015	AT2G27402	AT5G57560	AT5G38430	AT2G34620	AT3G58120	AT1G11860
		AT2G07777	AT3G24480	AT4G30610	AT1G48630	AT1G04110	AT1G60590	AT2G04570	AT3G29030	AT3G12610	AT4G37450	AT5G08050	AT4G27440
		AT1G02660	AT1G25400	AT3G08770	AT1G80080	AT3G08770	AT1G53520	AT3G23730	AT3G10720	AT2G38540	AT2G42380	AT2G05790	AT1G55330
		AT4G36850	AT3G57150	AT1G04800	AT1G58270	AT4G03210	AT3G27360	AT4G38770	AT2G04570	AT1G66100	AT2G27402	AT5G38420	AT1G29670
		AT2G32200	AT3G18130	AT1G05835	AT5G45340	AT4G17490	AT1G55490	AT5G15230	AT5G38430	AT1G27950	AT5G44130	AT4G00400	AT1G78820
		AT4G38950	AT3G12910	AT4G18670	AT3G08770	AT3G12700	AT4G02850	AT3G05730	AT1G02205	AT3G27690	AT2G05790	AT5G14740	AT5G65730
		AT1G21780	AT3G08770	AT1G55490	AT4G18670	AT4G18670	AT5G15230	AT1G53520	AT5G13140	AT5G04530	AT5G65730	AT5G45670	AT5G18660
		AT2G41640	AT4G22010	AT2G10940	AT1G25450	AT4G02850	AT3G14760	AT1G60590	AT2G27402	AT2G21140	AT5G04530	AT3G26060	AT3G62030
		AT1G33120	AT2G41990	AT1G10640	AT1G10640	AT2G04780	AT1G35140	AT1G29660	AT5G01015	AT1G33811	AT2G21140	AT5G16030	AT3G19820
		AT4G03210	AT1G33140	AT1G76090	AT3G44750	AT1G60590	AT1G25450	AT5G51750	AT2G22170	AT3G29030	AT1G66100	AT5G45950	AT2G27385
		AT3G59350	AT3G18850	AT2G43800	AT5G35740	AT4G23810	AT2G32700	AT4G03210	AT1G14250	AT4G03210	AT3G01500	AT4G26530	AT3G23810
		AT1G06000	AT4G10450	AT1G24020	AT4G12730	AT5G51750	AT5G51750	AT1G14250	AT3G49260	AT3G01500	AT1G72970	AT4G23820	AT3G10720
		AT1G48630	AT1G05835	AT2G13610	AT4G03210	AT1G24020	AT5G45340	AT3G13470	AT4G29020	AT1G72970	AT2G38540	AT1G12900	AT1G29660
		AT3G05600	AT1G25450	AT5G57560	AT1G60590	AT1G58270	AT1G80080	AT3G43720	AT2G38540	AT4G37450	AT2G34430	AT2G14890	AT1G15820
		AT3G06080	AT2G21540	AT2G35710	AT3G18130	AT1G14540	AT5G45950	AT1G11545	AT5G15230	AT5G63180	AT1G27950	AT1G72610	AT1G13650
		AT3G15518	AT5G52650	AT1G14250	AT2G32200	AT5G25980	AT3G46940	AT4G01950	AT5G18660	AT1G29670	AT3G54400	AT1G06360	AT5G16030
		AT4G13395	AT3G12110	AT2G32200	AT2G02100	AT1G10640	AT2G45470	AT4G02850	AT4G22010	AT2G15090	AT3G29030	AT2G27385	AT3G63140
		AT2G32210	AT5G43930	AT1G13650	AT5G01015	AT1G25450	AT3G50060	AT2G33850	AT1G27950	AT2G22170	AT1G29670	AT3G16250	AT3G05730
		AT3G09560	AT5G52882	AT4G12690	AT1G53520	AT3G13470	AT1G11545	AT3G49260	AT5G10430	AT5G13140	AT5G63180	AT2G38540	AT2G06850
		AT1G76650	AT3G18600	AT2G36026	AT1G13650	AT1G04680	AT1G13650	AT1G20850	AT5G07030	AT2G27402	AT1G33811	AT3G24480	AT1G78630
		AT1G33140	AT1G18540	AT4G08040	AT4G34250	AT2G32200	AT5G13140	AT3G63200	AT5G23820	AT5G15780	AT5G13140	AT1G03870	AT3G22120
		AT1G15010	AT5G51750	AT3G13470	AT1G14540	AT1G48630	AT4G18670	AT3G29030	AT5G51750	AT1G12090	AT1G15690	AT1G55490	AT1G03870
		AT2G44120	AT3G50060	AT5G18430	AT1G55330	AT4G08040	AT1G04680	AT1G80080	AT3G23730	AT5G15230	AT1G55260	AT5G11420	AT4G21280
		AT4G17490	AT1G72040	AT3G63130	AT2G04780	AT5G36925	AT4G02330	AT4G08950	AT4G30610	AT2G34620	AT5G15780	AT5G57560	AT4G18970
		AT1G31690	AT4G31700	AT3G46940	AT2G13820	AT2G02100	AT4G31840	AT2G35710	AT1G31690	AT1G02205	AT5G15230	AT2G42220	AT5G44130
		AT1G14060	AT1G58270	AT3G55500	AT5G65390	AT4G29780	AT1G04110	AT5G38430	AT3G14760	AT5G65730	AT2G15090	AT2G15090	AT2G23130
		AT4G28460	AT4G25340	AT5G35740	AT5G57560	AT5G61440	AT3G08770	AT1G25450	AT4G13340	AT2G30010	AT4G23820	AT3G43720	AT1G09310
		AT2G41990	AT1G23480	AT2G16630	AT3G27360	AT1G53520	AT5G02890	AT5G18660	AT2G20750	AT4G23820	AT5G57560	AT5G63180	AT4G28780
		AT4G37540	AT2G41640	AT1G60590	AT3G63200	AT1G01900	AT1G14250	AT1G02205	AT1G55260	AT4G12420	AT5G03760	AT3G12610	AT5G13630
		AT5G20230	AT5G08610	AT3G12910	AT1G04800	AT2G16630	AT5G26000	AT3G14760	AT2G13820	AT5G57560	AT3G63200	AT3G25920	AT1G07320
		AT3G57150	AT1G24020	AT2G02100	AT2G44120	AT1G55490	AT1G24020	AT5G57560	AT4G03210	AT1G58270	AT1G58270	AT4G09010	AT2G42840
		AT3G25030	AT1G09750	AT5G41080	AT3G24480	AT3G14760	AT2G16630	AT2G20750	AT1G53520	AT1G20850	AT1G02205	AT1G14250	AT5G02160
		AT1G33610	AT1G23410	AT5G02890	AT5G18430	AT3G50060	AT3G05730	AT4G18670	AT4G02850	AT4G29020	AT3G24480	AT3G63160	AT1G03600
		AT1G30720	AT2G02100	AT3G24480	AT3G46940	AT4G12730	AT2G13820	AT2G17230	AT2G06850	AT2G36885	AT1G01120	AT2G28950	AT3G04290
		AT1G56060	AT2G22795	AT5G27120	AT2G16630	AT4G30280	AT5G35740	AT2G32700	AT3G63200	AT3G13470	AT4G29020	AT4G37800	AT2G15090
		AT4G28703	AT3G03920	AT4G02850	AT4G31700	AT5G02890	AT3G63200	AT5G02890	AT1G58270	AT3G63200	AT5G10430	AT3G29030	AT3G18890
		AT5G66210	AT3G55500	AT4G28310	AT1G76090	AT4G38950	AT4G34250	AT5G13140	AT1G11545	AT2G34430	AT5G01015	AT5G38410	AT2G39470
		AT4G29740	AT1G56110	AT1G69530	AT5G60670	AT4G36850	AT1G01900	AT2G36885	AT4G31840	AT3G24480	AT2G04570	AT5G67070	AT3G18050
		AT2G23310	AT4G09030	AT4G31700	AT3G06880	AT4G24570	AT2G32200	AT5G35740	AT1G20850	AT5G07030	AT1G63770	AT3G11630	AT1G44575
		AT1G10390	AT1G58180	AT1G33120	AT1G04680	AT5G65390	AT5G51890	AT2G16630	AT4G18670	AT1G63770	AT2G22170	AT2G29980	AT4G01310
		AT4G33050	AT2G04570	AT3G23810	AT3G50060	AT5G18430	AT4G30280	AT5G51890	AT5G51890	AT5G10430	AT5G02760	AT1G72970	AT1G70760
		AT1G19180	AT5G41010	AT2G41990	AT1G11545	AT3G46940	AT3G15680	AT5G03170	AT1G60590	AT5G51750	AT1G19150	AT1G74670	AT5G54270
		AT1G72040	AT4G31800	AT1G15570	AT3G14760	AT1G04800	AT5G39320	AT1G27950	AT3G13470	AT1G55260	AT5G07030	AT1G54820	AT4G23820
		AT5G52650	AT3G54400	AT5G01370	AT2G36620	AT1G70710	AT1G14540	AT3G24480	AT2G05790	AT2G04570	AT2G36050	AT3G62030	AT1G09340
		AT2G21140	AT5G60670	AT3G18130	AT5G61440	AT3G63200	AT1G10640	AT2G30010	AT1G25450	AT5G01015	AT3G17998	AT4G13340	AT3G21055
		AT2G40570	AT4G33890	AT2G44120	AT1G18540	AT5G01015	AT1G02730	AT3G12610	AT5G25460	AT1G53520	AT2G29980	AT4G12420	AT5G45950
		AT2G03810	AT4G16141	AT2G27402	AT4G08040	AT1G11545	AT5G18660	AT1G01900	AT1G02335	AT2G29550	AT5G51750	AT3G46780	AT2G03420
		AT3G56710	AT1G28010	AT5G52650	AT2G45470	AT1G20850	AT2G20750	AT2G24600	AT4G12420	AT1G01120	AT4G30610	AT5G15230	AT4G28660
		AT3G23730	AT1G14250	AT1G18540	AT4G16141	AT2G13610	AT4G08040	AT3G15680	AT2G29550	AT5G03760	AT1G54820	AT2G42380	AT1G20010
		AT4G29780	AT5G22650	AT1G70710	AT4G31840	AT2G27402	AT4G12420	AT1G78820	AT5G44130	AT4G30610	AT1G74670	AT3G12110	AT4G37800
		AT3G59580	AT3G10610	AT5G60670	AT4G23800	AT5G01370	AT2G24600	AT4G35350	AT4G08950	AT5G67070	AT4G34760	AT1G29920	AT3G59400
		AT3G20440	AT2G40010	AT1G07370	AT1G18250	AT5G35330	AT1G58270	AT2G22170	AT4G04840	AT1G03870	AT4G12420	AT2G27402	AT2G21330
		AT3G59670	AT5G55730	AT2G32210	AT4G36850	AT3G57450	AT3G16240	AT1G43790	AT4G35350	AT1G74670	AT3G14760	AT2G05070	AT3G55330
		AT3G50060	AT3G46940	AT1G01900	AT5G01370	AT4G35350	AT5G61440	AT2G29550	AT3G01500	AT5G02760	AT1G31690	AT5G04530	AT3G16670
		AT2G21500	AT5G61770	AT2G16586	AT1G35140	AT1G55330	AT5G38430	AT1G48480	AT1G04680	AT4G24510	AT1G53520	AT5G51720	AT2G04780
		AT3G17998	AT1G06000	AT2G40010	AT4G10450	AT5G41080	AT2G36885	AT3G16370	AT2G29980	AT1G31690	AT1G55490	AT4G37450	AT2G40610
		AT4G14310	AT1G04800	AT3G09560	AT4G28310	AT1G20310	AT1G48630	AT2G13820	AT2G33850	AT4G36850	AT2G29550	AT1G33811	AT1G29070
		AT2G30460	AT1G21780	AT1G28010	AT1G05835	AT3G28340	AT4G35350	AT1G04110	AT2G30010	AT2G29980	AT2G30010	AT2G21140	AT1G14250
		AT1G35230	AT2G13610	AT2G22795	AT2G13610	AT3G27360	AT5G65390	AT5G12940	AT1G66100	AT5G36910	AT2G20750	AT1G27950	AT4G24770
		AT3G18600	AT1G48920	AT1G18250	AT1G01900	AT5G47230	AT3G12700	AT4G12420	AT4G36850	AT1G14250	AT5G36910	AT5G55730	AT1G35680
		AT4G08950	AT5G48490	AT4G16141	AT1G50010	AT1G05835	AT2G02100	AT4G29610	AT5G45340	AT4G13340	AT4G13340	AT4G16980	AT2G05790
		AT4G23800	AT1G55490	AT3G57150	AT4G20940	AT1G18250	AT3G58120	AT4G39330	AT2G36885	AT3G49260	AT5G67070	AT4G36850	AT4G09650
		AT1G29160	AT2G24120	AT5G50740	AT3G17170	AT2G43800	AT1G56050	AT1G02335	AT3G17998	AT2G20750	AT1G11545	AT1G55260	AT3G15850
		AT1G18540	AT3G05600	AT2G29550	AT5G52650	AT5G62210	AT1G20850	AT1G04680	AT2G37640	AT4G18670	AT4G31840	AT4G03210	AT3G16250
		AT3G03920	AT1G75030	AT1G33140	AT2G36026	AT5G35740	AT4G38660	AT3G46940	AT5G03170	AT2G13820	AT1G20850	AT4G26540	AT1G48350
		AT3G16460	AT4G25630	AT5G17700	AT3G05730	AT5G51190	AT4G20940	AT3G50060	AT1G22690	AT3G14760	AT2G13820	AT3G15850	AT5G19190
		AT4G17230	AT5G18430	AT4G23800	AT5G02890	AT1G69900	AT5G18430	AT4G31840	AT1G64390	AT2G37640	AT4G24510	AT5G13140	AT3G12610
		AT5G66650	AT5G20490	AT5G62210	AT3G10610	AT1G44900	AT1G18250	AT4G17740	AT3G24480	AT1G25450	AT4G18670	AT5G03760	AT3G58120
		AT3G22070	AT1G33811	AT5G08610	AT1G56050	AT3G06880	AT2G23130	AT5G01370	AT1G24020	AT1G60590	AT2G37640	AT3G19820	AT3G52150
		AT2G17880	AT2G27710	AT5G27450	AT1G33120	AT1G33610	AT2G13610	AT1G24020	AT5G63180	AT1G11545	AT4G02850	AT3G54400	AT5G51720
		AT1G15440	AT4G01580	AT3G06880	AT5G15230	AT2G36885	AT4G16140	AT5G23820	AT2G34620	AT3G02110	AT5G08050	AT2G36050	AT5G51550
		AT1G18250	AT5G58420	AT3G50060	AT4G16140	AT1G06080	AT4G38950	AT1G10640	AT5G02890	AT5G55480	AT5G11420	AT3G52150	AT5G55730
		AT2G40010	AT1G48570	AT1G75030	AT4G38950	AT3G07320	AT2G17230	AT2G37640	AT3G27690	AT5G44020	AT1G14250	AT1G29070	AT5G45930
		AT2G38110	AT4G16140	AT4G37450	AT5G47700	AT1G14250	AT2G33330	AT2G28190	AT2G16630	AT4G29610	AT5G44020	AT5G15780	AT2G28950
		AT5G57110	AT1G10640	AT3G54560	AT5G62210	AT5G51890	AT3G24480	AT1G58270	AT2G35710	AT2G16630	AT1G48480	AT3G14240	AT1G20340
		AT5G62210	AT2G27402	AT1G28530	AT4G30280	AT3G24480	AT3G06880	AT1G02730	AT5G03760	AT5G51890	AT1G22690	AT3G17998	AT1G30380
		AT3G26910	AT2G34640	AT2G36620	AT2G41990	AT5G45950	AT1G70710	AT4G34250	AT4G24510	AT4G02850	AT1G03870	AT4G27440	AT1G03630
		AT1G47210	AT2G36620	AT3G10610	AT3G07320	AT3G18130	AT3G43720	AT5G61440	AT2G34430	AT4G22010	AT4G29610	AT1G11860	AT5G47190
		AT5G08610	AT3G17170	AT5G52882	AT5G13140	AT2G25735	AT5G01370	AT4G08040	AT1G80080	AT3G17998	AT4G03210	AT1G32470	AT3G27850
		AT5G22650	AT3G63130	AT4G38400	AT1G70710	AT5G15230	AT1G50010	AT1G12650	AT1G43790	AT5G08050	AT4G36850	AT4G34760	AT1G75690
		AT1G29050	AT1G60640	AT1G14430	AT5G25980	AT4G16140	AT1G07370	AT1G04040	AT3G50060	AT3G23730	AT1G25450	AT1G58270	AT1G76100
		AT2G46140	AT4G15010	AT4G25630	AT5G41080	AT3G05730	AT2G29550	AT5G55480	AT1G48480	AT2G33330	AT3G01670	AT3G63200	AT1G42970
		AT1G23410	AT1G72970	AT1G53520	AT4G17390	AT3G44750	AT1G02335	AT4G20940	AT4G29610	AT3G15680	AT3G01680	AT3G15520	AT5G45670
		AT4G16140	AT3G13470	AT4G01580	AT2G29550	AT2G36026	AT3G07320	AT5G03260	AT2G40610	AT4G31840	AT4G26540	AT5G13630	AT4G28080
		AT1G73805	AT4G15000	AT4G01950	AT4G12420	AT4G38400	AT5G16250	AT5G60020	AT4G14440	AT1G48480	AT4G22010	AT2G35860	AT1G15980
		AT1G05835	AT2G37190	AT2G04032	AT5G18660	AT2G38870	AT1G04800	AT4G23800	AT5G39320	AT2G28950	AT3G15520	AT2G22170	AT1G32060
		AT5G07030	AT2G32200	AT2G25060	AT2G20750	AT4G28310	AT2G28190	AT2G29980	AT3G15680	AT1G06830	AT1G60590	AT2G39470	AT3G44890
		AT1G03360	AT4G28310	AT4G30280	AT2G17230	AT1G76090	AT4G23800	AT3G06880	AT1G01900	AT1G43790	AT3G13470	AT2G29550	AT5G63310
		AT4G10450	AT5G35740	AT1G23410	AT2G43800	AT4G31700	AT2G42380	AT1G06830	AT5G36910	AT2G33850	AT2G16630	AT5G02160	AT4G17600
		AT5G22880	AT2G10940	AT4G15000	AT1G02730	AT4G31840	AT5G03170	AT1G70090	AT1G22330	AT4G36360	AT3G23730	AT4G36540	AT2G24090
		AT5G04530	AT3G53460	AT5G65410	AT4G25890	AT4G27280	AT1G78820	AT3G08770	AT1G02730	AT1G19150	AT3G20570	AT3G13470	AT4G00400
		AT4G25730	AT3G21300	AT3G05730	AT4G38400	AT5G60020	AT3G17170	AT1G70410	AT1G55490	AT1G66940	AT4G36360	AT1G20850	AT4G10340
		AT1G69200	AT2G07777	AT4G09030	AT2G25060	AT4G23800	AT2G22170	AT3G07320	AT3G27360	AT3G01680	AT3G16250	AT1G48480	AT2G14890
		AT2G36026	AT4G30850	AT4G11320	AT4G02060	AT3G09870	AT3G13520	AT1G18250	AT5G55480	AT3G63160	AT3G49260	AT3G48720	AT3G13470
		AT3G18170	AT4G25740	AT3G18170	AT4G15000	AT1G78820	AT4G28310	AT2G02100	AT5G16250	AT5G35740	AT5G16250	AT1G29910	AT1G55260
		AT5G47220	AT2G38110	AT4G10450	AT5G36925	AT4G01250	AT5G60020	AT2G33330	AT2G33330	AT1G22330	AT5G51890	AT5G02760	AT1G74670
		AT1G48920	AT5G62210	AT3G11210	AT5G08610	AT1G18540	AT4G38770	AT1G26770	AT4G34250	AT1G02335	AT2G33850	AT1G75680	AT1G64510
		AT4G30850	AT5G16750	AT2G13820	AT1G33140	AT2G41990	AT1G33610	AT4G00400	AT5G12940	AT3G15520	AT5G20270	AT5G05580	AT5G43750
		AT4G30990	AT3G14000	AT1G50010	AT3G57150	AT4G16141	AT1G27950	AT3G20570	AT5G35740	AT1G30520	AT3G63160	AT4G34260	AT3G48730
		AT1G44750	AT5G07030	AT4G10480	AT4G38660	AT3G12910	AT1G05835	AT5G44030	AT1G06080	AT4G35350	AT2G35860	AT1G01120	AT5G57930
		AT4G22010	AT1G72370	AT3G17170	AT5G54190	AT3G15680	AT3G55500	AT5G65390	AT1G29670	AT4G34760	AT2G28950	AT3G18890	AT3G01480
		AT3G56050	AT1G01100	AT5G22880	AT1G07370	AT2G25060	AT1G70090	AT1G06080	AT1G04110	AT1G54820	AT1G21500	AT5G52970	AT1G32990
		AT1G07150	AT3G16780	AT4G25890	AT3G43720	AT5G03170	AT5G55480	AT1G07370	AT4G36360	AT1G22690	AT3G56370	AT2G37640	AT5G24490
		AT5G45340	AT5G45775	AT2G04780	AT1G14250	AT3G55500	AT1G06830	AT1G67750	AT2G17230	AT1G80080	AT5G55480	AT4G29020	AT3G24480
		AT4G25340	AT3G52580	AT4G10955	AT3G06530	AT3G23840	AT1G76090	AT1G22330	AT1G01120	AT2G36050	AT3G26060	AT4G34220	AT1G72970
		AT3G45640	AT1G14430	AT4G25340	AT5G17230	AT1G57990	AT2G47750	AT3G27360	AT3G01670	AT4G01950	AT1G30520	AT5G36910	AT4G17560
		AT5G36925	AT4G23800	AT3G53460	AT1G76160	AT5G64310	AT4G16141	AT5G18430	AT3G07320	AT1G41830	AT5G03170	AT3G46940	AT4G18480
		AT1G28330	AT1G29890	AT5G47500	AT1G06080	AT4G20940	AT4G38400	AT1G76160	AT3G62020	AT4G34250	AT3G48720	AT4G21280	AT3G10060
		AT3G63052	AT3G09630	AT1G25400	AT3G13520	AT1G13650	AT3G29030	AT5G39320	AT5G60020	AT2G17230	AT4G14440	AT5G44680	AT3G43720
		AT3G15210	AT1G70710	AT5G46880	AT3G09820	AT2G22170	AT5G52882	AT4G38660	AT3G46940	AT3G01670	AT2G33330	AT5G19190	AT2G37660
		AT3G30775	AT1G50040	AT5G44550	AT1G70090	AT5G38430	AT5G36925	AT3G13520	AT3G01680	AT4G37800	AT4G37800	AT1G04040	AT4G38970
		AT3G50930	AT4G25730	AT3G20440	AT4G17740	AT3G63130	AT1G06080	AT1G04800	AT5G08050	AT5G02890	AT1G66430	AT1G09200	AT1G29930
		AT2G02740	AT5G02870	AT4G14770	AT5G39320	AT1G15570	AT3G57450	AT3G07010	AT2G36050	AT5G11420	AT5G35740	AT2G44230	AT3G56910
		AT1G28010	AT4G30280	AT1G76650	AT3G04840	AT1G07370	AT2G29980	AT2G38080	AT1G18250	AT3G11630	AT1G12900	AT5G07030	AT3G56940
			AT1G15250	AT4G20940	AT2G40010	AT2G29550	AT2G37640	AT5G52882	AT1G06830	AT3G62030	AT1G02335	AT5G51750	AT3G54890
			AT1G13650	AT3G05600	AT4G33270	AT1G02730	AT5G62210	AT2G47750	AT1G10640	AT5G39320	AT3G11630	AT1G63770	AT2G46820
			AT4G36130	AT2G28210	AT1G65060	AT2G16850	AT5G03260	AT2G32200	AT2G28950	AT5G20270	AT1G75680	AT5G01015	AT1G67090
			AT5G47500	AT2G38110	AT2G04032	AT3G11210	AT3G62020	AT2G13610	AT4G23800	AT5G23820	AT3G50060	AT2G28470	AT1G58270
			AT5G47700	AT4G25740	AT2G05990	AT2G44120	AT1G76160	AT2G16850	AT2G13610	AT1G01900	AT2G36885	AT2G03420	AT1G06360
			AT2G29550	AT2G21385	AT3G54560	AT5G15530	AT2G16850	AT4G30280	AT5G01370	AT1G04040	AT5G51720	AT5G10430	AT5G58260
			AT5G02450	AT3G16780	AT5G38430	AT5G39320	AT5G12940	AT3G23840	AT1G26770	AT3G50060	AT2G17230	AT3G01680	AT1G52230
			AT4G10480	AT5G47700	AT5G52882	AT3G54820	AT4G29610	AT1G50010	AT5G67070	AT3G46940	AT1G41830	AT3G21055	AT2G36145
			AT3G05590	AT3G57450	AT1G72370	AT2G17230	AT5G17230	AT1G14540	AT1G03870	AT3G20570	AT1G02730	AT4G25050	AT2G43030
			AT4G25890	AT1G78260	AT1G60640	AT2G45470	AT2G37040	AT4G30850	AT1G49430	AT1G70280	AT1G49430	AT3G01480	AT5G06290
			AT3G06530	AT2G38870	AT3G09870	AT2G36620	AT2G25060	AT1G05835	AT4G20940	AT2G05990	AT3G27360	AT1G74070	AT2G35370
			AT5G59850	AT1G06000	AT3G15680	AT5G60670	AT3G52150	AT4G38400	AT4G38660	AT5G05580	AT5G02890	AT4G28660	AT2G28630
			AT5G16130	AT3G25900	AT5G16130	AT4G11280	AT1G69900	AT1G56050	AT5G02760	AT3G48720	AT4G01460	AT1G53520	AT2G38140
			AT5G17700	AT4G33270	AT3G12910	AT2G13820	AT1G66090	AT5G16250	AT1G69740	AT1G64390	AT1G64390	AT2G04570	AT3G14240
			AT5G45340	AT3G21300	AT1G15570	AT4G33270	AT5G17700	AT5G44130	AT4G23820	AT1G49430	AT5G20740	AT5G06290	AT2G05100
			AT3G18170	AT3G27360	AT5G45775	AT2G47750	AT4G17490	AT4G36360	AT3G56370	AT1G02730	AT4G34250	AT1G19050	AT5G45680
			AT4G12600	AT4G18970	AT2G38870	AT4G01580	AT2G43800	AT1G70710	AT3G23840	AT3G07320	AT2G27385	AT2G05990	AT2G33800
			AT3G63052	AT2G20450	AT4G10480	AT5G13140	AT5G23820	AT3G63160	AT3G15520	AT4G38660	AT3G62030	AT5G45930	AT1G04040
			AT2G17880	AT4G12420	AT3G63130	AT1G50010	AT5G50740	AT5G62700	AT3G20570	AT4G01460	AT4G16980	AT2G28190	AT3G29320
			AT5G22880	AT4G38950	AT2G16850	AT5G18660	AT1G18540	AT3G01670	AT1G67750	AT3G16250	AT3G15680	AT1G70830	AT4G01150
			AT4G14770	AT5G45340	AT5G16250	AT5G46880	AT4G39330	AT2G05790	AT4G08040	AT4G34260	AT2G42870	AT1G22690	AT5G63180
			AT4G11320	AT5G45960	AT3G54820	AT4G12420	AT3G44750	AT4G24510	AT5G48900	AT5G12940	AT2G28470	AT5G55480	AT1G68590
			AT2G04032	AT3G54820	AT2G21790	AT1G28010	AT2G06850	AT1G50040	AT2G36830	AT3G25920	AT1G22330	AT1G64510	AT4G25050
			AT2G20450	AT3G15680	AT1G69530	AT2G32210	AT3G49260	AT2G28950	AT3G07010	AT5G60020	AT1G01900	AT2G36885	AT3G29030
			AT1G22780	AT4G31840	AT5G02870	AT3G13520	AT3G54560	AT1G08160	AT5G20270	AT3G27360	AT5G12940	AT4G30610	AT5G64770
			AT3G25030	AT1G60640	AT3G56090	AT5G52650	AT5G15530	AT5G67070	AT4G34760	AT5G22580	AT1G43790	AT1G78630	AT1G75680
			AT4G30990	AT4G16140	AT5G55480	AT1G23410	AT1G29660	AT5G62210	AT1G04040	AT4G16980	AT2G28190	AT5G27290	AT1G27950
			AT1G25260	AT2G21790	AT2G33330	AT5G16250	AT2G41990	AT4G16140	AT4G30280	AT1G06080	AT5G48900	AT1G30520	AT5G04530
			AT3G51870	AT3G10870	AT2G16586	AT5G03260	AT3G53190	AT3G62020	AT2G16850	AT4G28660	AT3G07320	AT1G31690	AT5G44680
			AT5G27850	AT1G73930	AT1G27950	AT4G30850	AT5G41080	AT2G25060	AT3G02110	AT3G56370	AT2G34170	AT2G20750	AT1G54820
			AT4G02060	AT1G25510	AT3G21300	AT3G09820	AT5G44030	AT2G36026	AT2G37040	AT2G45970	AT3G52870	AT4G29610	AT4G14890
			AT5G55920	AT3G06530	AT4G01580	AT4G25890	AT3G09820	AT5G08050	AT1G50010	AT1G12900	AT4G35350	AT4G09650	AT1G74070
			AT2G36026	AT2G33330	AT1G04820	AT3G17170	AT4G01250	AT1G49430	AT5G03260	AT3G26060	AT1G72610	AT4G18670	AT3G48720
			AT1G70090	AT2G37190	AT1G28010	AT1G56050	AT1G04040	AT1G64390	AT1G30520	AT1G66430	AT4G34220	AT1G66430	AT5G52970
			AT3G05060	AT5G45950	AT4G30850	AT3G49300	AT5G60670	AT1G79550	AT2G47750	AT1G56050	AT3G02110	AT5G21920	AT2G42380
			AT5G66800	AT4G12730	AT1G31860	AT4G02380	AT3G09870	AT2G06925	AT2G38080	AT4G14440	AT4G25830	AT1G18620	AT3G61870
			AT3G20440	AT5G45040	AT5G59850	AT5G26000	AT4G02060	AT1G12845	AT3G18710	AT5G20740	AT1G64640	AT3G01550	AT4G24930
			AT4G03100	AT3G18600	AT2G32210	AT1G33120	AT1G50040	AT3G53460	AT3G63160	AT5G03170	AT1G80080	AT3G14760	AT2G35860
			AT2G02870	AT2G06925	AT3G11210	AT2G05990	AT1G26770	AT4G28310	AT5G61440	AT5G48900	AT3G19820	AT5G22880	AT3G15190
			AT2G21790	AT5G62700	AT1G22780	AT5G66210	AT2G36620	AT2G43800	AT2G45970	AT1G04110	AT2G42220	AT5G22340	AT3G08920
			AT2G41650	AT5G58420	AT4G25740	AT5G55480	AT5G49215	AT1G76090	AT4G01460	AT5G38420	AT1G06080	AT1G35680	AT5G17870
			AT1G02660	AT5G44635	AT5G10400	AT5G47700	AT4G36360	AT4G14440	AT5G65390	AT4G31290	AT5G22580	AT4G18480	AT2G22990
			AT1G35230	AT5G43020	AT3G23840	AT1G50040	AT4G25890	AT5G17700	AT3G19820	AT5G62700	AT1G70830	AT5G43750	AT3G59780
			AT3G49910	AT3G07320	AT3G44590	AT4G34160	AT3G23940	AT3G09820	AT1G32100	AT4G20940	AT4G20940	AT4G36360	AT1G33811
			AT2G02740	AT3G19820	AT5G62700	AT2G21540	AT5G01930	AT3G10720	AT1G41830	AT2G13610	AT1G56050	AT3G56370	AT3G61470
			AT3G53020	AT1G72370	AT5G15530	AT5G17700	AT5G27450	AT2G38540	AT4G12970	AT3G52870	AT5G60020	AT1G11545	AT1G55670
			AT3G54560	AT5G46280	AT2G27710	AT3G57150	AT2G34170	AT5G01930	AT5G11420	AT2G16850	AT4G38660	AT4G31840	AT2G27402
			AT1G15440	AT3G48870	AT4G30800	AT3G43720	AT5G62700	AT3G53190	AT3G08770	AT3G52150	AT3G46940	AT1G15820	AT5G08330
			AT4G29740	AT3G63200	AT3G23940	AT3G18710	AT3G10720	AT5G45340	AT1G70710	AT1G33170	AT1G33170	AT3G63140	AT4G12420
			AT5G50915	AT1G56110	AT5G27120	AT2G21790	AT3G18710	AT4G15680	AT3G52870	AT5G01370	AT1G12500	AT4G22010	AT4G33220
			AT1G07370	AT2G34640	AT2G24120	AT4G32250	AT4G31700	AT3G56370	AT4G38950	AT3G19820	AT1G04040	AT2G13820	AT5G23060
			AT4G02380	AT1G44750	AT3G16780	AT3G53190	AT2G06925	AT4G23820	AT1G76090	AT1G26770	AT4G12690	AT1G17650	AT5G15230
			AT1G29160	AT4G28460	AT3G28340	AT4G10450	AT1G25400	AT1G32100	AT5G44030	AT4G36570	AT2G18890	AT5G51550	AT5G67070
			AT4G30610	AT1G02730	AT2G47610	AT5G52882	AT3G11210	AT2G41990	AT1G76160	AT3G07010	AT5G43750	AT5G22580	AT1G79850
			AT5G65410	AT1G52910	AT5G61170	AT1G70090	AT2G04032	AT4G02060	AT3G06880	AT4G25050	AT1G04680	AT1G07320	AT4G37450
			AT5G67510	AT1G01100	AT3G05590	AT5G12940	AT5G47700	AT5G50740	AT5G18430	AT1G29070	AT1G26770	AT3G01670	AT5G22640
			AT5G45960	AT5G55480	AT1G23205	AT1G65060	AT1G66430	AT2G45970	AT5G50740	AT5G16250	AT5G39320	AT1G03600	AT2G44230
			AT1G15570	AT5G16130	AT2G22170	AT5G47500	AT5G44130	AT3G56090	AT1G04800	AT2G28190	AT3G25920	AT5G16590	AT5G64040
			AT5G02550	AT1G22780	AT3G62020	AT5G06150	AT2G36026	AT3G17170	AT4G39840	AT1G18250	AT2G16850	AT3G49260	AT3G47070
			AT5G08620	AT3G14760	AT1G23410	AT3G18850	AT5G06150	AT3G54820	AT1G08160	AT1G17650	AT3G62020	AT4G02850	AT1G04250
			AT3G59670	AT1G29160	AT3G16240	AT1G75030	AT1G22330	AT5G06150	AT2G25060	AT4G08950	AT2G13610	AT2G33330	AT3G48420
			AT1G29250	AT2G24120	AT4G25630	AT5G17230	AT1G48480	AT4G33270	AT3G11630	AT1G10640	AT5G01370	AT4G28080	AT2G28000
			AT5G46880	AT5G22940	AT1G26770	AT5G01930	AT2G05990	AT3G55500	AT1G35140	AT1G21500	AT4G08950	AT1G70370	AT2G26250
			AT5G43020	AT4G17390	AT3G28900	AT3G54560	AT5G55220	AT1G55260	AT4G16980	AT2G47750	AT2G47930	AT5G51890	AT2G47590
			AT1G18250	AT4G03100	AT3G56370	AT5G62700	AT3G16370	AT5G22340	AT1G66430	AT1G19050	AT2G45970	AT4G24510	AT2G22170
			AT5G57290	AT1G70090	AT1G44900	AT3G52450	AT5G10400	AT2G04032	AT3G21550	AT1G67750	AT1G04110	AT4G24930	AT1G22690
			AT2G14860	AT5G51890	AT3G53190	AT4G38770	AT3G18130	AT3G17840	AT5G20740	AT4G25830	AT3G52150	AT1G22590	AT3G05900
			AT2G40570	AT1G48570	AT2G23130	AT5G44030	AT4G29780	AT3G01680	AT3G62030	AT3G62020	AT4G28660	AT2G28630	AT5G13140
			AT1G78260	AT3G52580	AT5G22880	AT2G38080	AT1G43790	AT1G35140	AT3G53190	AT4G26540	AT5G41140	AT3G16000	AT2G45180
			AT2G44920	AT3G61610	AT2G28000	AT5G27420	AT3G54820	AT1G65060	AT5G44020	AT2G34170	AT1G67750	AT3G52870	AT1G17200
			AT2G28210	AT1G65060	AT2G36885	AT2G28190	AT5G46880	AT4G28660	AT4G31290	AT5G44680	AT4G34260	AT4G17600	AT4G03210
			AT3G58660	AT1G56050	AT5G46880	AT2G40020	AT3G53900	AT3G21550	AT1G09200	AT4G39840	AT3G18710	AT3G28180	AT5G21920
			AT3G27360	AT1G11545	AT3G18850	AT5G44550	AT3G56090	AT2G37040	AT4G16140	AT4G23800	AT5G38420	AT1G02205	AT3G55800
			AT5G19510	AT1G55330	AT2G20450	AT1G02335	AT1G15570	AT2G27140	AT2G04032	AT4G34220	AT1G18250	AT3G23730	AT5G19220
			AT1G30720	AT1G48920	AT3G20440	AT2G20750	AT5G52650	AT5G51560	AT4G28660	AT1G76160	AT5G05580	AT1G13250	AT4G02530
			AT5G02890	AT3G53190	AT2G34640	AT3G56370	AT5G22880	AT5G03760	AT4G39510	AT5G41140	AT5G38410	AT3G55330	AT5G16590
			AT5G56850	AT5G59850	AT4G12600	AT2G44920	AT1G02205	AT1G64670	AT1G10370	AT5G51560	AT4G31290	AT1G25450	AT3G17998
			AT5G44635	AT1G08560	AT3G57450	AT3G56090	AT4G33270	AT2G28760	AT1G05835	AT3G55500	AT4G01950	AT5G16250	AT4G38430
			AT3G57600	AT5G22650	AT3G25520	AT4G10480	AT3G25900	AT4G12970	AT5G62700	AT1G24020	AT5G44680	AT4G24770	AT1G60950
			AT5G01370	AT2G05990	AT5G45950	AT2G23130	AT1G32100	AT1G15570	AT2G28190	AT4G27440	AT5G16000	AT4G34250	AT3G08940
			AT2G27720	AT4G25990	AT4G36360	AT3G25900	AT3G19820	AT1G66430	AT5G52570	AT5G06290	AT1G24020	AT3G20570	AT4G36850
			AT1G69200	AT4G36130	AT5G17700	AT4G02060	AT2G38870	AT3G15520	AT2G05990	AT1G15690	AT1G20190	AT1G58290	AT5G22340
			AT2G32210	AT3G03920	AT1G72730	AT1G33140	AT5G47500	AT4G34160	AT1G29070	AT5G45930	AT5G06290	AT5G63310	AT3G54400
			AT4G29520	AT5G02550	AT2G22795	AT5G08610	AT4G01580	AT3G11630	AT5G17700	AT2G24600	AT1G10640	AT4G00360	AT1G31330
			AT2G47990	AT5G42110	AT2G28190	AT4G38660	AT3G56370	AT3G20015	AT3G03820	AT4G08040	AT5G14740	AT4G08950	AT3G16000
			AT3G07110	AT1G14440	AT1G66940	AT4G23190	AT3G12610	AT5G20740	AT4G38400	AT3G14930	AT1G11860	AT3G15680	AT5G55220
			AT4G17390	AT2G44920	AT1G69900	AT2G20835	AT5G60490	AT3G62820	AT3G25920	AT5G51720	AT1G74070	AT2G17230	AT4G26540
			AT5G10400	AT1G04820	AT1G56110	AT4G37290	AT2G38080	AT1G48630	AT4G25050	AT3G15850	AT5G62220	AT5G39320	AT2G03750
			AT3G28900	AT1G04680	AT4G25340	AT1G76540	AT2G44120	AT5G10400	AT3G28180	AT5G52970	AT3G07010	AT3G59400	AT4G18440
			AT5G66750	AT3G04630	AT4G35350	AT2G16586	AT2G40490	AT3G54560	AT5G51560	AT2G42220	AT4G25050	AT4G01460	AT5G40950
			AT3G48930	AT4G36570	AT4G38770	AT1G32100	AT2G28000	AT1G69900	AT1G33170	AT1G75680	AT3G15850	AT2G16630	AT4G39710
			AT1G65060	AT4G37220	AT3G53460	AT4G17390	AT3G23840	AT3G02110	AT1G64670	AT4G12970	AT5G45930	AT1G33170	AT5G05580
			AT5G25757	AT5G66750	AT5G44635	AT1G29980	AT1G20310	AT1G30520	AT2G38750	AT1G64640	AT2G05990	AT1G64390	AT1G18730
			AT5G04800	AT5G10400	AT3G55500	AT1G43790	AT1G28010	AT4G04840	AT4G25830	AT1G27460	AT3G01550	AT1G43790	AT5G21430
			AT3G09150	AT3G20670	AT5G55220	AT4G15680	AT2G36830	AT4G14770	AT1G64640	AT4G30280	AT2G47750	AT1G75690	AT1G30520
			AT1G52750	AT3G49300	AT5G46280	AT1G25400	AT5G51560	AT4G01460	AT1G54820	AT5G16000	AT4G09010	AT5G47190	AT4G36360
			AT1G79150	AT2G42740	AT1G70600	AT2G37040	AT4G14770	AT3G62030	AT5G36925	AT2G25060	AT5G51560	AT1G50010	AT2G28470
			AT5G22940	AT2G46140	AT1G01100	AT1G14430	AT2G21790	AT5G07080	AT1G69900	AT3G52370	AT4G39840	AT1G22330	AT1G10960
			AT5G39740	AT4G30850	AT1G22330	AT3G16240	AT5G44560	AT3G04790	AT2G17880	AT5G62220	AT4G00360	AT2G33850	AT3G49670
			AT1G80280	AT5G38430	AT5G64310	AT1G31860	AT3G62820	AT4G39840	AT1G56050	AT1G07370	AT5G45340	AT3G08920	AT2G36050
			AT2G47610	AT2G16440	AT5G66210	AT2G06925	AT2G30010	AT3G28180	AT4G28310	AT5G03260	AT4G08040	AT1G60590	AT4G34260
			AT4G19380	AT4G31800	AT2G42740	AT5G66800	AT3G27060	AT2G20835	AT3G16250	AT2G36830	AT5G62700	AT3G51600	AT2G27810
			AT5G55510	AT2G41650	AT1G14430	AT3G15518	AT2G22795	AT1G22690	AT1G02640	AT1G70370	AT4G23800	AT4G01310	AT1G70370
			AT4G19810	AT4G12600	AT5G04800	AT5G17420	AT4G24510	AT4G16141	AT3G14930	AT3G17840	AT1G29070	AT3G27360	AT4G15510
			AT4G01700	AT4G28703	AT4G14770	AT3G50800	AT4G27280	AT2G06850	AT2G43800	AT2G35710	AT1G08160	AT3G48730	AT5G27290
			AT3G27960	AT5G66800	AT3G52150	AT2G27710	AT1G76540	AT3G09870	AT3G09870	AT4G01883	AT1G19050	AT5G03170	AT4G38160
			AT3G52170	AT5G02870	AT3G48870	AT5G22940	AT5G08050	AT4G09160	AT4G02330	AT1G08160	AT1G45130	AT3G50060	AT2G21140
			AT1G70600	AT2G17230	AT5G23820	AT2G22500	AT3G08740	AT2G05990	AT3G04630	AT1G78630	AT1G50010	AT1G12500	AT2G29550
			AT4G28703	AT3G05590	AT1G75030	AT1G72730	AT1G30520	AT1G29670	AT5G62210	AT5G38410	AT3G14930	AT2G17880	AT3G52380
			AT4G16630	AT5G23400	AT5G51890	AT1G35210	AT1G04820	AT4G27440	AT2G46630	AT1G04680	AT4G24930	AT1G24020	AT4G34760
			AT1G03360	AT4G19380	AT1G48570	AT2G38110	AT4G30800	AT3G04630	AT2G41990	AT2G38080	AT5G52570	AT1G27460	AT4G21750
			AT5G26680	AT1G44900	AT2G47750	AT1G27950	AT3G02640	AT1G31860	AT5G45930	AT1G72610	AT3G23840	AT1G49430	AT1G66430
			AT4G29670	AT3G09520	AT3G18600	AT1G20823	AT1G09200	AT5G15530	AT2G42870	AT1G32100	AT4G18480	AT5G35740	AT3G50685
			AT2G38870	AT3G12870	AT3G08680	AT3G53460	AT3G62030	AT3G14930	AT1G17650	AT4G17600	AT2G44230	AT4G14440	AT2G43550
			AT4G16720	AT2G45470	AT5G57290	AT3G62160	AT3G50800	AT4G38950	AT1G72610	AT5G65390	AT5G22880	AT3G53800	AT1G05850
			AT4G18100	AT3G28900	AT1G77940	AT1G76650	AT1G69530	AT3G52870	AT1G12090	AT3G06880	AT1G76160	AT1G09340	AT4G14440
			AT4G30800	AT1G31860	AT3G07110	AT4G14770	AT3G22790	AT2G46630	AT5G22880	AT4G18480	AT2G25060	AT4G15510	AT5G58250
			AT3G49010	AT3G53020	AT3G19820	AT3G18170	AT3G15520	AT4G34260	AT5G10400	AT2G42870	AT3G55500	AT5G62700	AT1G77490
			AT4G13170	AT3G58660	AT1G80280	AT3G17840	AT3G20670	AT3G02640	AT1G78850	AT4G39510	AT5G13630	AT1G65010	AT3G49260
			AT1G04480	AT1G72040	AT2G40490	AT1G76160	AT1G65060	AT2G40490	AT1G27210	AT1G11860	AT5G52970	AT4G31290	AT3G56370
			AT4G09160	AT2G03090	AT4G13170	AT1G78850	AT1G31860	AT4G01580	AT4G02060	AT2G47930	AT2G38080	AT3G23805	AT1G04680
			AT2G32060	AT1G79150	AT5G58420	AT2G26190	AT1G67750	AT3G52150	AT5G16000	AT5G06270	AT5G06270	AT4G35350	AT1G15260
			AT3G25900	AT5G01015	AT1G04040	AT2G22795	AT2G38540	AT1G64640	AT1G21500	AT2G38750	AT1G80050	AT3G56910	AT3G14930
			AT4G33270	AT4G01700	AT5G03170	AT1G26770	AT5G39550	AT3G48730	AT2G34170	AT3G23840	AT1G22590	AT3G14930	AT1G74470
			AT3G57490	AT3G09630	AT3G17840	AT2G28210	AT3G04630	AT1G24170	AT2G47930	AT2G35860	AT1G65010	AT3G27160	AT3G53460
			AT4G31210	AT5G66650	AT3G62820	AT1G65310	AT1G23205	AT2G28000	AT1G35180	AT3G53190	AT1G17650	AT1G20340	AT1G14345
			AT1G28530	AT2G45970	AT1G20850	AT4G09030	AT1G08560	AT4G18480	AT3G26060	AT3G23805	AT4G27440	AT1G48350	AT5G57560
			AT2G41840	AT5G25980	AT3G20670	AT4G09160	AT1G23410	AT3G12700	AT3G60290	AT5G45040	AT4G17600	AT5G20740	AT3G15520
			AT1G72730	AT5G55220	AT2G41650	AT3G10930	AT3G49300	AT5G46880	AT1G29520	AT5G61440	AT1G29920	AT5G45680	AT3G04790
			AT2G42740	AT5G27850	AT4G27280	AT3G62020	AT5G46290	AT1G09200	AT1G24170	AT5G17700	AT3G14240	AT3G54560	AT2G44640
			AT4G37240	AT3G10570	AT2G44640	AT3G10610	AT1G24170	AT4G36850	AT1G80050	AT4G16140	AT1G09200	AT1G76160	AT4G13340
			AT1G31860	AT2G47610	AT3G05560	AT4G39840	AT4G15830	AT1G28010	AT3G27060	AT2G28470	AT2G22230	AT3G18050	AT4G16980
			AT1G15420	AT2G02740	AT1G52910	AT3G16780	AT2G34640	AT1G16390	AT5G41140	AT5G50740	AT5G65390	AT5G10400	AT5G22880
			AT3G23810	AT4G17490	AT5G06150	AT5G45960	AT3G12910	AT3G11210	AT3G55500	AT3G16660	AT5G45040	AT1G56050	AT1G24020
			AT3G25520	AT3G23840	AT3G48930	AT4G10955	AT3G20260	AT5G08280	AT2G21050	AT3G09820	AT5G17700	AT5G62220	AT3G63200
			AT3G55280	AT4G29780	AT5G44550	AT1G72370	AT5G09650	AT4G34760	AT3G09820	AT4G28310	AT1G13250	AT1G44575	AT4G17490
			AT5G65920	AT2G27710	AT2G01250	AT2G32700	AT3G53460	AT2G36830	AT4G34260	AT1G74070	AT5G21920	AT5G02890	AT1G19050
			AT3G04840	AT5G15230	AT5G63140	AT2G33330	AT5G66920	AT1G27210	AT1G33610	AT1G04800	AT1G70280	AT1G22430	AT3G17170
			AT1G21100	AT5G64080	AT3G46740	AT2G16440	AT4G09160	AT5G47500	AT2G37180	AT1G65010	AT5G44030	AT3G07320	AT3G20820
			AT1G31970	AT1G74055	AT5G27850	AT5G10400	AT5G66800	AT5G39550	AT4G34160	AT5G62920	AT4G28310	AT1G02730	AT3G08740
			AT1G31660	AT5G63140	AT5G47500	AT1G12000	AT5G03760	AT3G08740	AT4G33270	AT1G45130	AT2G36830	AT4G26520	AT5G52100
			AT1G09200	AT4G30800	AT3G09630	AT5G39550	AT4G18480	AT3G27060	AT1G45130	AT4G24930	AT5G12050	AT1G64640	AT4G13500
			AT1G74560	AT3G17840	AT5G64080	AT1G78260	AT2G16440	AT5G44560	AT4G17490	AT1G35140	AT5G55220	AT1G04680	AT5G23820
			AT3G19100	AT5G39740	AT3G60245	AT5G65920	AT1G29980	AT5G55220	AT3G04790	AT1G09200	AT3G06880	AT5G52100	AT3G12110
			AT1G25510	AT5G18660	AT1G48480	AT1G24170	AT4G10480	AT3G20670	AT1G07370	AT5G14740	AT3G16000	AT1G80050	AT4G12980
			AT5G18380	AT5G48240	AT2G41840	AT4G24140	AT2G21540	AT4G36570	AT5G01930	AT1G02640	AT1G27460	AT5G20270	AT5G03760
			AT2G01250	AT4G13170	AT2G47630	AT2G36830	AT2G28950	AT5G44020	AT5G06270	AT1G50010	AT1G49730	AT1G01620	AT4G25080
			AT3G11210	AT5G45775	AT1G09200	AT3G23890	AT4G37240	AT3G19820	AT5G55220	AT5G18430	AT1G32100	AT2G26330	AT3G63410
			AT5G48480	AT4G27280	AT5G39740	AT3G05600	AT5G08280	AT2G38750	AT1G78630	AT4G09010	AT1G06830	AT5G54270	AT3G06750
			AT5G63140	AT4G29740	AT5G45040	AT5G42110	AT3G20570	AT3G22790	AT1G19050	AT5G21920	AT1G44900	AT1G02335	AT3G28220
			AT3G47380	AT3G04840	AT3G11510	AT1G58420	AT4G16515	AT5G45040	AT5G52882	AT4G38400	AT5G50740	AT1G41830	AT1G70830
			AT5G22440	AT3G09820	AT1G50040	AT4G32480	AT3G02110	AT4G02330	AT1G23205	AT3G14240	AT5G16590	AT3G02110	AT1G50900
			AT1G26910	AT3G05060	AT5G60020	AT2G47610	AT2G20835	AT5G17230	AT5G47190	AT2G17880	AT5G18430	AT5G09650	AT5G10400
			AT2G17230	AT3G23890	AT2G31270	AT1G33760	AT5G44635	AT5G22880	AT1G15570	AT1G49730	AT2G22670	AT1G01900	AT5G09650
			AT3G57660	AT4G02060	AT3G27060	AT4G25740	AT4G10450	AT5G20270	AT5G45040	AT3G60290	AT1G48410	AT5G16000	AT1G18620
			AT1G09590	AT5G39320	AT5G59870	AT3G04840	AT3G52900	AT1G23205	AT5G51720	AT1G12500	AT1G64510	AT4G17560	AT3G11700
			AT3G48870	AT4G02380	AT2G06925	AT3G02110	AT5G62550	AT5G60490	AT5G17230	AT1G26210	AT2G26330	AT2G43550	AT1G01120
			AT5G06960	AT2G44300	AT2G28210	AT1G08560	AT1G44900	AT4G31290	AT4G01250	AT5G55220	AT1G64670	AT3G62950	AT4G37930
			AT3G04630	AT1G22330	AT2G37190	AT2G44300	AT4G01460	AT2G17880	AT1G12900	AT5G66530	AT3G23050	AT1G49730	AT5G35790
			AT1G77940	AT3G09870	AT1G57820	AT2G04032	AT5G46280	AT2G02130	AT1G19150	AT4G28080	AT3G52370	AT3G44890	AT2G04570
			AT5G39550	AT5G41880	AT1G27400	AT5G44635	AT5G63140	AT5G62720	AT1G16390	AT5G52570	AT3G28180	AT4G25830	AT4G29060
			AT1G07150	AT4G09160	AT3G49910	AT5G63140	AT3G11630	AT5G49215	AT5G65730	AT1G35680	AT3G46780	AT1G79850	AT4G25960
			AT2G40820	AT3G44590	AT5G66750	AT1G75780	AT3G44735	AT2G22795	AT2G28760	AT3G54560	AT1G78630	AT2G24090	AT3G25860
			AT3G11510	AT3G49910	AT5G66920	AT2G40010	AT5G47230	AT5G46290	AT5G66530	AT3G44890	AT1G32470	AT2G32700	AT4G34620
			AT3G10570	AT5G06150	AT3G07430	AT2G27080	AT3G07010	AT5G46280	AT4G18480	AT3G03820	AT4G02530	AT1G18730	AT5G15780
			AT1G12570	AT3G05560	AT2G32060	AT1G52910	AT1G33120	AT1G78630	AT1G50040	AT5G13630	AT3G08770	AT5G08330	AT1G56190
			AT4G25990	AT1G77630	AT1G30520	AT1G23205	AT1G52910	AT1G29520	AT4G28250	AT3G04790	AT1G70370	AT4G02530	AT4G37925
			AT1G51405	AT3G50660	AT1G29160	AT1G25510	AT3G18850	AT5G16000	AT5G19730	AT3G21550	AT5G03260	AT5G22640	AT1G78370
			AT3G23940	AT2G03810	AT1G76540	AT1G04820	AT1G16390	AT4G11320	AT1G65060	AT2G21050	AT3G60290	AT3G49670	AT1G17650
			AT2G04030	AT3G43720	AT5G20720	AT5G46280	AT4G17740	AT5G17420	AT5G06150	AT1G05835	AT5G23820	AT2G42870	AT1G16080
			AT1G15930	AT5G51560	AT4G39330	AT1G29160	AT5G03390	AT1G35180	AT5G46690	AT3G16000	AT4G21280	AT3G16660	AT5G65010
			AT3G49601	AT1G05230	AT5G22650	AT1G80280	AT5G20740	AT1G18540	AT4G09160	AT1G29500	AT1G04800	AT2G30010	AT1G64390
			AT2G16630	AT2G29570	AT5G22940	AT1G64640	AT1G49430	AT3G49300	AT4G14770	AT5G22340	AT3G17840	AT2G33800	AT1G06680
				AT3G59040	AT4G10955	AT3G27200	AT2G25735	AT2G39900	AT5G59870	AT1G64510	AT3G23805	AT4G38660	AT3G26710
				AT1G50040	AT4G25990	AT3G52150	AT3G14930	AT1G01120	AT1G70090	AT5G46690	AT4G01883	AT1G66940	AT2G37640
				AT5G61170	AT3G02110	AT1G67750	AT2G45970	AT3G20260	AT3G52150	AT3G08770	AT5G66530	AT3G15190	AT2G28190
				AT2G28190	AT1G78260	AT1G10060	AT3G20015	AT4G25050	AT1G44900	AT3G27060	AT2G21050	AT1G70280	AT3G12780
				AT3G50800	AT4G15830	AT4G03100	AT3G45430	AT5G10020	AT4G27440	AT4G34160	AT1G26210	AT1G15180	AT1G01300
				AT5G19510	AT2G16440	AT4G30800	AT1G15690	AT5G50915	AT3G20015	AT5G47190	AT4G30280	AT5G66530	AT2G26910
				AT3G25520	AT1G28530	AT4G36360	AT5G02540	AT5G44635	AT3G48720	AT5G19730	AT1G14700	AT5G12050	AT5G36910
				AT1G23205	AT3G18170	AT3G10870	AT4G17390	AT5G09650	AT3G54560	AT4G00360	AT1G07370	AT5G23820	AT5G02760
				AT5G06960	AT1G18080	AT3G62820	AT1G57820	AT3G25920	AT5G06290	AT3G53460	AT4G02060	AT5G45490	AT3G27160
				AT3G13520	AT3G53900	AT3G07540	AT5G54190	AT2G43550	AT3G17840	AT5G58960	AT5G10400	AT2G43030	AT1G52190
				AT1G20850	AT1G66090	AT3G19820	AT2G17880	AT4G31700	AT3G52720	AT5G22640	AT1G05835	AT5G55220	AT2G36885
				AT2G47630	AT1G48920	AT5G45040	AT3G48730	AT5G60670	AT2G40100	AT5G59870	AT1G35680	AT4G14550	AT4G34220
				AT5G02450	AT2G45970	AT5G55510	AT2G40020	AT1G70370	AT2G36026	AT4G33270	AT2G04032	AT3G48420	AT2G32100
				AT1G29980	AT1G06950	AT5G60490	AT3G63130	AT3G27200	AT3G16920	AT2G28000	AT4G38400	AT2G47930	AT4G35100
				AT5G48360	AT3G08740	AT2G20450	AT5G45040	AT5G02550	AT3G11210	AT5G63310	AT4G28080	AT2G37660	AT1G44000
				AT4G37240	AT2G27720	AT3G56810	AT5G49160	AT2G44740	AT5G60490	AT3G48730	AT1G02640	AT3G11700	AT5G51820
				AT1G02280	AT5G24760	AT3G21300	AT2G03090	AT5G61480	AT5G22340	AT5G23860	AT1G29520	AT1G03630	AT5G01015
				AT5G22500	AT4G29780	AT2G40490	AT4G18760	AT1G15690	AT2G32200	AT3G07540	AT3G18890	AT2G34170	AT5G25610
				AT3G47380	AT4G36130	AT1G21780	AT2G21385	AT5G62550	AT5G66920	AT2G46630	AT2G33570	AT1G33610	AT5G55230
				AT1G25260	AT5G66800	AT5G51560	AT1G64640	AT4G18760	AT2G34930	AT1G80050	AT5G61440	AT4G17740	AT3G47650
				AT1G80280	AT3G27740	AT5G55220	AT4G14440	AT5G24105	AT5G38420	AT5G61480	AT3G01480	AT1G80080	AT1G01620
				AT2G27720	AT3G25900	AT5G02550	AT4G39840	AT4G15830	AT3G12710	AT3G01480	AT1G79720	AT5G12940	AT1G52510
				AT1G12570	AT3G05600	AT4G15000	AT1G22690	AT2G21790	AT2G40490	AT5G44030	AT4G28050	AT5G17870	AT1G55480
				AT5G55920	AT4G00810	AT5G66920	AT1G80280	AT4G37240	AT2G28410	AT4G16155	AT3G44990	AT5G45340	AT4G17810
				AT4G25730	AT2G37040	AT5G56540	AT3G17840	AT5G42720	AT1G57820	AT3G08740	AT2G17880	AT4G38430	AT4G12320
				AT1G14900	AT5G44030	AT2G28000	AT2G17630	AT5G58250	AT4G26790	AT2G03420	AT5G59870	AT5G59870	AT5G55480
				AT2G01250	AT4G09030	AT5G03760	AT2G44300	AT5G36925	AT5G02540	AT2G41990	AT4G09650	AT1G32990	AT4G03280
				AT1G72730	AT3G53020	AT3G09520	AT5G22940	AT3G44890	AT1G20190	AT1G50040	AT3G54560	AT3G17840	AT5G07030
				AT5G23820	AT1G78820	AT1G69700	AT3G23890	AT5G06290	AT3G48730	AT1G35180	AT1G58290	AT3G01810	AT1G22590
				AT5G39550	AT5G09650	AT2G03090	AT3G28340	AT2G34170	AT2G17780	AT5G22880	AT5G39530	AT1G07370	AT1G67700
				AT2G40570	AT2G44040	AT4G39330	AT4G15680	AT1G03870	AT1G63770	AT1G48350	AT4G16140	AT4G01883	AT4G29020
				AT5G66210	AT5G20740	AT1G63940	AT5G58250	AT1G76540	AT1G62780	AT2G36870	AT3G04790	AT1G69740	AT4G02130
				AT4G19810	AT3G49010	AT1G78860	AT4G20270	AT3G44750	AT3G08680	AT1G76090	AT1G29500	AT5G27390	AT5G62700
				AT3G62020	AT4G24140	AT5G64080	AT5G56850	AT1G58370	AT5G62220	AT5G43750	AT4G31590	AT5G41140	AT2G17230
				AT3G22070	AT5G08280	AT3G05590	AT3G55990	AT3G01500	AT1G12845	AT2G44740	AT2G03420	AT1G06080	AT1G60550
				AT5G64260	AT4G18100	AT3G10720	AT5G67070	AT1G29070	AT3G02640	AT3G44990	AT4G34160	AT1G30380	AT4G36540
				AT4G05190	AT2G03090	AT3G22790	AT5G17420	AT5G06270	AT1G70370	AT3G56910	AT5G46690	AT4G13500	AT4G01050
				AT1G49760	AT2G17630	AT1G48570	AT1G64670	AT2G03090	AT3G22790	AT1G78170	AT1G27120	AT1G64670	AT5G10430
				AT1G29250	AT1G29980	AT2G45970	AT5G23400	AT5G02540	AT1G14540	AT5G62210	AT3G27060	AT4G16155	AT1G64770
				AT3G56330	AT5G45960	AT5G16130	AT4G30850	AT5G59870	AT5G15530	AT4G02060	AT1G75710	AT1G79720	AT1G51110
				AT1G27400	AT2G30010	AT5G02870	AT4G36850	AT3G25860	AT5G05580	AT1G20190	AT5G63310	AT2G45970	AT3G56650
				AT3G25030	AT2G40550	AT1G30520	AT1G55260	AT1G14430	AT5G17420	AT3G08030	AT1G01620	AT1G15980	AT2G33450
				AT5G24760	AT1G09590	AT5G46700	AT1G75030	AT1G63310	AT3G23805	AT1G32470	AT2G41990	AT1G35140	AT5G14060
				AT1G69200	AT4G03100	AT5G26670	AT5G65920	AT2G36620	AT3G08740	AT2G34925	AT1G69740	AT5G58260	AT3G08030
				AT4G31210	AT5G23400	AT5G66750	AT1G78260	AT3G60290	AT3G20670	AT2G40490	AT3G21055	AT1G60950	AT3G46940
				AT4G34160	AT2G18020	AT2G17630	AT3G16920	AT1G52910	AT4G17600	AT2G30424	AT5G47190	AT2G30424	AT1G20850
				AT1G51405	AT4G18480	AT2G24120	AT5G59870	AT2G16440	AT2G36870	AT3G01550	AT4G39510	AT4G20940	AT3G53800
				AT3G19100	AT5G46290	AT3G48870	AT1G35180	AT1G57820	AT4G24780	AT3G18890	AT3G07540	AT4G39710	AT5G55620
				AT3G56810	AT3G57220	AT5G08280	AT3G63160	AT2G34620	AT1G58290	AT3G28180	AT4G35320	AT4G12690	AT3G01550
				AT3G18240	AT3G09520	AT1G01100	AT5G66230	AT3G18850	AT5G46700	AT5G24420	AT2G24600	AT2G33570	AT5G03350
				AT2G44580	AT5G58250	AT1G06000	AT5G16000	AT5G25460	AT1G65010	AT5G02540	AT3G56910	AT4G28310	AT4G19100
				AT2G17630	AT3G12870	AT1G52750	AT1G60640	AT3G25900	AT5G47500	AT4G21280	AT4G16155	AT4G35920	AT5G51750
				AT1G06080	AT4G28190	AT5G61170	AT5G22500	AT2G34430	AT3G15850	AT1G29920	AT2G43550	AT4G27520	AT2G26330
				AT5G04800	AT4G17490	AT5G59850	AT1G27210	AT3G56810	AT2G44740	AT2G33570	AT1G23205	AT3G59780	AT1G56050
				AT3G23940	AT1G58180	AT5G66650	AT1G02280	AT4G19380	AT2G42220	AT3G09870	AT3G48730	AT1G14700	AT5G38520
				AT1G03110	AT5G10390	AT5G22340	AT4G27440	AT5G20970	AT3G53380	AT5G01930	AT5G27290	AT1G04110	AT1G63770
				AT5G62550	AT3G03920	AT5G41880	AT5G42110	AT4G20270	AT5G46880	AT1G16390	AT2G30424	AT3G08740	AT2G01590
				AT2G01890	AT5G26000	AT3G20670	AT4G00400	AT3G55990	AT3G16660	AT1G27210	AT5G17230	AT3G52380	AT1G22430
				AT1G18080	AT5G51560	AT4G14200	AT4G28660	AT1G17650	AT1G76540	AT1G23205	AT5G61480	AT1G51110	AT1G26761
				AT2G17880	AT1G79550	AT3G23940	AT3G04840	AT5G48360	AT1G64510	AT2G04032	AT3G09820	AT5G01370	AT4G27520
				AT1G26600	AT1G12000	AT2G44580	AT2G44040	AT2G36050	AT5G14740	AT1G64670	AT5G40380	AT5G49215	AT5G01590
				AT1G70895	AT1G33610	AT5G22500	AT4G13710	AT5G58240	AT1G04520	AT1G79850	AT1G18620	AT5G17670	AT5G51110
				AT3G27740	AT4G31210	AT3G02120	AT5G26670	AT1G29980	AT5G22640	AT1G75710	AT5G62920	AT5G48900	AT1G48480
				AT2G16850	AT1G06000	AT2G46140	AT5G07080	AT3G18710	AT2G39900	AT5G45340	AT3G08600	AT3G08770	AT5G17670
				AT3G52150	AT5G22340	AT3G29030	AT1G78630	AT3G52370	AT1G74670	AT1G62780	AT4G12970	AT3G56160	AT1G54780
				AT1G03780	AT3G22790	AT1G57820	AT3G44890	AT1G72610	AT5G63310	AT5G09650	AT5G16030	AT2G38140	AT3G01680
				AT3G06680	AT5G48360	AT3G56330	AT3G04790	AT1G70210	AT4G34220	AT4G24780	AT1G78170	AT3G18710	AT5G12250
				AT2G44040	AT4G17030	AT4G24510	AT5G66750	AT3G52380	AT5G38410	AT5G06150	AT4G24780	AT2G32100	AT1G65230
				AT3G07540	AT4G16720	AT3G10570	AT3G27960	AT1G79850	AT4G28080	AT2G22230	AT1G16390	AT2G16850	AT3G09820
				AT2G31010	AT1G78860	AT4G12600	AT4G18780	AT1G12460	AT3G56910	AT5G16590	AT2G05070	AT5G60020	AT5G22580
				AT3G05140	AT1G20310	AT1G06830	AT3G28900	AT5G63140	AT4G35100	AT5G12050	AT1G35180	AT4G29060	AT3G47470
				AT5G58250	AT1G36390	AT2G44040	AT4G33110	AT3G46740	AT1G35680	AT1G13250	AT3G44890	AT3G08030	AT3G54050
				AT3G27960	AT3G52580	AT3G51720	AT5G44550	AT1G44900	AT1G29500	AT4G09650	AT3G55330	AT3G21460	AT1G58290
				AT3G51870	AT4G39840	AT1G73930	AT3G46740	AT4G25890	AT4G01883	AT1G70830	AT3G03820	AT1G14150	AT4G16155
				AT3G17830	AT5G58960	AT5G58420	AT1G14430	AT5G23860	AT4G00360	AT1G15570	AT5G09650	AT1G76100	AT2G29310
				AT3G16240	AT1G65310	AT3G20260	AT1G48570	AT4G16515	AT5G24105	AT3G02640	AT1G70210	AT3G27060	AT5G66190
				AT4G16720	AT5G02450	AT4G28460	AT3G21550	AT4G18640	AT5G26670	AT2G43800	AT3G56130	AT3G28460	AT1G64640
				AT1G79840	AT4G09160	AT4G31800	AT2G40010	AT4G17600	AT3G52370	AT3G53900	AT4G38950	AT1G02640	AT2G06520
				AT1G05470	AT5G43020	AT2G17880	AT3G10610	AT2G21385	AT2G28470	AT2G06925	AT1G24170	AT1G67090	AT3G23805
				AT1G15250	AT1G02280	AT5G03390	AT2G24120	AT5G45930	AT5G24420	AT1G29520	AT5G22340	AT1G20190	AT1G20020
				AT4G16750	AT4G19380	AT3G60840	AT5G22340	AT2G24120	AT3G07540	AT1G27120	AT1G57820	AT1G68590	AT4G12800
				AT1G30690	AT3G61610	AT1G48480	AT5G66530	AT3G07540	AT1G48350	AT3G17170	AT1G79850	AT3G11170	AT2G47940
				AT4G27950	AT1G52300	AT2G26520	AT1G69700	AT2G40100	AT5G09650	AT2G24090	AT4G33110	AT2G13610	AT1G18650
				AT2G32700	AT1G64640	AT5G43060	AT3G51720	AT3G45430	AT3G16000	AT3G15190	AT2G34925	AT2G34060	AT4G33010
				AT3G07110	AT2G33210	AT2G44640	AT1G78850	AT5G22640	AT1G08560	AT5G39530	AT5G19730	AT2G47750	AT2G24060
				AT4G15830	AT2G38110	AT2G31270	AT1G33140	AT1G08560	AT1G49730	AT4G24770	AT2G40490	AT3G48460	AT5G45340
				AT5G03170	AT3G20260	AT3G46740	AT1G29070	AT3G23890	AT2G20835	AT1G76540	AT4G33270	AT3G25500	AT5G39210
				AT1G09200	AT5G67070	AT3G58120	AT3G50660	AT1G35680	AT1G15690	AT5G39550	AT1G26761	AT4G02060	AT3G02380
				AT2G41840	AT5G54970	AT3G07430	AT5G43020	AT5G47190	AT1G29980	AT5G66920	AT3G09870	AT1G04250	AT5G42100
				AT5G66440	AT2G17780	AT4G37240	AT5G54970	AT2G35840	AT1G01620	AT1G14700	AT1G29980	AT3G09580	AT1G14700
				AT3G20260	AT5G50915	AT4G25990	AT4G15000	AT3G12710	AT5G04160	AT1G45010	AT1G69420	AT1G68780	AT4G26520
				AT2G43110	AT1G52750	AT5G07080	AT1G72730	AT2G17630	AT5G23860	AT5G08280	AT3G53190	AT1G67750	AT2G22230
				AT5G05180	AT5G01930	AT3G50660	AT1G35680	AT2G21050	AT5G39550	AT3G52380	AT4G14550	AT4G23800	AT5G27390
				AT1G71890	AT1G69200	AT5G27450	AT3G27200	AT5G66920	AT5G21920	AT1G04520	AT3G08030	AT3G25860	AT4G34250
				AT3G51720	AT5G67510	AT3G28900	AT5G41880	AT3G18130	AT3G56810	AT3G08600	AT4G34530	AT2G44640	AT1G13250
				AT3G46740	AT5G03260	AT3G44220	AT4G19380	AT5G66230	AT5G08280	AT1G22590	AT5G49215	AT5G45040	AT5G62350
				AT5G64620	AT1G24170	AT3G48100	AT5G45930	AT4G24140	AT3G53460	AT1G69740	AT5G62210	AT1G52230	AT4G02770
				AT4G18100	AT5G19510	AT2G34640	AT4G34160	AT1G45207	AT2G30424	AT5G15530	AT3G25500	AT2G46820	AT1G52220
				AT5G16750	AT5G65920	AT2G20875	AT3G01540	AT5G43020	AT3G54820	AT1G60950	AT2G20835	AT5G40380	AT1G53520
				AT3G06840	AT5G08030	AT1G70410	AT3G12870	AT1G65310	AT3G44890	AT2G21385	AT5G01930	AT3G10060	AT4G29610
				AT2G32060	AT2G44580	AT3G27060	AT3G56810	AT1G48350	AT2G27385	AT2G26330	AT5G27390	AT3G53460	AT4G19530
				AT1G75090	AT5G03390	AT2G27140	AT2G27710	AT5G22940	AT3G10080	AT4G09160	AT5G51550	AT3G56940	AT3G02110
				AT1G14060	AT5G50740	AT2G40820	AT2G40550	AT5G26670	AT5G66230	AT4G02530	AT2G38750	AT1G26761	AT1G33610
				AT4G30990	AT3G44890	AT1G29820	AT5G50915	AT3G60840	AT5G61480	AT1G10020	AT1G66940	AT1G10960	AT1G74970
				AT3G06080	AT4G34160	AT1G74055	AT5G61480	AT5G56850	AT5G44560	AT4G01310	AT1G63310	AT2G28000	AT4G22010
				AT3G55710	AT5G26670	AT1G30040	AT1G72370	AT1G33170	AT4G11320	AT4G38950	AT2G36870	AT3G17170	AT1G01610
				AT1G69740	AT4G02380	AT1G03110	AT3G16780	AT5G66750	AT1G60950	AT1G58290	AT2G35710	AT5G58250	AT1G31690
				AT3G42660	AT1G03110	AT5G08640	AT1G58370	AT1G33610	AT2G06925	AT4G26790	AT3G08740	AT1G18250	AT2G29180
				AT3G49010	AT5G55920	AT1G14440	AT3G57560	AT1G41830	AT2G27140	AT1G18620	AT1G45010	AT2G40475	AT2G05990
				AT1G53060	AT4G37240	AT2G41650	AT5G22640	AT3G16920	AT5G46280	AT1G70090	AT1G27210	AT4G18440	AT2G13820
				AT1G57820	AT1G77630	AT2G47630	AT5G48360	AT5G48920	AT1G58370	AT1G49580	AT5G02160	AT2G21050	AT1G16920
				AT1G69770	AT2G23350	AT2G37190	AT5G15350	AT3G51720	AT5G13630	AT2G27385	AT5G06390	AT2G22990	AT3G62950
				AT5G65920	AT5G03760	AT5G57290	AT1G01100	AT5G01890	AT5G49160	AT3G06770	AT3G02640	AT5G40950	AT3G52750
				AT5G15530	AT4G34290	AT1G75090	AT1G08160	AT3G16000	AT1G28010	AT2G02130	AT5G66920	AT3G27850	AT4G23400
				AT1G12000	AT1G21540	AT1G35180	AT5G47190	AT5G63310	AT4G01580	AT3G20015	AT1G15570	AT1G45130	AT4G28750
				AT5G60020	AT3G58120	AT2G28760	AT5G20270	AT2G44040	AT4G37540	AT1G10370	AT1G12460	AT5G06270	AT1G08380
				AT5G17230	AT3G50660	AT3G25860	AT2G22230	AT5G20720	AT1G69700	AT4G16515	AT5G17670	AT3G04790	AT3G50060
				AT4G11080	AT3G56810	AT5G62550	AT1G65310	AT5G11420	AT5G07080	AT3G18710	AT2G36026	AT2G22230	AT3G60320
				AT2G40820	AT3G48730	AT1G18080	AT3G52380	AT3G02120	AT1G11860	AT1G12460	AT4G24770	AT4G02130	AT3G11170
				AT3G02110	AT2G39390	AT1G22780	AT5G56540	AT2G36570	AT3G53900	AT5G42720	AT1G60950	AT1G26210	AT4G14550
				AT5G16250	AT5G42110	AT4G15830	AT1G12000	AT3G53380	AT5G11550	AT4G35100	AT2G46630	AT1G27210	AT3G27830
				AT2G07777	AT2G25220	AT3G20570	AT2G18890	AT5G50370	AT5G02550	AT3G21055	AT2G34060	AT5G39530	AT2G22670
				AT5G57290	AT3G23890	AT5G23310	AT2G28210	AT1G27460	AT1G70410	AT2G36026	AT1G48350	AT2G20670	AT2G20750
				AT1G06950	AT5G22500	AT4G37220	AT4G00810	AT4G25830	AT2G02130	AT2G28760	AT2G44740	AT2G05100	AT4G18670
				AT3G15518	AT1G25510	AT5G45775	AT2G47610	AT5G54190	AT4G20270	AT1G78850	AT3G56160	AT1G78170	AT5G01530
				AT3G59010	AT1G08560	AT4G19380	AT1G20823	AT1G56580	AT4G16515	AT5G17670	AT1G44575	AT2G33450	AT4G30610
				AT1G30370	AT5G23310	AT5G43020	AT5G20720	AT1G23410	AT2G22795	AT1G24170	AT2G06925	AT5G06390	AT4G24510
				AT1G12650	AT3G24830	AT5G27120	AT4G10955	AT4G10480	AT3G55990	AT5G27390	AT3G20015	AT4G01150	AT4G39350
				AT4G00810	AT2G32220	AT5G45700	AT2G28740	AT4G18780	AT4G26540	AT5G58250	AT5G22640	AT1G29930	AT2G34420
				AT4G24140	AT1G67750	AT1G47210	AT1G28530	AT3G52900	AT1G56580	AT3G11210	AT5G41460	AT1G51400	AT3G61820
				AT2G22870	AT3G04630	AT1G58070	AT2G17780	AT1G04820	AT5G62550	AT5G10400	AT5G06150	AT3G13120	AT3G16660
				AT3G24830	AT5G16000	AT5G23820	AT4G03100	AT1G58070	AT5G23400	AT1G44575	AT2G43800	AT1G20010	AT2G21530
				AT5G51600	AT2G30460	AT5G66230	AT1G77940	AT4G16980	AT1G45207	AT1G01620	AT1G29910	AT4G14890	AT5G13510
				AT3G22790	AT1G35180	AT1G22330	AT2G34620	AT1G80280	AT3G18800	AT4G31590	AT2G40475	AT3G50685	AT3G29185
				AT1G34580	AT3G55010	AT5G22880	AT3G53380	AT5G18690	AT5G48360	AT2G43550	AT1G49580	AT4G17810	AT1G18360
				AT3G53232	AT2G34480	AT5G27850	AT2G36050	AT5G42110	AT2G28000	AT2G39900	AT4G20760	AT4G08040	AT5G16250
				AT5G03390	AT1G44750	AT3G20015	AT1G25510	AT5G21920	AT3G23890	AT1G29910	AT5G02540	AT1G26770	AT2G17880
				AT5G45700	AT1G79150	AT2G37640	AT1G26910	AT3G16250	AT1G79850	AT5G04160	AT4G15510	AT2G46710	AT3G23050
				AT4G02800	AT5G65410	AT5G08050	AT2G27840	AT1G75090	AT5G41900	AT3G55330	AT1G62780	AT2G03750	AT3G04550
				AT5G57130	AT1G75780	AT5G04800	AT2G20875	AT1G63940	AT5G39530	AT5G08330	AT4G17740	AT3G54920	AT3G26650
				AT2G23560	AT3G02120	AT1G78630	AT5G66210	AT3G09560	AT2G22230	AT5G17870	AT2G21385	AT3G29320	AT5G42070
				AT5G67510	AT3G04790	AT5G36800	AT2G01890	AT5G66530	AT4G30850	AT3G12710	AT5G54190	AT3G06880	AT2G01420
				AT5G03260	AT4G29360	AT1G02660	AT5G16130	AT4G35100	AT1G26210	AT1G63310	AT5G05860	AT3G55500	AT1G18060
				AT5G44030	AT3G10870	AT3G09630	AT3G54470	AT1G63770	AT3G49300	AT1G70210	AT3G49670	AT5G03260	AT1G68010
				AT5G08280	AT1G49430	AT1G21540	AT4G35100	AT3G26060	AT3G56090	AT5G54190	AT2G39900	AT1G44000	AT1G49750
				AT1G52750	AT4G39860	AT5G20720	AT5G59850	AT5G47700	AT5G15600	AT3G53260	AT5G45680	AT5G35790	AT2G35500
				AT4G23190	AT5G22440	AT3G45610	AT3G07540	AT5G19730	AT4G24930	AT4G14770	AT1G78850	AT1G10640	AT5G43700
				AT3G56370	AT1G78630	AT5G48360	AT5G02870	AT5G03390	AT3G52900	AT4G35320	AT3G44735	AT5G62920	AT1G05190
				AT5G16000	AT1G15440	AT1G30370	AT2G40820	AT5G62220	AT2G43550	AT3G46780	AT3G05900	AT1G75710	AT4G39040
				AT4G36180	AT4G00020	AT5G65410	AT3G01670	AT1G12900	AT3G27960	AT4G29060	AT5G39550	AT5G18020	AT1G11545
				AT1G30520	AT3G57560	AT5G20230	AT1G23460	AT4G14310	AT3G20260	AT2G44230	AT2G05160	AT3G19480	AT5G51890
				AT1G70600	AT1G64670	AT3G25520	AT4G24140	AT4G39510	AT1G63310	AT5G66520	AT2G32860	AT1G65230	AT3G28180
				AT1G30040	AT5G08050	AT3G08740	AT3G05600	AT3G21300	AT5G43750	AT2G33800	AT1G50040	AT2G06925	AT5G35630
				AT5G66230	AT2G43110	AT4G00810	AT3G10870	AT2G33570	AT4G19380	AT1G57820	AT5G08280	AT1G09310	AT2G36990
				AT1G26910	AT3G15518	AT3G55990	AT1G64390	AT5G49160	AT1G05470	AT1G56580	AT1G76540	AT1G70760	AT3G10520
				AT3G02550	AT5G64620	AT2G33210	AT1G48350	AT4G28190	AT4G15680	AT4G35920	AT3G50685	AT2G32860	AT4G30020
				AT3G44220	AT5G03360	AT3G52110	AT3G21300	AT3G12910	AT3G17170	AT3G22790	AT3G53800	AT1G77490	AT3G14310
					AT5G41880	AT2G41100	AT4G34260	AT1G25510	AT5G42720	AT5G41460	AT1G15820	AT4G20760	AT4G31840
					AT4G18730	AT4G28703	AT2G05790	AT4G14200	AT5G58250	AT5G08030	AT1G14290	AT5G24420	AT2G37220
					AT3G54470	AT5G58250	AT4G23810	AT2G44300	AT2G03090	AT3G56160	AT5G17870	AT1G16920	AT5G45820
					AT3G56330	AT3G04790	AT4G28190	AT5G23400	AT4G15830	AT4G01580	AT3G25660	AT5G51560	AT4G15560
					AT2G40820	AT3G25030	AT4G24570	AT3G18800	AT1G45010	AT5G47500	AT2G33800	AT2G26250	AT3G25660
					AT2G24600	AT4G11320	AT4G01883	AT5G15600	AT5G44680	AT3G10080	AT2G28760	AT5G17230	AT1G61520
					AT4G13710	AT1G66430	AT3G62160	AT4G01883	AT5G22580	AT3G53380	AT3G63140	AT2G40490	AT1G27460
					AT4G09320	AT5G22650	AT2G38110	AT4G38420	AT5G16590	AT1G28010	AT5G18020	AT4G28050	AT4G38860
					AT1G73930	AT4G27950	AT2G46630	AT1G02280	AT2G33570	AT5G40380	AT1G45207	AT4G36570	AT2G33330
					AT4G05400	AT1G56110	AT5G36800	AT4G03100	AT4G36570	AT5G46280	AT3G06980	AT3G52500	AT3G63190
					AT5G13840	AT3G49010	AT2G02130	AT3G27690	AT4G27280	AT3G23050	AT2G24090	AT3G23050	AT1G12800
					AT5G60490	AT3G52580	AT3G47810	AT3G62160	AT2G47630	AT5G48360	AT1G04520	AT4G39840	AT1G33170
					AT5G10920	AT1G09200	AT5G61000	AT1G64510	AT2G21540	AT5G20250	AT4G36540	AT5G14210	AT3G14760
					AT5G47190	AT1G30720	AT5G08640	AT3G10870	AT3G52380	AT5G46290	AT1G33480	AT5G64040	AT1G09200
					AT5G56670	AT3G53232	AT1G06950	AT3G56910	AT2G24090	AT5G46880	AT1G09340	AT3G25660	AT2G43360
					AT3G10570	AT3G19100	AT3G62720	AT2G22230	AT3G53260	AT1G07320	AT5G04160	AT3G07010	AT3G03780
					AT1G69770	AT1G16130	AT3G57150	AT1G23460	AT4G37240	AT5G27290	AT5G66520	AT3G57040	AT3G27360
					AT1G29250	AT1G73370	AT4G39900	AT2G38110	AT1G74070	AT5G51550	AT3G17170	AT3G44990	AT5G60670
					AT5G36800	AT3G61610	AT4G31290	AT3G44220	AT3G01480	AT2G44040	AT4G14770	AT3G23760	AT2G05920
					AT3G07540	AT4G36130	AT1G56580	AT2G34640	AT1G27120	AT3G52500	AT3G52380	AT3G26710	AT4G05180
					AT4G34200	AT2G46890	AT3G16000	AT2G28410	AT1G22590	AT3G13120	AT4G26530	AT5G10390	AT3G12930
					AT5G07090	AT3G04630	AT2G41650	AT1G73930	AT5G46290	AT4G15510	AT3G11700	AT5G55620	AT2G24600
					AT2G23560	AT4G28190	AT4G25740	AT4G10955	AT3G08600	AT4G29310	AT1G69700	AT1G32080	AT2G47450
					AT3G05060	AT3G44890	AT4G18640	AT5G45960	AT1G30690	AT4G15830	AT3G20670	AT1G18650	AT1G15180
					AT3G16370	AT4G17030	AT5G45700	AT1G26820	AT4G27520	AT3G25860	AT1G68400	AT4G25960	AT3G01810
					AT3G45430	AT2G30010	AT1G76650	AT5G41080	AT2G20670	AT1G75960	AT1G12800	AT5G61440	AT1G80050
					AT1G75090	AT3G05560	AT4G25050	AT2G26760	AT4G16155	AT2G16440	AT3G12710	AT5G22390	AT3G10080
					AT1G03780	AT4G18480	AT1G03870	AT5G15350	AT5G52970	AT5G17420	AT5G08330	AT3G54890	AT2G40540
					AT1G29660	AT2G33570	AT1G57990	AT3G08600	AT4G37800	AT2G20835	AT2G46810	AT3G56130	AT1G49975
					AT2G07690	AT3G02640	AT2G20450	AT4G25990	AT5G18500	AT1G44900	AT5G46280	AT4G38160	AT1G54500
					AT3G60840	AT1G02280	AT4G36180	AT1G75780	AT5G01890	AT4G20270	AT5G01890	AT1G49580	AT5G23860
					AT4G36180	AT2G41640	AT5G01890	AT1G78260	AT1G12460	AT2G46810	AT5G41900	AT1G14345	AT4G00360
					AT4G20270	AT4G18640	AT3G01680	AT3G12930	AT3G25900	AT2G34060	AT5G45490	AT3G09820	AT3G52840
					AT2G28950	AT5G48920	AT3G25920	AT3G48870	AT1G70830	AT3G21190	AT3G29320	AT1G57820	AT1G25450
					AT1G47210	AT1G16390	AT4G26960	AT1G10370	AT1G27460	AT1G47900	AT5G36925	AT1G08160	AT3G56160
					AT5G24105	AT4G13170	AT5G02550	AT4G29060	AT1G04820	AT1G58370	AT1G28010	AT5G61480	AT2G06925
					AT4G14440	AT1G64670	AT1G69770	AT5G45700	AT5G22940	AT4G39900	AT2G28000	AT5G43700	AT3G15680
					AT2G26760	AT4G16515	AT5G10390	AT1G49650	AT3G45430	AT3G06980	AT5G15530	AT5G10150	AT5G45040
					AT5G62550	AT4G29740	AT3G07420	AT4G37220	AT1G78170	AT4G28190	AT1G12330	AT1G01610	AT4G13840
					AT4G28660	AT3G27960	AT4G34290	AT2G23560	AT1G75710	AT2G28410	AT2G44040	AT5G23860	AT5G62220
					AT5G45700	AT2G42380	AT4G14200	AT2G21540	AT1G52910	AT2G32860	AT5G14210	AT5G24490	AT5G21930
					AT1G20823	AT4G16500	AT3G42660	AT3G23940	AT4G01310	AT3G54920	AT3G48460	AT3G05900	AT2G46710
					AT4G02800	AT3G49910	AT1G79850	AT2G38310	AT2G36570	AT1G71720	AT1G35140	AT4G39900	AT1G14030
					AT4G29060	AT3G27740	AT1G03780	AT3G42660	AT2G34060	AT1G32990	AT2G46710	AT4G12970	AT3G28860
					AT2G19670	AT2G01250	AT1G75780	AT5G66800	AT5G62920	AT5G05860	AT1G04250	AT1G18360	AT3G01670
					AT2G29980	AT3G12870	AT5G41460	AT3G06140	AT3G18850	AT5G11550	AT3G21550	AT3G54210	AT3G26520
					AT4G14200	AT5G59870	AT3G07430	AT5G54970	AT2G16440	AT1G45207	AT1G75690	AT3G10080	AT3G16140
					AT2G37640	AT4G05190	AT1G63940	AT2G47630	AT1G29920	AT1G31860	AT5G60490	AT5G65390	AT1G51500
					AT3G49300	AT3G51030	AT4G09030	AT5G44550	AT1G23460	AT4G11320	AT3G15190	AT5G38520	AT1G65010
					AT2G18990	AT1G12570	AT5G06270	AT1G05470	AT3G15540	AT2G38140	AT3G22790	AT2G47590	AT1G76160
					AT2G36830	AT5G41460	AT3G25520	AT2G40020	AT3G15190	AT5G41900	AT1G33610	AT5G52570	AT5G22390
					AT4G24510	AT1G53060	AT1G78860	AT3G05600	AT4G38420	AT3G49670	AT5G08030	AT4G30020	AT1G70280
					AT5G43060	AT4G25630	AT4G37220	AT2G20875	AT5G43020	AT1G12800	AT3G59010	AT2G36870	AT5G16000
					AT3G51800	AT4G35730	AT3G25860	AT5G08030	AT5G66520	AT1G69700	AT3G48420	AT3G06750	AT5G10150
					AT2G17880	AT5G67070	AT1G29520	AT5G62920	AT5G20970	AT5G08640	AT1G70710	AT2G18890	AT5G57345
					AT5G39550	AT3G60245	AT2G33570	AT3G27960	AT3G18890	AT2G22795	AT1G56580	AT1G48410	AT4G35920
					AT1G66430	AT3G42660	AT1G30690	AT2G28210	AT3G23530	AT5G52882	AT2G39470	AT2G01755	AT2G47440
					AT5G61000	AT3G11630	AT5G10920	AT2G37660	AT1G75680	AT3G54820	AT3G27160	AT3G23840	AT4G31290
					AT3G06840	AT1G67630	AT5G45960	AT3G57600	AT2G01890	AT4G33110	AT5G47500	AT5G18500	AT5G24420
					AT3G50800	AT5G58300	AT2G47630	AT5G22500	AT2G40020	AT4G17560	AT5G46290	AT3G56650	AT1G77060
					AT3G06700	AT3G54470	AT2G31270	AT2G44120	AT4G18640	AT3G27160	AT4G26790	AT3G53900	AT3G48460
					AT3G23990	AT5G16000	AT4G02100	AT5G43760	AT4G24770	AT3G25500	AT5G17420	AT4G31590	AT4G22290
					AT4G16500	AT2G27720	AT3G52450	AT1G75030	AT5G22500	AT3G27960	AT3G16660	AT1G49380	AT3G51510
					AT2G36200	AT5G09650	AT3G52870	AT3G61820	AT2G03420	AT2G34930	AT5G58250	AT4G30280	AT5G17170
					AT2G39460	AT5G54970	AT5G21920	AT5G66470	AT4G09010	AT5G17230	AT1G71695	AT1G60550	AT5G39530
					AT3G19100	AT5G51600	AT1G21880	AT1G69700	AT5G62720	AT1G65060	AT3G25860	AT3G52750	AT4G08950
					AT3G20015	AT5G03360	AT3G28180	AT3G12870	AT1G72230	AT1G03630	AT5G11550	AT1G24170	AT4G02850
					AT3G52380	AT4G31210	AT5G46700	AT3G50800	AT3G06020	AT2G21790	AT3G21190	AT1G44900	AT3G44990
					AT1G30690	AT5G62940	AT5G23310	AT4G17390	AT4G21280	AT3G11700	AT1G10960	AT4G19530	AT2G28605
					AT3G25030	AT1G58370	AT4G23820	AT5G37660	AT2G26760	AT2G37660	AT1G07320	AT2G24600	AT1G15290
					AT3G55750	AT5G64620	AT2G31010	AT5G19780	AT3G56130	AT1G33610	AT4G29060	AT2G25060	AT2G33850
					AT4G29410	AT3G53020	AT5G24105	AT2G18890	AT1G78260	AT5G20970	AT5G48360	AT1G17200	AT2G36830
					AT5G67100	AT4G22753	AT5G63310	AT1G20310	AT3G45610	AT1G67090	AT1G58370	AT1G49650	AT5G03170
					AT5G41460	AT3G48930	AT1G71050	AT1G14290	AT4G29060	AT4G16141	AT4G17560	AT3G20670	AT3G23700
					AT5G22640	AT2G32060	AT1G80560	AT4G38160	AT1G14290	AT3G26710	AT2G28740	AT2G24060	AT1G12500
					AT3G25860	AT3G48730	AT1G52750	AT2G34930	AT5G63140	AT5G40950	AT4G29310	AT1G56190	AT4G01460
					AT1G49760	AT1G06950	AT5G66470	AT2G44640	AT5G56540	AT3G18800	AT1G18730	AT5G46290	AT3G23730
					AT4G23190	AT3G57600	AT1G67630	AT4G29360	AT3G12870	AT5G62550	AT1G71720	AT3G08600	AT1G32080
					AT4G19810	AT5G01890	AT5G50370	AT5G62940	AT4G39900	AT3G53800	AT1G20823	AT3G51080	AT2G16630
					AT1G80560	AT4G36180	AT2G46780	AT4G28050	AT1G66090	AT1G05470	AT3G53460	AT5G04160	AT5G57030
					AT1G04270	AT4G25340	AT1G72230	AT3G10570	AT4G18760	AT3G52720	AT4G09160	AT4G10340	AT3G52960
					AT4G39620	AT1G28530	AT3G02120	AT1G10060	AT3G06980	AT5G02160	AT3G53380	AT4G16140	AT5G36120
					AT3G09200	AT2G20670	AT5G62940	AT5G52650	AT4G35920	AT4G18760	AT1G03630	AT3G45850	AT1G02335
					AT1G63940	AT1G09590	AT3G60840	AT3G51220	AT5G17870	AT1G14290	AT5G12110	AT4G27720	AT3G19480
					AT2G33570	AT1G48920	AT2G16586	AT1G04520	AT3G51720	AT1G15820	AT4G39900	AT3G03820	AT4G37550
					AT1G35210	AT1G51405	AT2G24490	AT3G63130	AT1G29510	AT3G16920	AT2G21790	AT3G12780	AT3G25500
					AT1G74055	AT1G27400	AT1G29160	AT2G31360	AT5G27390	AT5G44635	AT1G03600	AT4G38950	AT2G30200
					AT1G26910	AT4G39900	AT4G13170	AT2G47930	AT3G62820	AT5G45680	AT2G22795	AT1G27120	AT4G34090
					AT5G15350	AT2G42740	AT1G21540	AT4G27520	AT3G14000	AT3G05900	AT1G14345	AT2G21790	AT1G01080
					AT1G29890	AT3G18600	AT4G29060	AT1G60810	AT5G08030	AT5G18970	AT4G01310	AT5G50740	AT3G27060
					AT3G51220	AT1G71890	AT1G33760	AT2G24090	AT5G51550	AT2G05160	AT5G20970	AT3G52940	AT1G79720
					AT1G26880	AT2G38750	AT1G17650	AT4G28080	AT3G25860	AT3G20670	AT2G38140	AT5G44030	AT3G51820
					AT5G52570	AT1G08160	AT4G05190	AT5G46700	AT1G70210	AT2G43030	AT3G52500	AT2G01590	AT1G66940
					AT3G51720	AT1G56060	AT2G27080	AT3G06980	AT3G62160	AT4G32800	AT1G51110	AT1G42970	AT4G34290
					AT5G47230	AT5G23400	AT1G45207	AT2G17780	AT3G10570	AT4G19380	AT5G52100	AT3G23940	AT1G20190
					AT1G12460	AT5G03510	AT2G42740	AT3G45610	AT3G50660	AT5G57760	AT3G61820	AT5G17700	AT5G03120
					AT3G58660	AT1G22400	AT1G26600	AT1G03780	AT3G58850	AT3G28460	AT3G51080	AT2G21385	AT5G66530
					AT1G30720	AT3G14930	AT4G28703	AT5G04160	AT2G35840	AT2G27140	AT1G80380	AT5G48360	AT5G01240
					AT2G21580	AT4G02800	AT4G11280	AT3G23530	AT2G17630	AT2G38310	AT2G27140	AT1G12800	AT3G54560
					AT4G29740	AT5G47190	AT2G18990	AT5G41460	AT5G20250	AT1G16920	AT1G18360	AT1G05835	AT1G60600
					AT1G10390	AT2G26760	AT5G20970	AT2G03420	AT5G44550	AT1G33480	AT4G27520	AT3G07540	AT5G13400
					AT3G51280	AT2G18020	AT5G62720	AT5G63180	AT3G59010	AT3G23760	AT4G16515	AT2G28605	AT1G49730
					AT1G29070	AT5G50740	AT3G06840	AT5G46690	AT5G03390	AT5G63140	AT2G26250	AT5G08280	AT1G62780
					AT5G49160	AT3G16920	AT4G36570	AT1G62780	AT2G33800	AT3G07420	AT3G54820	AT1G12460	AT1G64680
					AT5G49910	AT4G13710	AT3G48870	AT1G65010	AT2G05160	AT3G25660	AT1G12860	AT5G05860	AT3G52500
					AT3G11250	AT5G56120	AT1G70370	AT3G08680	AT3G18280	AT5G26670	AT5G46880	AT3G61820	AT1G22330
					AT4G36570	AT1G55450	AT5G04800	AT2G01890	AT5G47440	AT2G44640	AT1G10020	AT1G04800	AT4G38840
					AT4G39900	AT5G06270	AT3G12710	AT5G08640	AT4G33666	AT5G06390	AT1G16080	AT4G33220	AT3G56130
					AT3G62030	AT4G16720	AT1G75090	AT4G02100	AT1G49580	AT3G12930	AT1G68780	AT1G16080	AT5G20720
					AT1G30370	AT2G46780	AT3G06020	AT1G26210	AT1G65310	AT5G60490	AT4G34090	AT1G32100	AT5G19240
					AT5G44130	AT3G20440	AT1G27460	AT2G18990	AT4G18780	AT4G20760	AT1G70090	AT4G12980	AT1G49430
					AT1G67630	AT2G43110	AT5G08610	AT4G28250	AT4G09650	AT1G69900	AT1G67090	AT2G21330	AT5G39080
					AT5G06270	AT2G36200	AT2G44640	AT1G30690	AT5G59970	AT5G36925	AT3G59400	AT2G44040	AT3G60530
					AT3G29030	AT1G66400	AT3G18170	AT1G21880	AT1G20823	AT4G34530	AT4G15830	AT3G20015	AT5G45490
					AT2G27530	AT5G46290	AT3G06140	AT1G72730	AT3G05900	AT1G68590	AT1G23480	AT5G13510	AT3G09580
					AT3G02230	AT1G69740	AT4G38420	AT4G13710	AT5G48920	AT1G49650	AT2G43030	AT3G61470	AT2G21790
					AT3G17830	AT3G50930	AT1G10060	AT4G17490	AT2G18890	AT5G49160	AT4G01580	AT5G57030	AT5G07020
					AT1G43790	AT1G77940	AT1G64510	AT3G54920	AT3G52500	AT5G46700	AT4G03190	AT3G60290	AT1G54040
					AT4G16515	AT3G51220	AT1G72610	AT5G41880	AT4G13710	AT1G26761	AT1G68590	AT4G39510	AT2G35780
					AT1G60810	AT5G39740	AT2G43120	AT1G67040	AT3G53530	AT4G27520	AT3G28460	AT1G04420	AT4G01883
					AT1G14900	AT1G12845	AT5G07110	AT3G07420	AT5G18460	AT3G46320	AT1G20340	AT1G23205	AT1G14270
					AT1G19970	AT2G41840	AT3G45610	AT4G17030	AT2G02100	AT1G80280	AT5G40950	AT2G44740	AT3G62910
					AT1G04480	AT4G18100	AT2G02740	AT3G53900	AT5G49170	AT5G01890	AT3G50240	AT2G36830	AT5G40380
					AT5G56710	AT3G53900	AT1G05230	AT4G16155	AT1G32470	AT2G18890	AT1G29890	AT4G28750	AT3G54920
					AT4G03205	AT4G24175	AT4G27520	AT4G10450	AT3G48100	AT3G63140	AT2G44640	AT5G11550	AT4G22890
					AT1G51405	AT5G54190	AT1G22780	AT3G17390	AT1G03630	AT1G12330	AT2G28410	AT3G27830	AT2G39250
					AT1G12570	AT1G04040	AT1G04360	AT5G56540	AT5G45490	AT2G17780	AT3G57040	AT2G47440	AT1G19670
					AT5G27450	AT3G16370	AT5G36710	AT5G49910	AT2G21790	AT3G50685	AT5G23400	AT3G06145	AT5G06270
					AT1G67040	AT5G13220	AT5G52970	AT1G21070	AT2G35860	AT5G66230	AT4G19380	AT5G46280	AT1G80560
					AT5G10240	AT3G07110	AT1G67040	AT5G52970	AT1G80280	AT3G23890	AT3G47860	AT2G38080	AT1G33040
					AT5G36710	AT1G45207	AT4G16155	AT3G18170	AT4G15510	AT1G44000	AT3G09580	AT1G50900	AT4G04640
					AT2G27840	AT4G28660	AT4G17600	AT1G45010	AT2G28740	AT1G80380	AT3G25670	AT4G38400	AT5G28500
					AT1G72040	AT4G19810	AT1G44750	AT4G05190	AT4G02530	AT2G37180	AT3G26710	AT4G34090	AT4G11100
					AT4G30990	AT5G67510	AT2G44580	AT3G21190	AT1G25510	AT3G20260	AT2G28630	AT5G19730	AT5G04140
					AT1G33760	AT2G39390	AT4G28460	AT2G24060	AT3G60840	AT2G33450	AT4G20270	AT1G55670	AT5G12860
					AT5G40330	AT4G27520	AT5G04160	AT1G29160	AT1G14700	AT2G17630	AT3G08920	AT1G45010	AT4G25890
					AT2G04030	AT1G60810	AT2G23560	AT1G33040	AT5G41460	AT4G15680	AT2G43560	AT5G19220	AT2G26190
					AT3G16080	AT5G13840	AT5G57760	AT3G51470	AT3G02120	AT2G43560	AT4G35100	AT2G39900	AT3G22210
					AT1G15390	AT2G17780	AT1G27400	AT1G12800	AT5G62940	AT3G06868	AT3G58850	AT4G24780	AT1G71500
					AT1G79850	AT4G12620	AT4G27720	AT3G15190	AT5G36800	AT1G09340	AT1G44000	AT5G13400	AT4G27430
					AT3G47520	AT3G11510	AT5G08030	AT1G69530	AT4G16141	AT1G20340	AT1G32990	AT5G62670	AT2G47930
					AT2G37270	AT3G51280	AT5G45775	AT2G44580	AT4G17740	AT3G58850	AT3G55990	AT1G05850	AT3G19720
					AT4G02100	AT1G30690	AT3G61610	AT1G02640	AT2G01918	AT1G68400	AT5G49100	AT1G55480	AT1G76450
					AT2G04390	AT5G57130	AT2G36570	AT1G19050	AT3G27200	AT5G03390	AT3G54920	AT3G62020	AT5G62670
					AT2G02740	AT1G67040	AT1G79620	AT2G40400	AT1G10850	AT3G50240	AT2G33450	AT2G38750	AT3G52870
					AT3G11630	AT1G69200	AT4G30620	AT5G13840	AT1G75780	AT5G59970	AT1G04360	AT1G68400	AT1G02205
					AT1G49600	AT3G52900	AT5G37660	AT5G43745	AT3G12930	AT1G18650	AT3G53530	AT5G62720	AT2G23670
					AT1G55260	AT4G29610	AT5G01075	AT5G51910	AT4G28190	AT5G02550	AT5G18500	AT1G01300	AT5G46110
					AT1G62780	AT1G02205	AT1G63310	AT4G36180	AT3G23050	AT4G18640	AT3G13120	AT1G74470	AT1G35140
					AT5G64140	AT3G51740	AT1G70210	AT5G27450	AT1G75090	AT3G23530	AT1G32080	AT1G71720	AT2G40475
					AT2G21050	AT1G79850	AT2G27140	AT1G60950	AT5G47230	AT5G18020	AT4G18760	AT4G34160	AT1G53840
					AT4G15680	AT4G18780	AT3G05590	AT1G52750	AT1G71050	AT1G01300	AT1G33040	AT3G12930	AT5G35740
					AT5G12940	AT3G55710	AT3G10570	AT3G07430	AT5G50915	AT3G61820	AT5G57760	AT1G67700	AT5G24314
					AT1G14980	AT4G36570	AT5G48920	AT1G78860	AT2G19780	AT3G55990	AT1G55480	AT2G27810	AT4G18570
					AT3G47450	AT1G22690	AT1G62780	AT3G50660	AT4G37220	AT3G48420	AT5G08640	AT3G23530	AT3G23760
					AT5G40610	AT1G52300	AT2G26760	AT5G16590	AT1G33040	AT3G54210	AT5G02550	AT3G53190	AT2G42690
					AT5G48920	AT1G69770	AT3G48100	AT4G24930	AT2G38140	AT2G01918	AT1G72230	AT2G36145	AT1G12250
					AT2G23690	AT2G38540	AT5G61170	AT5G57760	AT4G25890	AT5G23400	AT1G16920	AT2G41990	AT2G34060
					AT1G48350	AT1G71050	AT5G57290	AT1G66090	AT5G45960	AT2G21540	AT3G54210	AT4G38970	AT3G17840
					AT4G25730	AT1G26910	AT3G51220	AT5G66310	AT3G07420	AT3G62820	AT3G27960	AT3G06980	AT2G42870
					AT5G65360	AT1G79840	AT5G67100	AT2G24230	AT2G44230	AT4G03190	AT5G43020	AT5G51820	AT1G02730
					AT1G02335	AT1G15390	AT3G51280	AT4G00360	AT3G10340	AT2G40400	AT3G52720	AT2G47940	AT1G72920
					AT3G42660	AT4G29410	AT3G60245	AT2G38870	AT2G43560	AT4G17740	AT3G10080	AT2G37790	AT3G28460
					AT1G71890	AT1G73620	AT5G06290	AT5G27390	AT5G45700	AT1G16080	AT1G69530	AT4G35320	AT1G03130
					AT5G17420	AT5G07110	AT2G30200	AT1G11860	AT3G21055	AT3G52900	AT2G24060	AT4G19100	AT1G26220
					AT5G09510	AT5G08030	AT5G51190	AT3G17120	AT1G12800	AT5G13400	AT5G62550	AT5G25190	AT1G06830
					AT2G44300	AT1G18370	AT3G23530	AT5G05580	AT5G57700	AT1G10960	AT5G57780	AT3G52720	AT4G12830
					AT2G46140	AT5G56670	AT3G56910	AT3G58850	AT5G44635	AT3G45230	AT2G30150	AT3G55800	AT1G74880
					AT1G22690	AT2G02130	AT1G05470	AT2G37620	AT3G51080	AT2G05070	AT3G11210	AT3G09870	AT5G20740
					AT5G61480	AT5G19510	AT3G22070	AT5G36800	AT3G19620	AT2G34510	AT3G59780	AT1G50732	AT2G15050
					AT4G16630	AT1G03780	AT2G21050	AT3G15850	AT4G29310	AT5G62670	AT1G76090	AT5G62140	AT5G26742
					AT3G52110	AT1G55260	AT2G07690	AT5G03360	AT4G17560	AT5G52100	AT2G32640	AT4G13840	AT4G36570
					AT1G67430	AT5G62500	AT5G43760	AT1G06950	AT3G06140	AT1G79720	AT5G23860	AT3G59010	AT2G35260
					AT3G17390	AT1G49430	AT4G16500	AT1G29890	AT5G54190	AT5G15600	AT3G53900	AT1G06830	AT2G20260
					AT5G66230	AT3G01670	AT2G24060	AT3G57560	AT2G23560	AT2G24060	AT1G05470	AT2G30200	AT4G18370
					AT1G69700	AT4G33110	AT1G49650	AT5G05160	AT1G44575	AT4G25990	AT1G75900	AT5G66520	AT4G31590
					AT4G01250	AT4G18730	AT5G62500	AT2G30432	AT5G58300	AT1G70710	AT3G21460	AT2G26910	AT5G65220
					AT4G05190	AT2G32690	AT2G32060	AT3G51280	AT1G71720	AT4G28250	AT5G49160	AT2G04032	AT1G51400
					AT3G27960	AT1G29250	AT3G46490	AT5G40950	AT1G67040	AT1G33040	AT2G47440	AT1G70210	AT1G32550
					AT3G10720	AT3G55010	AT2G31170	AT2G33800	AT4G03100	AT1G67040	AT5G13400	AT5G46690	AT2G44040
					AT1G31180	AT1G80560	AT3G21190	AT2G07690	AT5G11160	AT5G43020	AT1G09310	AT2G40400	AT2G33570
					AT1G56580	AT5G67100	AT3G05560	AT1G21500	AT3G54920	AT3G56130	AT5G21930	AT1G16390	AT1G49380
					AT1G01300	AT2G27840	AT5G55400	AT3G04840	AT1G10020	AT3G45610	AT4G28190	AT5G01530	AT1G50732
					AT3G51740	AT3G07420	AT2G47930	AT4G26670	AT3G46320	AT4G02330	AT5G27360	AT1G62780	AT3G06150
					AT5G47210	AT4G30350	AT4G00020	AT4G01310	AT2G28210	AT1G52910	AT5G63140	AT5G18430	AT3G47860
					AT4G02930	AT4G14440	AT5G56120	AT1G33440	AT5G65360	AT3G29320	AT3G19480	AT3G63410	AT1G29530
					AT4G18760	AT3G05060	AT1G71890	AT1G67630	AT5G17670	AT5G22940	AT2G36570	AT2G34510	AT3G15570
					AT4G25050	AT3G17830	AT5G42720	AT1G33760	AT2G21385	AT1G14430	AT4G36570	AT1G04820	AT5G46290
					AT3G52870	AT1G79150	AT5G65640	AT1G68590	AT2G38110	AT5G14210	AT3G18800	AT2G35370	AT5G61130
					AT3G10930	AT4G20270	AT2G33800	AT1G78170	AT1G14430	AT5G18500	AT2G37660	AT1G32060	AT1G01900
					AT2G22230	AT3G02230	AT4G29360	AT5G65730	AT2G41170	AT1G18360	AT4G32800	AT2G35500	AT4G24780
					AT5G16750	AT3G15520	AT3G06980	AT1G12000	AT4G24570	AT2G24230	AT2G24230	AT3G18800	AT5G14210
					AT3G53380	AT2G23560	AT2G05160	AT3G11700	AT2G33450	AT2G46710	AT3G49300	AT2G38310	AT1G60800
					AT1G07920	AT3G20860	AT3G12930	AT2G30200	AT4G10955	AT3G19620	AT4G14310	AT4G15680	AT5G51010
					AT3G49260	AT5G02450	AT2G34430	AT2G40820	AT3G46780	AT1G75690	AT5G26670	AT1G77060	AT3G13120
					AT5G23350	AT3G62030	AT2G28760	AT3G10340	AT1G01190	AT2G28740	AT2G01918	AT4G37925	AT5G43870
					AT4G26230	AT4G01700	AT1G21090	AT1G23360	AT5G42110	AT2G36570	AT3G45230	AT2G01420	AT4G35350
					AT1G16920	AT3G57560	AT3G51740	AT1G71050	AT3G01550	AT2G20670	AT1G49650	AT5G65010	AT5G20270
					AT4G14410	AT2G19670	AT1G26820	AT2G16586	AT2G46810	AT3G53530	AT4G17810	AT1G29500	AT4G24750
					AT5G23300	AT4G27440	AT1G35210	AT5G38410	AT4G20430	AT5G44560	AT3G10060	AT1G29520	AT3G20570
					AT1G61570	AT5G66470	AT5G22740	AT5G57130	AT5G15350	AT3G49300	AT5G43700	AT5G55230	AT3G08600
					AT2G37600	AT5G23530	AT4G28080	AT3G06020	AT2G37660	AT4G39620	AT4G17490	AT2G30150	AT1G04420
					AT3G06680	AT3G49260	AT3G57600	AT3G57450	AT4G29780	AT5G07080	AT2G28150	AT1G76450	AT5G02890
					AT3G14930	AT3G51470	AT4G02800	AT1G10020	AT5G61000	AT3G56810	AT4G38430	AT1G45207	AT5G10560
					AT1G35680	AT2G40550	AT5G13520	AT3G25660	AT5G57760	AT1G71695	AT1G49380	AT2G32500	AT3G09050
					AT4G23810	AT1G34580	AT3G17680	AT3G48720	AT4G29360	AT2G32640	AT2G03090	AT4G12830	AT1G43790
					AT3G51470	AT2G07690	AT3G44220	AT3G51030	AT5G08330	AT5G27360	AT5G58960	AT1G78850	AT5G61480
					AT4G18640	AT2G15440	AT1G53060	AT3G23805	AT5G43760	AT2G20875	AT1G04820	AT1G33040	AT3G07320
					AT2G17360	AT1G62990	AT5G03360	AT1G67320	AT1G26820	AT4G38160	AT1G74730	AT5G01930	AT3G20680
					AT2G46890	AT2G34480	AT1G33040	AT1G27120	AT3G50800	AT2G30200	AT3G53750	AT1G31330	AT5G03940
					AT3G53430	AT1G56580	AT2G41840	AT1G74055	AT5G40950	AT3G45430	AT4G01250	AT1G53840	AT1G45201
					AT4G14310	AT4G29360	AT1G70600	AT4G39900	AT1G56190	AT5G18460	AT3G06035	AT2G32640	AT5G23120
					AT1G74790	AT4G18760	AT4G38160	AT5G61000	AT1G07320	AT4G14310	AT2G21540	AT3G02380	AT5G12050
					AT5G34940	AT2G39650	AT4G37290	AT3G16780	AT5G37660	AT3G17350	AT4G18640	AT5G39210	AT4G25740
					AT5G60390	AT5G57760	AT5G65360	AT4G31210	AT1G12330	AT4G37240	AT2G34510	AT3G28220	AT1G60590
					AT2G02450	AT2G04030	AT2G26520	AT1G51100	AT1G12500	AT1G04820	AT3G06770	AT1G14290	AT1G27210
					AT4G11320	AT4G02100	AT3G09630	AT3G51740	AT1G10060	AT1G12845	AT4G37240	AT1G53300	AT3G54210
					AT3G48100	AT1G70600	AT1G02640	AT5G64620	AT1G13250	AT3G62910	AT2G17780	AT1G80380	AT5G10690
					AT5G41060	AT2G06850	AT1G29670	AT5G58960	AT4G24140	AT1G21910	AT4G08685	AT1G52510	AT2G28900
					AT5G56120	AT3G16660	AT5G18460	AT4G34290	AT3G05600	AT5G49100	AT1G56190	AT5G62210	AT4G24570
					AT5G18460	AT5G49160	AT2G35190	AT1G33120	AT1G78860	AT4G28050	AT1G18650	AT4G35100	AT2G32700
					AT5G12860	AT2G28950	AT3G18240	AT3G19680	AT4G14200	AT1G49380	AT1G67830	AT1G33480	AT2G29980
					AT3G56910	AT2G01180	AT3G55710	AT3G62720	AT2G24230	AT2G03090	AT3G52900	AT5G01590	AT3G23940
					AT2G31170	AT5G60660	AT2G39900	AT3G46490	AT3G13520	AT2G47440	AT1G67040	AT2G05160	AT4G22570
					AT5G01890	AT2G29980	AT2G44920	AT1G45130	AT4G25260	AT3G47860	AT1G75780	AT2G34925	AT2G40100
					AT5G04160	AT5G02540	AT1G58070	AT1G14440	AT3G61820	AT4G26520	AT2G16440	AT4G20270	AT1G12000
					AT5G01881	AT4G34290	AT2G44650	AT1G48410	AT5G08640	AT1G03600	AT3G45430	AT1G04430	AT3G06980
					AT1G04020	AT3G45430	AT3G56330	AT5G58300	AT5G05860	AT3G60840	AT5G18460	AT5G45280	AT5G41140
					AT3G06140	AT3G22760	AT5G57130	AT5G49170	AT3G55330	AT5G12860	AT4G02330	AT5G66920	AT1G67740
					AT1G31660	AT5G61000	AT5G14920	AT5G03510	AT1G67090	AT2G40020	AT5G44530	AT2G26540	AT4G36250
					AT5G46700	AT4G34200	AT1G63480	AT2G38140	AT1G29910	AT2G42900	AT5G62670	AT1G29980	AT5G21100
					AT1G14320	AT3G18960	AT1G14290	AT5G10920	AT4G05190	AT3G53750	AT5G38520	AT5G64770	AT2G26730
					AT1G57990	AT1G60850	AT2G37660	AT1G07450	AT4G31590	AT1G51110	AT5G61000	AT5G13100	AT4G03150
					AT5G63570	AT1G66160	AT4G25990	AT1G29820	AT4G19100	AT2G26760	AT5G03940	AT3G61870	AT5G48900
					AT2G45710	AT5G43760	AT3G25030	AT3G21950	AT4G03190	AT5G13510	AT3G61750	AT2G36026	AT2G14880
					AT1G14810	AT4G38420	AT3G19100	AT1G72230	AT2G47500	AT1G74730	AT2G18990	AT4G14740	AT4G12880
					AT3G28180	AT3G55280	AT5G27390	AT1G10850	AT4G25990	AT5G39860	AT1G04420	AT1G10020	AT4G38660
					AT4G27440	AT2G40300	AT5G15600	AT1G51405	AT5G66750	AT3G09580	AT3G16920	AT5G40150	AT1G21130
					AT4G31800	AT3G05140	AT4G14310	AT1G36390	AT3G08030	AT1G04420	AT5G58300	AT2G43800	AT2G41100
					AT3G15520	AT3G02840	AT1G33170	AT4G24770	AT5G56100	AT3G27200	AT2G02130	AT1G74970	AT5G11550
					AT5G02550	AT1G72230	AT2G01250	AT1G01300	AT1G07450	AT3G25670	AT5G54270	AT4G20870	AT5G12940
					AT3G44220	AT3G06840	AT4G25810	AT4G13410	AT1G16080	AT1G32080	AT5G03390	AT5G06150	AT3G47560
					AT1G63810	AT4G25050	AT5G58420	AT5G17870	AT3G56160	AT1G23460	AT3G23890	AT4G34530	AT1G20823
					AT1G71050	AT3G05470	AT1G26210	AT2G36200	AT3G54210	AT2G44920	AT1G14430	AT3G47070	AT2G32180
					AT3G18660	AT5G18570	AT4G39510	AT1G47210	AT1G32990	AT3G05910	AT5G35790	AT5G56100	AT4G08685
					AT1G76650	AT3G47380	AT2G25840	AT1G12330	AT1G49650	AT1G29980	AT1G09440	AT5G39550	AT3G53900
					AT5G51190	AT2G21050	AT1G70200	AT1G18370	AT1G75030	AT2G40475	AT1G69900	AT4G16515	AT3G57040
					AT5G62940	AT4G26830	AT4G01310	AT5G18500	AT2G34925	AT4G29360	AT5G44560	AT3G59970	AT5G18500
					AT5G23070	AT3G53380	AT3G51470	AT5G10160	AT3G57600	AT2G27060	AT1G75960	AT3G47560	AT4G25830
					AT3G51080	AT5G24105	AT2G28630	AT1G62990	AT3G53680	AT4G18440	AT5G66800	AT1G35180	AT2G25840
					AT4G28460	AT5G64660	AT5G64080	AT2G41170	AT5G45680	AT1G29510	AT5G66230	AT3G21190	AT1G31800
					AT5G18570	AT1G14900	AT4G32480	AT2G31270	AT4G02100	AT4G37110	AT3G18850	AT3G23700	AT1G66180
					AT5G08620	AT5G41060	AT1G65010	AT5G67100	AT1G23410	AT1G75780	AT4G02130	AT1G04520	AT3G50270
					AT1G18370	AT1G48350	AT1G19050	AT3G06840	AT5G60200	AT1G12860	AT3G02120	AT2G20835	AT5G60020
					AT4G37910	AT2G20562	AT3G21950	AT3G25980	AT1G15820	AT3G51080	AT2G26760	AT1G20823	AT1G72430
					AT5G40950	AT5G44130	AT5G12110	AT2G35190	AT5G36710	AT5G49170	AT5G19190	AT1G50040	AT5G49730
					AT5G45930	AT3G56910	AT1G49730	AT3G48100	AT5G25590	AT5G12110	AT3G45610	AT1G49975	AT1G07370
					AT2G38080	AT1G71830	AT2G30424	AT5G14920	AT2G24060	AT1G29890	AT1G21880	AT5G02540	AT1G26210
					AT2G34510	AT5G64260	AT3G26060	AT1G17560	AT5G27360	AT4G21870	AT3G20260	AT2G16440	AT5G64330
					AT1G41880	AT3G22070	AT4G37540	AT2G40550	AT2G40820	AT5G60200	AT4G35920	AT4G15690	AT1G64670
					AT1G78850	AT5G37770	AT5G40950	AT1G79620	AT3G55710	AT3G55630	AT1G12244	AT3G54720	AT2G43560
					AT2G23700	AT5G20740	AT4G01130	AT1G74070	AT5G43745	AT4G34090	AT5G10250	AT1G15290	AT5G11450
					AT3G26700	AT4G25810	AT4G25630	AT5G59970	AT2G42900	AT5G41060	AT1G12845	AT5G44530	AT5G66570
					AT4G26960	AT5G22640	AT2G36200	AT4G00810	AT3G51030	AT5G42110	AT5G18970	AT4G33270	AT1G27480
					AT3G53740	AT1G63310	AT1G74055	AT3G18890	AT2G44040	AT5G50915	AT3G46320	AT2G28410	AT5G16390
					AT4G24175	AT4G24380	AT3G25980	AT2G31170	AT1G75960	AT3G53680	AT2G20670	AT3G62910	AT1G53300
					AT4G27520	AT5G66440	AT3G11510	AT2G26520	AT1G58070	AT5G66750	AT5G25190	AT1G74730	AT1G68780
					AT4G26830	AT1G29070	AT1G41830	AT3G17680	AT5G03940	AT5G24105	AT2G40020	AT3G52960	AT4G35250
					AT2G26520	AT1G26820	AT1G51100	AT5G60660	AT2G30432	AT4G36540	AT5G44635	AT5G13730	AT2G01755
					AT4G35730	AT5G15510	AT4G29740	AT1G80560	AT1G26600	AT5G47440	AT5G11160	AT3G47650	AT2G45340
					AT5G19780	AT1G69320	AT1G18080	AT4G16970	AT3G06840	AT5G51820	AT1G21540	AT5G36120	AT1G75710
					AT5G56540	AT3G06140	AT5G02450	AT5G48900	AT5G20720	AT2G17300	AT1G52910	AT1G23480	AT5G15310
					AT5G59970	AT4G26760	AT2G46890	AT2G44650	AT2G46780	AT3G48870	AT5G15600	AT3G53530	AT2G32640
					AT2G36050	AT1G10850	AT1G12570	AT4G15000	AT1G33480	AT2G25840	AT3G19620	AT2G43560	AT1G71720
					AT3G62870		AT1G02660	AT3G20860	AT3G29320	AT4G38430	AT3G11170	AT1G01080	AT1G64355
					AT3G05140		AT4G12620	AT5G12110	AT4G33110	AT3G50660	AT5G24105	AT1G05190	AT5G41050
					AT2G20562		AT1G71720	AT5G41060	AT3G53750	AT3G48460	AT1G22430	AT3G58850	AT3G62630
					AT5G57130		AT1G69200	AT2G21880	AT3G50240	AT3G04630	AT3G23530	AT5G43870	AT5G46580
					AT2G29570		AT1G17560	AT1G72370	AT5G10250	AT5G66800	AT5G51820	AT3G06150	AT3G14110
					AT2G38540		AT2G37720	AT1G70280	AT5G41880	AT2G18990	AT5G57030	AT4G21870	AT4G28050
					AT3G55690		AT1G51405	AT4G37110	AT1G52750	AT5G44050	AT5G13510	AT3G50240	AT4G14740
					AT1G34580		AT3G49910	AT2G47500	AT2G34640	AT5G62940	AT3G06140	AT3G63190	AT1G73110
					AT3G21950		AT1G63260	AT2G47610	AT3G27160	AT2G19170	AT2G27060	AT5G60670	AT3G59970
					AT3G45930		AT4G24380	AT2G21080	AT3G44220	AT1G75090	AT5G62470	AT4G38840	AT4G13575
					AT4G16390		AT2G20670	AT3G19620	AT2G44640	AT1G23410	AT3G12930	AT2G27060	AT3G53130
					AT2G23380		AT4G35920	AT1G33480	AT5G43700	AT3G27850	AT2G40400	AT4G22290	AT1G64150
					AT3G55280		AT4G12970	AT2G14880	AT3G48870	AT4G01250	AT2G19620	AT1G12000	AT5G51560
					AT4G14130		AT3G01500	AT3G16660	AT5G18690	AT1G04250	AT4G01150	AT3G09050	AT3G07010
					AT1G17560		AT5G58960	AT1G71720	AT3G53800	AT4G37540	AT1G30380	AT3G17350	AT3G12345
					AT2G22500		AT4G31210	AT5G25590	AT3G13120	AT3G62160	AT1G05230	AT5G49100	AT2G30424
					AT5G55510		AT5G39740	AT3G59980	AT1G03780	AT5G43700	AT2G17630	AT5G54970	AT5G13730
					AT4G33110		AT5G23350	AT3G56330	AT3G28460	AT2G41170	AT3G12870	AT3G55630	AT4G20940
					AT3G45230		AT1G29890	AT3G15540	AT5G13840	AT5G10250	AT1G77490	AT1G33590	AT1G69420
					AT4G19020		AT3G59040	AT3G01480	AT3G61610	AT5G48920	AT4G30620	AT1G63940	AT1G55370
					AT2G31610		AT1G30370	AT2G34510	AT5G02160	AT3G02120	AT5G52280	AT5G11450	AT5G53490
					AT1G45207		AT5G27850	AT3G25030	AT3G25660	AT2G26250	AT5G22940	AT5G01240	AT3G53260
					AT3G53650		AT4G35730	AT1G69740	AT5G12110	AT5G12900	AT5G40150	AT1G71500	AT4G28310
					AT4G01460		AT3G48930	AT1G07320	AT1G18650	AT5G18570	AT4G28250	AT1G67830	AT3G45850
					AT4G37290		AT2G40300	AT3G22070	AT3G26710	AT5G20720	AT1G07450	AT5G15310	AT5G53880
					AT3G51870		AT4G34760	AT3G52110	AT4G28050	AT5G58300	AT3G63190	AT5G39080	AT5G13100
					AT5G06330		AT3G17390	AT3G54210	AT1G33440	AT1G25510	AT3G45850	AT1G48630	AT1G06080
					AT5G20290		AT3G51870	AT4G30350	AT1G79620	AT3G21950	AT4G18780	AT3G08940	AT2G30570
					AT3G57660		AT3G20860	AT5G12860	AT1G68590	AT5G03940	AT5G01075	AT2G22670	AT3G04340
					AT2G39180		AT5G11420	AT5G11160	AT3G51220	AT2G32500	AT4G39710	AT5G53880	AT3G21460
					AT4G12970		AT2G18380	AT5G36710	AT2G47440	AT5G62720	AT2G47500	AT2G28150	AT2G16850
					AT4G38160		AT5G13840	AT4G02800	AT2G26540	AT4G37220	AT5G62140	AT1G75900	AT1G69740
					AT1G23290		AT5G49910	AT4G19020	AT2G40400	AT3G19480	AT3G07420	AT2G28760	AT5G06390
					AT5G63310		AT2G23700	AT1G47900	AT2G36620	AT1G65310	AT3G06868	AT4G32800	AT1G45130
					AT5G18380		AT3G25855	AT1G49580	AT2G44300	AT2G37040	AT3G60840	AT1G14270	AT2G40490
					AT1G19990		AT2G40570	AT5G51550	AT4G34090	AT1G68780	AT2G46780	AT1G29530	AT1G04430
					AT5G62500		AT1G18370	AT5G52570	AT5G52960	AT4G14200	AT1G31860	AT1G15570	AT5G14320
					AT5G55400		AT1G04520	AT5G43700	AT4G38160	AT5G66470	AT4G22290	AT5G12860	AT1G50010
					AT2G14880		AT2G19620	AT4G37540	AT1G18540	AT4G18780	AT3G56650	AT3G02640	AT2G21280
					AT4G12620		AT2G18020	AT3G45230	AT1G04360	AT1G14840	AT1G20010	AT4G15700	AT2G47750
					AT1G10850		AT3G52110	AT4G29310	AT2G26520	AT3G27830	AT2G46820	AT3G62930	AT1G27130
					AT3G53232		AT2G23690	AT3G26700	AT3G21950	AT1G78260	AT3G56940	AT5G49160	AT2G37790
					AT5G66470		AT2G25220	AT1G04020	AT3G21190	AT3G42660	AT2G01590	AT4G25080	AT2G38230
					AT1G58420		AT5G46910	AT5G58580	AT5G41080	AT1G04360	AT5G39860	AT2G46810	AT5G08280
					AT1G07150		AT1G16920	AT2G38970	AT1G66940	AT5G25590	AT3G27200	AT5G35220	AT5G05740
					AT3G61110		AT4G19100	AT1G71890	AT3G51740	AT2G47500	AT3G23760	AT1G55370	AT4G09040
					AT1G05470		AT5G63570	AT5G13520	AT5G65640	AT4G26530	AT1G52230	AT5G03940	AT5G67280
					AT5G37660		AT1G63220	AT5G05860	AT3G46740	AT4G34290	AT2G30200	AT4G14770	AT2G39670
					AT4G35920		AT3G49010	AT4G03205	AT2G20875	AT2G28605	AT4G11320	AT1G65870	AT2G21650
					AT2G09990		AT2G26190	AT2G42220	AT2G17300	AT3G44220	AT2G23360	AT3G02870	AT3G08770
					AT4G17600		AT5G51600	AT5G40330	AT3G49940	AT1G10380	AT2G28605	AT5G44050	AT4G02790
					AT3G52900		AT4G30350	AT3G28900	AT5G66800	AT1G75900	AT5G12860	AT1G68890	AT3G62020
					AT4G39200		AT5G66310	AT2G31010	AT3G10870	AT4G02100	AT5G62720	AT3G01960	AT5G14910
					AT4G17520		AT5G51460	AT1G19150	AT2G44580	AT1G20823	AT2G20875	AT3G26520	AT2G13610
					AT1G15930		AT5G16590	AT1G44575	AT2G44830	AT3G52960	AT4G16141	AT3G53130	AT4G23740
					AT2G31725		AT5G47380	AT5G23310	AT2G21880	AT5G65640	AT3G59970	AT4G26555	AT4G02060
					AT2G44650		AT3G27740	AT5G18970	AT2G22200	AT4G23750	AT1G53730	AT5G18030	AT1G49650
					AT1G27460		AT5G40610	AT5G18460	AT2G36200	AT3G10570	AT3G50660	AT2G18990	AT2G21050
					AT3G06980		AT1G07450	AT2G33450	AT3G06770	AT3G06140	AT2G35190	AT5G21430	AT5G35220
					AT1G63660		AT3G10340	AT5G49800	AT5G57130	AT3G11170	AT1G65310	AT1G60600	AT5G62920
					AT2G36170		AT3G26700	AT1G79840	AT3G63140	AT2G38110	AT4G12830	AT1G69420	AT3G06145
					AT1G64510		AT5G01910	AT2G47440	AT2G26330	AT5G45960	AT4G26520	AT3G25670	AT3G17350
					AT1G16130		AT3G61820	AT4G29740	AT1G21910	AT1G07450	AT5G59970	AT5G42070	AT2G27680
					AT1G49650		AT4G22753	AT3G10080	AT5G51190	AT5G11450	AT1G05850	AT5G26200	AT1G04110
					AT3G25920		AT5G55510	AT4G27720	AT1G31860	AT2G23360	AT1G14840	AT5G17420	AT2G31170
					AT5G51600		AT5G41060	AT1G58290	AT3G25500	AT5G35220	AT5G66750	AT1G74690	AT1G14280
					AT1G17650		AT4G16970	AT2G27710	AT3G14240	AT4G30620	AT5G49170	AT1G31860	AT4G27700
					AT1G21070		AT4G18100	AT2G26330	AT5G41060	AT2G34640	AT5G42720	AT2G05920	AT5G10390
					AT5G23740		AT2G14880	AT1G54820	AT3G57450	AT4G10910	AT3G56810	AT1G06680	AT5G49215
					AT5G64420		AT5G19780	AT5G25090	AT1G19970	AT1G02280	AT5G03120	AT5G62280	AT5G65410
					AT3G57600		AT2G30432	AT1G78850	AT5G14210	AT2G46780	AT1G21070	AT5G36925	AT3G54090
					AT3G59540		AT3G16250	AT1G69200	AT4G14550	AT2G23560	AT5G48920	AT5G18460	AT1G74730
					AT2G46780		AT2G34510	AT1G30600	AT1G02280	AT5G48220	AT5G47440	AT3G53380	AT2G34640
					AT3G05470		AT3G02790	AT5G13510	AT4G27595	AT1G30690	AT3G50800	AT5G10690	AT5G26200
							AT1G60810	AT5G21930	AT2G12462	AT1G23480	AT4G25260	AT4G12800	AT5G01370
							AT1G10850	AT3G47860	AT1G51060	AT1G19970	AT1G26600	AT2G45340	AT1G75900
							AT1G01120	AT4G13930	AT5G18970	AT3G48100	AT3G02870	AT4G15560	AT1G67750
							AT1G79840	AT4G26790	AT2G24600	AT1G22430	AT3G52290	AT2G32560	AT5G43310
							AT3G26710	AT3G56620	AT3G11700	AT5G56540	AT1G15980	AT4G34620	AT5G65700
							AT1G12900	AT3G25855	AT5G51100	AT5G43745	AT1G25510	AT4G26790	AT3G50820
							AT3G15190	AT1G53060	AT2G32860	AT1G14270	AT3G27830	AT5G01890	AT3G54830
							AT3G52370	AT3G61610	AT5G57030	AT2G01950	AT2G02780	AT5G60490	AT5G17700
							AT2G24090	AT1G03630	AT4G14310	AT1G69530	AT2G17300	AT3G04810	AT3G18710
							AT2G24230	AT4G35920	AT5G66310	AT4G12690	AT4G29360	AT5G05740	AT5G54770
							AT2G28430	AT4G12620	AT1G09340	AT2G36620	AT4G15680	AT1G04360	AT5G62720
							AT4G16390	AT1G67090	AT5G66330	AT2G28150	AT3G48870	AT1G72230	AT3G28040
							AT3G47520	AT3G26710	AT2G30150	AT4G34610	AT1G17190	AT3G22790	AT4G26555
							AT4G24175	AT3G52960	AT2G34510	AT4G03100	AT1G01190	AT4G09160	AT5G30510
							AT5G11160	AT1G56190	AT1G16920	AT3G59970	AT1G10370	AT5G48220	AT1G69830
							AT1G52300	AT1G68400	AT5G13520	AT2G31170	AT5G43870	AT4G02330	AT2G28150
							AT3G54920	AT3G53750	AT3G46490	AT5G35790	AT1G51100	AT5G41460	AT3G04810
							AT4G26670	AT4G35730	AT4G00970	AT4G27720	AT3G27850	AT5G61000	AT4G23800
							AT5G25090	AT5G02870	AT3G50685	AT3G63410	AT4G19530	AT5G27360	AT1G34430
							AT5G60660	AT1G01190	AT5G24760	AT2G44650	AT3G12780	AT3G60320	AT2G38750
							AT2G03420	AT1G12570	AT1G10960	AT1G10060	AT5G62940	AT1G76540	AT5G59870
							AT3G51080	AT5G05940	AT3G05800	AT1G72230	AT5G15580	AT2G45180	AT3G54720
							AT2G24170	AT3G62910	AT3G52450	AT3G45850	AT3G62910	AT1G28010	AT3G01440
							AT1G69740	AT1G05760	AT5G60660	AT3G51600	AT1G23460	AT1G63310	AT1G78170
							AT2G23350	AT5G35220	AT1G68400	AT3G59400	AT4G27720	AT2G43360	AT1G80380
							AT5G12860	AT5G62580	AT1G79720	AT5G22500	AT2G19170	AT5G42100	AT1G21880
							AT4G11320	AT3G47450	AT1G21070	AT1G29430	AT5G46570	AT4G29310	AT3G48870
							AT1G07570	AT3G13120	AT1G03600	AT5G55230	AT3G26700	AT5G23120	AT3G52940
							AT5G60930	AT5G23530	AT4G31700	AT1G63940	AT3G25900	AT1G76240	AT3G17390
							AT5G01190	AT4G32800	AT5G60670	AT4G33666	AT5G44050	AT3G52840	AT1G41830
							AT4G04840	AT1G60600	AT1G11670	AT2G47630	AT3G44220	AT3G48870	AT1G17840
							AT3G48110	AT2G23690	AT3G51470	AT5G27450	AT4G14200	AT2G22795	AT5G12110
							AT3G05140	AT4G09010	AT2G18380	AT1G56190	AT5G07080	AT5G41900	AT3G24430
							AT5G11450	AT4G00020	AT3G52290	AT2G19780	AT5G54180	AT3G47470	AT5G66470
							AT2G43360	AT2G42870	AT2G43030	AT1G21880	AT4G38160	AT4G21750	AT1G18810
							AT3G19680	AT3G52500	AT2G38870	AT4G10955	AT1G74970	AT2G17780	AT1G01170
							AT5G66650	AT2G32640	AT3G48420	AT5G49215	AT3G52750	AT3G26650	AT1G80080
							AT4G27950	AT5G23350	AT1G14270	AT2G40100	AT2G47590	AT5G07020	AT3G28900
							AT2G27720	AT5G40610	AT4G35320	AT3G18280	AT5G65360	AT1G53730	AT1G68520
							AT3G56620	AT4G27280	AT3G17350	AT4G23500	AT4G19100	AT2G43535	AT1G18250
							AT5G40330	AT5G38420	AT1G67830	AT2G47590	AT5G45960	AT4G39040	AT5G62840
							AT1G33440	AT2G46810	AT5G18020	AT2G39470	AT3G62160	AT5G14060	AT1G47580
							AT4G36130	AT2G22200	AT3G51280	AT3G63190	AT3G63410	AT3G12710	AT1G48630
							AT5G65410	AT5G04200	AT5G47700	AT2G44580	AT5G09760	AT4G27430	AT3G51080
							AT3G53232	AT1G71830	AT2G42570	AT4G19020	AT4G12900	AT1G58370	AT5G11480
							AT3G25660	AT3G61920	AT5G13510	AT1G32780	AT3G52940	AT3G01440	AT5G67390
							AT3G47450	AT1G69770	AT1G70280	AT3G46740	AT5G56540	AT2G36620	AT5G23310
							AT1G73370	AT1G14890	AT5G03360	AT5G65360	AT4G23500	AT1G21880	AT4G23670
							AT1G12460	AT5G18570	AT2G37720	AT5G44530	AT1G75090	AT4G26960	AT1G60000
							AT5G64620	AT5G57700	AT5G09760	AT3G60220	AT3G18050	AT2G28740	AT1G63940
							AT1G60950	AT4G30620	AT2G19620	AT2G22200	AT2G23560	AT5G52650	AT3G11090
							AT5G25460	AT4G18070	AT1G74055	AT4G14890	AT2G22200	AT1G56580	AT1G45010
							AT1G05210	AT5G61170	AT4G32800	AT5G62470	AT4G25960	AT5G08030	AT3G48200
							AT3G27160	AT3G28340	AT5G56850	AT1G01190	AT1G67700	AT3G29185	AT2G42190
							AT5G17870	AT3G24660	AT1G12000	AT2G21880	AT3G06020	AT5G44635	AT5G53580
							AT3G53650	AT4G35970	AT2G30200	AT4G24140	AT1G26100	AT1G47900	AT4G00810
							AT1G12800	AT5G01190	AT4G02800	AT1G55480	AT4G37110	AT5G54190	AT1G56580
							AT5G25590	AT5G13630	AT1G79700	AT4G12830	AT4G19020	AT5G12110	AT3G18773
							AT1G30040	AT5G60930	AT2G01950	AT1G50450	AT5G15310	AT4G28190	AT1G72940
							AT5G46510	AT5G47440	AT1G48630	AT5G09760	AT3G06750	AT5G47500	AT4G00970
							AT1G31180	AT1G32990	AT1G63940	AT2G43360	AT3G63510	AT3G47860	AT5G16715
							AT1G19970	AT1G73370	AT5G06390	AT5G14920	AT4G20870	AT5G60200	AT5G58960
							AT2G21080	AT4G17560	AT1G65870	AT5G49460	AT2G01950	AT5G63140	AT5G39320
							AT5G48540	AT5G10390	AT2G05070	AT2G16280	AT4G14890	AT1G73110	AT3G21190
							AT4G15510	AT4G16390	AT3G62910	AT1G09310	AT1G23410	AT2G35190	AT5G62140
							AT3G10930	AT3G29320	AT1G07570	AT3G05600	AT2G44580	AT1G68238	AT5G44650
							AT5G19730	AT2G44830	AT3G20860	AT5G40150	AT4G03100	AT3G14330	AT2G32650
							AT4G25830	AT3G14240	AT3G09580	AT1G78860	AT1G33590	AT2G17630	AT3G54470
							AT2G32640	AT1G80050	AT5G35220	AT4G26960	AT2G16280	AT3G53100	AT4G30280
							AT4G30680	AT4G13170	AT2G28150	AT3G25900	AT1G50450	AT1G05470	AT4G23500
							AT5G20490	AT1G72250	AT1G62990	AT5G66740	AT5G47230	AT4G02770	AT5G18020
							AT5G43745	AT4G31000	AT5G66470	AT4G25890	AT5G24420	AT4G17390	AT3G06880
							AT5G23420	AT4G26690	AT5G12860	AT4G17810	AT2G32500	AT1G12845	AT2G35660
							AT2G04030	AT4G33760	AT5G40330	AT1G33440	AT4G18440	AT4G20130	AT2G23600
							AT4G12600	AT1G14270	AT1G07490	AT1G70200	AT5G43745	AT1G05230	AT5G07240
							AT5G15510	AT2G37720	AT4G03205	AT4G11100	AT5G64040	AT4G34290	AT1G33240
							AT1G10370	AT1G23170	AT5G40380	AT1G26600	AT1G01610	AT1G10850	AT4G09160
							AT2G38360	AT5G51720	AT3G42660	AT5G49910	AT4G00020	AT1G12860	AT4G20130
							AT5G59970	AT1G33140	AT1G64380	AT5G36120	AT3G05910	AT2G06520	AT3G49470
							AT1G78530	AT1G49730	AT1G70895	AT3G02870	AT3G17350	AT4G03280	AT4G17390
							AT2G37180	AT2G05160	AT1G20340	AT3G08680	AT2G05100	AT4G01050	AT1G10640
							AT4G36030	AT1G70200	AT5G56120	AT3G12780	AT2G43360	AT1G50450	AT2G25080
							AT2G38750	AT1G70895	AT1G20310	AT1G21540	AT1G47900	AT4G14560	AT3G07540
							AT4G25340	AT2G37090	AT5G51910	AT2G32200	AT1G80280	AT1G54500	AT2G48070
							AT5G52570	AT4G16563	AT1G68870	AT5G44550	AT5G18030	AT1G12330	AT2G39730
							AT1G67320	AT5G63570	AT5G18700	AT2G28630	AT3G54890	AT3G11110	AT2G44650
							AT1G21070	AT2G41950	AT5G49460	AT5G45700	AT3G21950	AT5G54380	AT5G19940
							AT5G64580	AT1G63300	AT2G44920	AT3G53130	AT3G52960	AT2G38970	AT1G33590
							AT1G38065	AT5G27360	AT1G70200	AT4G38420	AT5G66330	AT5G18970	AT5G38660
							AT4G23190	AT1G66100	AT5G10390	AT3G19680	AT5G49460	AT4G01580	AT1G70940
							AT2G46810	AT1G16920	AT5G52280	AT3G51470	AT1G65060	AT3G21550	AT3G46740
							AT4G17030	AT2G19620	AT1G18370	AT2G38970	AT5G40330	AT4G01250	AT5G55280
							AT2G37190	AT5G22740	AT4G36180	AT5G13520	AT2G44920	AT4G37930	AT2G34560
							AT1G21500	AT3G53232	AT1G14890	AT2G28210	AT2G37790	AT4G25890	AT5G14660
							AT1G04020	AT4G15510	AT5G35790	AT5G60670	AT5G36800	AT5G51910	AT5G12150
							AT3G28460	AT4G34220	AT3G62720	AT2G26520	AT4G10955	AT2G25840	AT4G08040
							AT3G08600	AT3G23760	AT3G12700	AT5G13840	AT1G69523	AT4G30950	AT3G55500
							AT1G30600	AT3G18280	AT5G12900	AT1G51100	AT4G23740	AT1G52220	AT1G49580
							AT3G53020	AT3G25500	AT4G23500	AT4G19100	AT3G42660	AT5G16715	AT5G47700
							AT3G23760	AT1G53240	AT3G61920	AT4G23290	AT3G48100	AT3G22210	AT5G52650
							AT4G24930	AT4G09650	AT5G62470	AT5G52280	AT1G11790	AT2G36990	AT1G70820
							AT5G23530	AT5G41140	AT5G22740	AT1G53730	AT3G53260	AT1G70710	AT1G01430
							AT2G28410	AT5G11450	AT2G07690	AT1G79620	AT2G45340	AT4G18760	AT5G49555
							AT5G03510	AT4G24175	AT1G79840	AT3G26700	AT4G26960	AT1G14030	AT1G68238
							AT4G16563	AT3G05140	AT1G23170	AT3G23940	AT4G20430	AT4G19020	AT1G26770
							AT3G53530	AT4G09030	AT4G35730	AT1G30600	AT2G32100	AT4G08685	AT1G20950
							AT5G62920	AT4G25740	AT4G24275	AT1G58070	AT2G47630	AT1G09440	AT2G25060
							AT1G01190	AT4G26830	AT2G23000	AT3G52290	AT5G55230	AT3G05910	AT1G12860
							AT1G63300	AT2G19170	AT2G44650	AT1G74960	AT2G47940	AT5G04140	AT2G39900
							AT4G08160	AT3G48110	AT3G21460	AT3G21300	AT4G11100	AT4G00950	AT2G02130
							AT5G03940	AT2G18380	AT2G23690	AT3G51220	AT2G28210	AT4G17490	AT4G35320
							AT4G17560	AT5G53880	AT1G50450	AT3G10870	AT5G25590	AT3G54050	AT3G23840
							AT1G12650	AT4G21280	AT1G49380	AT3G61750	AT2G26540	AT2G46630	AT1G75800
							AT1G69320	AT4G15700	AT2G28605	AT2G30432	AT1G10850	AT4G13575	AT3G02250
							AT1G62990	AT3G59040	AT3G52110	AT1G14345	AT1G76240	AT3G10840	AT2G33180
							AT5G56670	AT3G46320	AT5G01075	AT4G25260	AT4G05190	AT5G46880	AT3G45230
							AT1G14890	AT4G20430	AT1G32080	AT3G10520	AT3G08680	AT4G11100	AT1G12460
							AT4G29410	AT2G43360	AT1G12860	AT5G61000	AT5G01530	AT4G03190	AT5G45280
							AT3G52580	AT1G63480	AT3G57830	AT1G31800	AT4G25890	AT4G28180	AT2G27820
							AT2G38140	AT3G54470	AT4G19020	AT5G66330	AT5G37660	AT1G13170	AT4G04330
							AT4G28180	AT1G05230	AT5G18570	AT4G05190	AT1G31800	AT1G31800	AT3G58850
							AT3G53680	AT5G08330	AT3G26520	AT2G44830	AT4G30020	AT3G20790	AT3G18390
							AT2G01918	AT1G66400	AT5G66740	AT3G21460	AT2G19780	AT4G18570	AT2G45190
							AT3G19620	AT3G05900	AT3G19680	AT5G57030	AT5G14660	AT5G14660	AT3G25805
							AT1G34580	AT5G66330	AT5G67100	AT1G74970	AT5G43760	AT5G40610	AT1G04820
							AT3G01550	AT5G55230	AT5G12050	AT3G17120	AT4G28750	AT4G14310	AT3G20790
							AT5G47440	AT4G26960	AT5G09730	AT5G37660	AT3G51470	AT3G04340	AT4G18205
							AT3G54210	AT1G29910	AT1G47900	AT3G59780	AT4G24540	AT3G20680	AT5G17230
							AT5G49460	AT4G14940	AT2G15440	AT2G02100	AT1G78260	AT2G02130	AT1G51940
							AT2G19670	AT1G54050	AT2G25840	AT5G03120	AT3G53130	AT2G20260	AT3G03710
							AT5G58300	AT1G30370	AT4G22540	AT1G52230	AT5G05740	AT3G17040	AT3G44750
							AT4G31000	AT4G16500	AT4G13410	AT4G36180	AT3G60220	AT4G16141	AT3G46550
							AT3G54180	AT4G22620	AT4G26520	AT5G62140	AT2G44650	AT3G57560	AT3G01960
							AT4G20130	AT1G09890	AT5G42100	AT1G48410	AT1G33440	AT3G27960	AT3G60750
							AT4G33440	AT1G66940	AT5G03510	AT1G52750	AT5G36120	AT1G18060	AT1G12330
							AT4G28050	AT2G21860	AT4G37110	AT1G03780	AT3G10570	AT5G55540	AT2G26900
							AT5G18570	AT2G43030	AT5G57780	AT5G43760	AT1G29510	AT2G37220	AT1G73870
							AT5G64310	AT4G23500	AT5G49215	AT5G57130	AT3G53680	AT2G07690	AT1G50450
							AT3G13600	AT2G41650	AT5G23350	AT5G38520	AT5G04820	AT5G57780	AT2G21170
							AT3G12170	AT2G28430	AT3G59980	AT1G48630	AT5G11450	AT5G14320	AT2G30150
							AT5G44020	AT5G14510	AT3G61750	AT3G59010	AT1G53300	AT4G37110	AT2G18890
							AT1G73620	AT4G17970	AT1G02650	AT3G18850	AT3G09050	AT4G25290	AT1G14840
							AT2G39390	AT5G66520	AT4G16970	AT5G15580	AT5G45280	AT1G11790	AT1G35420
							AT1G72250	AT2G17033	AT1G05760	AT1G15180	AT5G13520	AT2G44920	AT4G12970
							AT4G14940	AT1G13920	AT2G45400	AT1G29440	AT1G14150	AT1G80560	AT2G38310
							AT1G32990	AT4G25260	AT5G49910	AT1G67830	AT5G66740	AT1G72640	AT2G21210
							AT1G58290	AT3G44590	AT3G23760	AT5G46570	AT1G29930	AT1G75960	AT1G57820
							AT5G51550	AT5G03940	AT2G47590	AT3G22070	AT2G01755	AT2G29180	AT1G31920
							AT3G23740	AT2G28790	AT1G51405	AT3G10060	AT1G30600	AT3G54820	AT4G29905
							AT2G20562	AT3G21055	AT1G53730	AT5G25190	AT5G50915	AT2G16280	AT4G39510
							AT5G35220	AT5G51600	AT4G26960	AT5G41880	AT4G24140	AT5G51110	AT3G06070
							AT4G26830	AT3G05800	AT5G13400	AT1G20010	AT4G27430	AT2G32180	AT5G52780
							AT1G29250	AT3G53530	AT2G38480	AT1G01610	AT1G74960	AT1G21540	AT4G39970
							AT3G52940	AT2G45750	AT4G10480	AT5G45490	AT1G79620	AT5G10020	AT1G74690
							AT5G13240	AT5G65360	AT3G53100	AT3G51740	AT5G53490	AT1G29450	AT5G04160
							AT1G12845	AT4G14130	AT2G37470	AT4G22540	AT3G55710	AT1G78830	AT1G59840
							AT4G19810	AT3G20150	AT1G12380	AT5G54180	AT1G14270	AT5G53490	AT4G14560
							AT1G72670	AT4G29780	AT5G01881	AT1G68238	AT1G76450	AT1G69700	AT2G44120
							AT3G05470	AT1G78530	AT2G31270	AT5G51100	AT1G30690	AT3G55990	AT4G20760
							AT2G42870	AT2G19780	AT3G17680	AT2G02450	AT3G22070	AT5G03390	AT5G48360
							AT1G80710	AT5G18700	AT5G67270	AT1G18540	AT4G27595	AT5G62840	AT5G09660
							AT5G05860	AT3G25520	AT1G04020	AT5G67100	AT1G21910	AT2G23670	AT5G40150
							AT5G51100	AT1G68870	AT1G22550	AT3G06750	AT5G45700	AT3G20820	AT1G68400
							AT5G66440	AT5G47230	AT4G18440	AT1G13920	AT3G51030	AT3G46550	AT4G39460
							AT3G27690	AT3G56160	AT1G68190	AT2G30150	AT1G78860	AT2G29300	AT3G19450
							AT5G23860	AT1G12520	AT5G19780	AT4G00020	AT1G29430	AT2G24230	AT5G25190
							AT3G44590	AT4G09950	AT2G28790	AT3G56090	AT4G37220	AT5G15740	AT1G79560
							AT2G32180	AT4G28210	AT5G51820	AT3G48610	AT4G36180	AT5G20720	AT4G27720
							AT5G22650	AT5G54180	AT2G15680	AT3G59980	AT2G05920	AT4G01950	AT3G28200
							AT4G19020	AT1G29920	AT3G53232	AT5G57700	AT3G51720	AT1G71695	AT2G42740
							AT4G09320	AT5G08000	AT1G63300	AT3G51720	AT3G51740	AT3G06770	AT4G39900
							AT5G46690	AT3G51080	AT2G40550	AT4G31700	AT5G10690	AT1G18540	AT3G59980
							AT1G48920	AT5G34940	AT3G02870	AT3G01440	AT5G60200	AT2G46930	AT4G17460
							AT3G54040	AT4G20760	AT4G37750	AT3G56940	AT3G05600	AT5G47700	AT5G57170
							AT4G26660	AT1G21540	AT4G17390	AT1G22550	AT4G02100	AT5G24314	AT1G22630
							AT1G16630	AT5G01881	AT1G33930	AT4G01150	AT1G73930	AT4G24750	AT5G64290
							AT4G30990	AT1G53730	AT2G28630	AT4G17390	AT2G22990	AT5G49460	AT5G46690
							AT2G33450	AT5G59850	AT2G02500	AT2G42170	AT3G51600	AT1G78370	AT5G16400
							AT4G17240	AT1G01100	AT5G05160	AT4G27595	AT1G78180	AT3G28860	AT4G00165
							AT3G52960	AT5G15510	AT3G27830	AT3G57040	AT2G30432	AT5G65220	AT4G16141
							AT4G23940	AT3G53680	AT1G52830	AT3G57600	AT1G61170	AT4G29360	AT1G31860
							AT1G20816	AT3G16180	AT5G10690	AT1G68890	AT5G41060	AT1G52190	AT4G14870
							AT1G09590	AT5G62500	AT3G63510	AT5G11160	AT1G70200	AT2G36570	AT1G68890
							AT1G03110	AT1G16080	AT2G29730	AT1G05850	AT3G62820	AT2G35650	AT1G02280
							AT3G59980	AT1G75680	AT2G32640	AT3G15540	AT3G47650	AT1G74960	AT1G20330
							AT5G23910	AT4G01250	AT1G18090	AT1G54050	AT3G55800	AT5G58300	AT3G08680
							AT5G10020	AT5G19770	AT3G59400	AT3G46490	AT2G25840	AT2G34640	AT3G10840
							AT1G77590	AT3G56130	AT4G11100	AT5G36800	AT1G26570	AT4G23740	AT1G48410
							AT1G49760	AT3G55710	AT5G01190	AT4G13710	AT4G12980	AT4G19380	AT3G63170
							AT4G16980	AT1G69320	AT1G12570	AT3G12870	AT3G63130	AT4G11320	AT1G68560
							AT3G06700	AT1G75960	AT5G49800	AT1G15290	AT3G17120	AT5G57760	AT1G70410
							AT5G37770	AT4G19100	AT5G55740	AT2G40690	AT1G60550	AT1G08380	AT1G18540
							AT4G11080	AT1G22550	AT1G30600	AT1G08560	AT3G57830	AT4G31700	AT2G34170
							AT4G34580	AT4G28180	AT2G23700	AT1G71050	AT1G52750	AT5G55280	AT5G08720
							AT3G07110	AT2G02450	AT3G18960	AT5G54270	AT5G58260	AT3G10520	AT4G02330
							AT1G19990	AT2G20450	AT1G04420	AT3G52750	AT1G61795	AT3G46740	AT4G30950
							AT4G14130	AT1G34580	AT1G68890	AT2G36200	AT2G34640	AT1G54780	AT5G51545
							AT1G33930	AT3G05470	AT3G54180	AT4G25290	AT1G15180	AT1G69530	AT2G04039
							AT5G14510	AT2G25840	AT1G21540	AT1G77490	AT1G68890	AT3G45230	AT2G27040
							AT1G77630	AT5G43750	AT2G46710	AT3G17390	AT5G42070	AT5G12250	AT4G32260
							AT3G20150	AT2G24490	AT1G15290	AT3G06130	AT5G67100	AT4G00165	AT4G13930
							AT4G28210	AT3G54090	AT2G26250	AT3G10340	AT1G65900	AT4G18370	AT2G27060
							AT2G42220	AT3G27850	AT1G69530	AT4G23740	AT3G01810	AT2G31170	AT2G36620
							AT5G58580	AT2G43120	AT1G74970	AT3G18050	AT1G48630	AT5G51545	AT1G53730
								AT4G02530	AT5G27450	AT1G05190	AT3G25480	AT5G23400	AT4G05090
								AT3G52940	AT2G38310	AT1G73110	AT5G40610	AT2G02950	AT2G41950
								AT3G59970	AT5G51600	AT3G51280	AT5G52882	AT1G70410	AT4G03190
								AT2G35500	AT4G34290	AT1G10850	AT5G10390	AT5G62550	AT4G32330
								AT1G20823	AT4G00020	AT3G25700	AT2G36145	AT2G40550	AT4G00180
								AT1G32470	AT3G47860	AT4G14550	AT1G38065	AT4G28250	AT2G34680
								AT1G74960	AT1G60810	AT5G60660	AT2G28790	AT3G50820	AT4G25290
								AT4G23940	AT3G03840	AT5G55740	AT5G53880	AT5G39860	AT5G10920
								AT2G28620	AT1G71890	AT5G10690	AT1G58070	AT4G23940	AT1G60790
								AT3G28460	AT1G21880	AT5G40330	AT1G56720	AT3G18130	AT1G78040
								AT4G24275	AT5G10160	AT5G53880	AT5G46700	AT4G30680	AT3G47450
								AT1G26600	AT4G35970	AT3G44735	AT4G00950	AT4G23400	AT4G29310
								AT1G23480	AT2G23360	AT1G12380	AT5G48460	AT5G58310	AT5G21222
								AT3G06030	AT5G47380	AT2G23690	AT1G01080	AT5G46570	AT1G72480
								AT3G01950	AT3G22070	AT3G06020	AT3G57600	AT5G65810	AT2G36870
								AT3G02570	AT4G23750	AT3G57830	AT5G66470	AT2G34560	AT2G26930
								AT5G65640	AT5G19260	AT5G49030	AT5G35220	AT2G47500	AT4G12900
								AT4G33110	AT5G05940	AT3G49940	AT2G35500	AT2G44300	AT3G14330
								AT4G37750	AT5G05960	AT3G29185	AT2G26520	AT4G15830	AT3G03820
								AT4G31590	AT4G38430	AT1G53060	AT5G66310	AT4G29905	AT3G13180
								AT2G25220	AT1G14180	AT5G13460	AT1G03780	AT5G66470	AT1G68060
								AT1G12090	AT4G16500	AT1G80690	AT1G05190	AT4G18640	AT5G66520
								AT1G70270	AT4G15700	AT1G26570	AT3G05180	AT5G41050	AT5G44030
								AT2G32180	AT2G19170	AT1G12000	AT5G49030	AT1G69523	AT3G15480
								AT3G05560	AT1G14345	AT3G26520	AT1G63940	AT5G16390	AT5G64580
								AT5G37010	AT1G04250	AT1G11870	AT3G60320	AT5G58960	AT2G03350
								AT1G07490	AT3G06868	AT2G35500	AT2G44830	AT1G64150	AT4G34830
								AT2G37180	AT5G15580	AT5G46580	AT5G57130	AT3G23890	AT2G18560
								AT3G18960	AT1G44000	AT4G23940	AT4G39040	AT5G21930	AT2G18300
								AT2G24170	AT1G51110	AT1G11670	AT2G32200	AT3G49940	AT5G50740
								AT1G12380	AT3G52960	AT2G02780	AT1G52510	AT2G25830	AT5G03260
								AT5G55400	AT1G73370	AT3G61610	AT1G12000	AT1G20020	AT2G32860
								AT1G16630	AT2G24490	AT1G30380	AT2G28870	AT3G06070	AT2G34510
								AT4G20870	AT2G35500	AT3G55710	AT2G31170	AT2G02500	AT2G43800
								AT5G64580	AT2G16280	AT3G54890	AT2G15440	AT4G21445	AT5G16710
								AT1G48610	AT4G11280	AT5G01881	AT3G51280	AT4G23500	AT3G53190
								AT1G51060	AT3G25980	AT1G15980	AT5G36710	AT1G61170	AT4G20360
								AT5G66440	AT2G44130	AT2G28790	AT4G14740	AT2G02780	AT1G72370
								AT5G01910	AT5G62500	AT1G69523	AT4G23940	AT3G18773	AT3G59010
								AT5G14210	AT1G18360	AT1G65900	AT4G20130	AT1G02280	AT1G29500
								AT3G02790	AT3G59970	AT5G01530	AT2G36200	AT4G00810	AT5G18430
								AT5G06390	AT5G58240	AT3G05180	AT2G18380	AT3G06868	AT2G35130
								AT5G54670	AT5G49030	AT1G44750	AT5G64460	AT2G23360	AT3G11110
								AT1G48570	AT3G26700	AT1G57770	AT3G56330	AT1G32780	AT2G32500
								AT4G33440	AT1G26761	AT2G18380	AT4G33666	AT3G08680	AT3G18110
								AT3G25480	AT4G10910	AT3G06035	AT5G12900	AT2G35130	AT2G18328
								AT1G65900	AT2G41540	AT1G76450	AT2G07690	AT5G50915	AT2G02950
								AT4G27950	AT5G01910	AT3G48110	AT4G25990	AT1G51940	AT2G32560
								AT5G56120	AT3G60220	AT5G47700	AT2G03750	AT3G16920	AT5G42765
								AT4G30680	AT3G63300	AT5G04820	AT5G18700	AT5G44560	AT1G09440
								AT3G50240	AT4G23740	AT2G01755	AT1G01300	AT2G01918	AT1G05835
								AT4G26660	AT4G30620	AT2G01590	AT1G15290	AT1G61520	AT2G04032
								AT5G51820	AT1G72250	AT2G43535	AT5G65640	AT5G41880	AT1G77090
								AT1G11070	AT1G63480	AT4G22620	AT1G12380	AT1G14840	AT3G55630
								AT3G27160	AT3G56620	AT3G45930	AT5G19220	AT1G43670	AT5G54380
								AT2G28740	AT5G60930	AT2G21080	AT3G62930	AT3G54830	AT4G38690
								AT2G28470	AT4G24175	AT2G26540	AT3G51220	AT3G16140	AT4G19020
								AT4G34580	AT4G20870	AT2G12462	AT1G64150	AT2G01950	AT4G34190
								AT3G23740	AT5G44600	AT5G01075	AT3G26520	AT3G20260	AT4G28250
								AT1G66520	AT4G33440	AT3G51030	AT1G80690	AT3G42660	AT1G32100
								AT3G47520	AT1G38065	AT3G63510	AT3G61610	AT3G61750	AT2G35880
								AT2G02740	AT2G37090	AT5G66310	AT2G42170	AT5G13520	AT3G18680
								AT4G26760	AT1G33760	AT2G37450	AT4G18570	AT5G66230	AT5G59250
								AT5G46580	AT3G27850	AT1G01080	AT4G23290	AT2G14880	AT4G12390
								AT5G40150	AT1G31800	AT5G28910	AT3G18280	AT5G15350	AT1G63850
								AT1G69420	AT3G25670	AT1G02950	AT3G04340	AT5G35630	AT5G47110
								AT1G75880	AT2G24170	AT2G40480	AT2G41170	AT5G18080	AT3G57800
									AT3G18170	AT1G60600	AT5G23120	AT5G64290	AT1G04240
									AT3G17120	AT1G33590	AT3G48110	AT4G39350	AT3G23030
									AT5G52650	AT1G74055	AT2G40100	AT4G35250	AT2G31890
									AT5G25090	AT3G61920	AT1G51400	AT4G39620	AT1G23080
									AT1G74730	AT3G08920	AT2G37180	AT1G76405	AT5G13980
									AT4G20760	AT5G18690	AT5G18570	AT1G26230	AT3G60290
									AT2G18990	AT5G10160	AT3G23940	AT1G60810	AT2G29300
									AT4G14940	AT2G37720	AT3G46740	AT3G51820	AT2G45560
									AT1G69770	AT3G03220	AT2G41100	AT2G44650	AT2G34860
									AT5G08000	AT1G77590	AT5G41880	AT5G66750	AT3G27770
									AT3G05140	AT4G28180	AT3G56040	AT1G18810	AT5G54630
									AT3G25855	AT5G10920	AT4G13710	AT1G29510	AT5G11880
									AT1G03230	AT1G18370	AT2G45400	AT4G12900	AT5G28020
									AT1G13920	AT4G20430	AT2G24170	AT2G21540	AT5G18030
									AT1G53060	AT4G35730	AT1G50900	AT2G44120	AT2G44740
									AT3G12780	AT3G53100	AT2G23690	AT3G18390	AT3G10113
									AT4G26760	AT1G21070	AT5G13840	AT5G52280	AT1G64860
									AT5G55400	AT3G55800	AT2G12462	AT2G18300	AT3G20015
									AT1G55480	AT5G05160	AT5G62710	AT1G07570	AT1G48600
									AT3G53130	AT4G13410	AT5G55540	AT4G37240	AT5G19530
									AT5G52100	AT1G29820	AT3G23880	AT3G54090	AT1G25440
									AT5G23910	AT2G14880	AT1G76405	AT1G26220	AT2G20835
									AT4G23690	AT4G25960	AT4G23790	AT3G48110	AT1G08160
									AT4G02130	AT5G48460	AT2G25830	AT3G62630	AT1G29470
									AT1G14840	AT3G05750	AT1G26945	AT5G21222	AT5G51100
									AT4G36410	AT4G30020	AT4G12880	AT5G10250	AT4G28180
									AT1G61170	AT3G48350	AT4G25290	AT1G23410	AT5G65390
									AT3G19480	AT5G40610	AT4G18740	AT3G48610	AT5G49100
									AT5G04890	AT4G39040	AT2G02500	AT5G23060	AT1G24170
									AT1G23480	AT3G56040	AT5G42110	AT3G23880	AT2G25900
									AT3G63190	AT1G18730	AT3G61470	AT3G25700	AT3G07430
									AT5G50370	AT4G02130	AT2G40550	AT3G49300	AT4G38950
									AT4G00810	AT5G01590	AT5G20720	AT5G14910	AT5G64860
									AT1G09890	AT3G55420	AT1G02650	AT4G23790	AT4G23790
									AT3G17640	AT3G47650	AT5G01590	AT3G48200	AT5G46570
									AT3G17390	AT2G44300	AT4G30850	AT3G45430	AT5G07090
									AT1G48100	AT1G61170	AT4G38970	AT5G44600	AT3G63130
									AT2G31170	AT5G19190	AT3G18390	AT1G78180	AT3G50240
									AT3G14940	AT1G70895	AT3G46490	AT2G19170	AT1G38065
									AT3G48460	AT4G38970	AT4G34290	AT4G09040	AT2G28410
									AT4G14750	AT5G56120	AT2G21880	AT2G34420	AT4G39840
									AT3G26960	AT3G52110	AT5G23350	AT1G60790	AT3G23530
									AT1G73620	AT1G50900	AT5G01881	AT1G14430	AT1G29890
									AT1G65900	AT1G47210	AT5G13460	AT1G03130	AT5G35360
									AT3G63410	AT3G23880	AT5G10020	AT2G42740	AT1G78060
									AT1G23030	AT3G14940	AT2G27810	AT3G18750	AT3G48610
									AT4G14890	AT4G37750	AT2G36620	AT5G64940	AT4G32800
									AT5G14510	AT4G35970	AT1G02280	AT1G23390	AT3G51950
									AT5G66650	AT4G18570	AT1G08560	AT3G60840	AT4G22710
									AT3G59040	AT2G15440	AT1G74470	AT3G06140	AT3G55250
									AT3G48110	AT3G25980	AT5G01240	AT5G49030	AT5G40610
									AT1G72670	AT2G46820	AT1G44750	AT5G41060	AT5G56100
									AT5G40610	AT4G19530	AT1G77060	AT3G56040	AT4G28220
									AT1G51100	AT5G51910	AT4G39970	AT5G42110	AT4G01330
									AT4G14130	AT2G34560	AT3G01440	AT3G55646	AT3G16570
									AT1G01300	AT1G67700	AT5G22390	AT3G52900	AT4G09510
									AT1G62520	AT5G36710	AT5G51910	AT5G61130	AT1G52670
									AT5G13060	AT1G60550	AT4G04350	AT3G44750	AT1G02150
									AT2G42170	AT4G17970	AT2G43535	AT3G15540	AT2G41990
									AT1G78530	AT4G24275	AT1G73110	AT5G37660	AT3G01690
									AT3G18660	AT5G47380	AT3G06840	AT5G02550	AT5G61270
									AT5G54970	AT3G17680	AT5G10480	AT5G22940	AT1G19720
									AT3G16410	AT2G45400	AT1G04020	AT5G66570	AT2G33370
									AT4G08160	AT1G12244	AT2G17033	AT3G24430	AT4G24830
									AT5G34940	AT1G69770	AT3G01960	AT5G04820	AT1G23205
									AT1G71830	AT1G33930	AT2G42580	AT1G57770	AT4G22690
									AT5G01530	AT1G80560	AT1G57770	AT2G20875	AT3G02730
									AT2G28620	AT1G53240	AT1G17200	AT5G46580	AT3G18800
									AT1G10380	AT1G60810	AT5G09870	AT3G19620	AT1G11720
									AT4G17470	AT5G03510	AT3G47560	AT4G30620	AT1G76405
									AT1G05190	AT2G44120	AT1G42970	AT3G18850	AT5G15740
									AT1G20930	AT5G10620	AT2G38970	AT3G48100	AT1G64780
									AT2G02450	AT1G02650	AT2G34560	AT3G13000	AT4G16515
									AT4G15690	AT1G48520	AT5G56850	AT3G02120	AT4G30620
									AT2G37100	AT5G16715	AT5G49910	AT1G61795	AT1G32220
									AT4G38825	AT3G03840	AT1G49975	AT1G33770	AT3G56040
									AT1G01610	AT3G03780	AT4G22620	AT4G23290	AT3G48110
									AT1G29890	AT1G06190	AT4G02800	AT4G24540	AT1G68190
									AT1G28530	AT3G56330	AT5G19290	AT3G06020	AT1G45207
									AT1G66160	AT2G31360	AT1G60810	AT2G26730	AT4G04890
									AT2G43360	AT1G09440	AT1G71050	AT4G10910	AT3G09870
									AT4G28180	AT4G28750	AT3G61920	AT1G70090	AT1G03475
									AT3G54040	AT2G41820	AT1G71500	AT4G25260	AT3G62930
									AT4G18570	AT2G41950	AT4G13500	AT1G48600	AT2G25830
									AT5G46570	AT1G51405	AT2G31010	AT5G66330	AT2G02500
									AT4G28703	AT3G18390	AT3G11110	AT1G23460	AT4G26370
									AT4G31000	AT2G22670	AT5G54380	AT5G08640	AT4G33470
									AT2G16270	AT1G04020	AT2G37720	AT5G30510	AT3G05625
									AT1G66400	AT4G02800	AT5G16715	AT3G56330	AT4G04340
									AT4G26830	AT1G79840	AT4G10340	AT1G31920	AT5G44530
									AT2G31360	AT2G41540	AT4G35250	AT3G06035	AT4G23940
									AT1G75690	AT1G02150	AT5G10620	AT5G48460	AT4G16140
									AT1G05230	AT5G14660	AT2G38110	AT5G66740	AT5G06700
									AT4G27720	AT3G52940	AT1G68810	AT2G47450	AT5G41460
									AT1G34580	AT5G23350	AT3G15540	AT4G25740	AT5G24300
									AT4G18740	AT2G02500	AT2G48070	AT5G15530	AT4G20270
									AT3G06030	AT5G57780	AT4G35730	AT2G27140	AT4G34160
									AT2G35190	AT5G05940	AT2G38310	AT2G42580	AT5G14920
									AT3G03830	AT5G03360	AT3G06080	AT2G40020	AT5G16130
									AT1G26570	AT5G50370	AT1G62990	AT3G53750	AT2G40400
									AT3G05470	AT1G75240	AT1G59840	AT5G42720	AT3G06430
									AT2G40475	AT3G25030	AT2G16270	AT1G32550	AT4G36410
									AT1G56720	AT5G62710	AT2G02450	AT1G29720	AT1G44900
									AT3G03220	AT5G44600	AT2G34930	AT5G24000	AT1G74960
									AT2G41820	AT1G14150	AT1G13920	AT2G26760	AT3G57030
									AT1G72730	AT1G21090	AT4G21870	AT1G80850	AT1G57770
									AT5G17160	AT5G08000	AT5G55280	AT5G44650	AT1G14150
									AT1G11870	AT2G24170	AT4G37750	AT2G34680	AT2G24270
									AT2G32990	AT5G52650	AT5G55620	AT3G27770	AT1G16390
									AT4G31890	AT3G46550	AT1G51940	AT2G39250	AT1G28440
									AT5G03120	AT1G75030	AT3G57560	AT3G57600	AT1G44920
									AT1G67700	AT4G20130	AT1G29530	AT2G24120	AT1G70710
									AT1G67320	AT5G15740	AT1G71890	AT5G66190	AT4G09350
									AT2G24120	AT3G52450	AT1G07490	AT5G14410	AT3G18130
									AT3G06035	AT3G60320	AT1G32780	AT5G15600	AT3G14415
									AT1G16630	AT2G05100	AT5G12250	AT1G52910	AT4G00950
									AT5G59690	AT4G27430	AT5G18690	AT1G69770	AT2G44940
									AT4G21270	AT2G25830	AT1G23170	AT2G40100	AT1G70890
									AT4G26660	AT4G24540	AT1G10380	AT5G20970	AT5G11890
									AT1G02660	AT1G73370	AT3G63300	AT1G15260	AT1G16350
									AT3G52940	AT3G56650	AT4G28180	AT4G39970	AT2G45970
									AT3G63130	AT4G00810	AT1G70895	AT3G07420	AT4G39620
									AT5G13460	AT1G38065	AT4G24175	AT5G43020	AT5G47230
									AT1G26945	AT2G36145	AT3G52840	AT3G23080	AT4G31700
									AT1G14900	AT2G40820	AT5G56120	AT3G26960	AT5G46280
									AT5G44050	AT3G44750	AT1G77590	AT3G12870	AT3G02470
									AT2G32690	AT4G08685	AT3G54720	AT5G46700	AT4G24540
									AT4G39040	AT1G51940	AT1G43670	AT4G37220	AT3G18280
									AT1G75900	AT2G16270	AT1G76100	AT5G58480	AT5G55540
									AT1G70270	AT4G16563	AT4G26760	AT1G29430	AT1G76240
									AT5G38520	AT5G14320	AT3G20860	AT5G10920	AT2G33430
									AT2G25220	AT3G63300	AT2G26910	AT2G03090	AT1G52290
									AT1G69420	AT1G68810	AT1G47210	AT5G01075	AT1G66970
									AT2G37380	AT2G07690	AT1G78370	AT3G60530	AT3G53100
									AT5G58960	AT4G15690	AT3G53100	AT2G02740	AT3G49720
									AT5G37010	AT1G26100	AT2G21280	AT3G45610	AT5G42030
									AT2G15620	AT1G63300	AT4G36410	AT4G15660	AT1G10850
									AT3G05180	AT5G18700	AT1G36940	AT5G43310	AT5G60200
									AT3G43610	AT5G19780	AT1G04430	AT1G15690	AT5G13120
									AT5G53880	AT1G29930	AT5G47380	AT1G26100	AT5G23740
									AT3G44750	AT3G06840	AT1G60790	AT5G18060	AT1G80640
									AT5G44530	AT4G14750	AT2G39180	AT5G67100	AT5G05690
									AT3G45850	AT2G47940	AT3G46550	AT2G44580	AT1G49010
									AT4G12830	AT2G45340	AT3G01950	AT5G65440	AT1G38131
									AT2G24570	AT4G33760	AT5G14910	AT4G00180	AT2G36000
									AT2G40480	AT4G33220	AT3G06130	AT3G10570	AT5G57780
									AT3G45230	AT1G42970	AT5G44600	AT2G42190	AT2G36026
									AT2G31010	AT4G04350	AT5G28910	AT5G09760	AT3G02870
									AT5G11450	AT5G18030	AT2G15620	AT1G76410	AT3G05910
									AT3G51290	AT1G07490	AT1G75030	AT5G11160	AT5G02940
									AT5G08020	AT5G42070	AT2G44300	AT3G17120	AT1G58080
									AT3G56330	AT4G10480	AT5G52960	AT2G02450	AT5G19750
									AT3G57560	AT4G16970	AT3G28040	AT1G67740	AT2G04030
									AT3G62930	AT2G29730	AT1G18370	AT5G57345	AT1G06000
									AT1G53240	AT5G16390	AT3G61870	AT4G12600	AT1G78830
									AT4G17970	AT1G23170	AT3G62950	AT5G61270	AT2G30695
									AT3G20150	AT2G40550	AT3G24420	AT5G35360	AT3G11510
									AT5G55230	AT5G16030	AT5G07000	AT3G28900	AT2G46930
									AT4G26690	AT2G05920	AT4G24275	AT1G48520	AT1G63680
									AT3G57040	AT2G37220	AT1G79840	AT1G21910	AT1G42550
									AT4G09950	AT3G54090	AT5G49800	AT1G02150	AT5G58480
									AT4G17810	AT3G57560	AT4G33220	AT4G12880	AT5G18460
									AT3G47650	AT1G49975	AT2G42900	AT2G17972	AT5G49460
									AT1G22430	AT4G25780	AT5G64580	AT3G18110	AT2G37500
									AT3G58650	AT2G25220	AT1G60600	AT3G21950	AT1G35180
									AT1G57990	AT5G05740	AT5G60660	AT3G62390	AT2G26540
									AT3G06130	AT5G05960	AT3G03840	AT4G27595	AT2G17630
									AT2G37790	AT2G32180	AT1G50732	AT4G36410	AT5G61440
									AT3G12170	AT1G52510	AT1G29440	AT1G26570	AT1G70210
									AT3G15550	AT2G42580	AT1G33760	AT1G68190	AT4G15000
									AT4G39710	AT5G65700	AT5G64290	AT5G66800	AT2G37180
									AT2G25735	AT1G12570	AT1G11870	AT4G22540	AT5G26910
									AT4G28210	AT5G48600	AT1G29820	AT2G40480	AT2G17240
									AT4G34580	AT5G55400	AT1G10060	AT1G60000	AT5G66590
									AT5G15510	AT4G39710	AT2G41680	AT3G59980	AT5G19730
									AT3G10060	AT1G71890	AT3G49940	AT1G68060	AT5G06150
									AT3G07340	AT5G25090	AT5G62280	AT5G62470	AT5G66920
									AT5G42860	AT5G01910	AT3G52110	AT5G15580	AT4G38400
									AT3G25480	AT2G02740	AT4G00810	AT1G65310	AT1G04360
									AT3G45930	AT1G69200	AT3G59980	AT2G26190	AT4G06534
									AT1G67630	AT5G51545	AT1G74055	AT3G11210	AT5G04430
									AT4G13575	AT2G15620	AT1G13170	AT2G21280	AT2G17972
									AT3G59680	AT2G24120	AT3G25030	AT5G47440	AT4G26790
										AT4G12880	AT4G28706	AT2G21370	AT1G10020
										AT5G49800	AT2G32690	AT1G08520	AT3G49680
										AT5G09870	AT5G08000	AT2G34930	AT1G75350
										AT5G14510	AT4G12620	AT1G67040	AT2G23610
										AT3G59040	AT5G14320	AT5G62940	AT1G10380
										AT5G56850	AT5G15740	AT3G56810	AT3G60390
										AT1G78180	AT3G17680	AT1G30600	AT1G78995
										AT1G26945	AT5G62840	AT5G64580	AT2G34925
										AT5G06790	AT1G53060	AT3G63510	AT4G28360
										AT5G67270	AT4G15110	AT2G36000	AT4G04350
										AT5G65220	AT3G50820	AT2G29310	AT1G05470
										AT1G72250	AT4G27280	AT4G13710	AT5G60490
										AT5G09730	AT5G42100	AT3G49470	AT2G38080
										AT1G36390	AT3G23700	AT4G37550	AT3G18080
										AT2G21280	AT3G58620	AT5G18700	AT1G56500
										AT2G15680	AT5G65220	AT1G12250	AT1G01970
										AT4G16390	AT1G73370	AT2G35780	AT1G72930
										AT2G36990	AT4G03280	AT5G13980	AT1G17050
										AT5G64580	AT1G65870	AT4G14870	AT1G26230
										AT1G74470	AT5G50370	AT5G59970	AT4G33270
										AT4G13575	AT5G03510	AT1G68560	AT2G25735
										AT5G12250	AT4G15790	AT1G11820	AT5G01890
										AT5G64040	AT3G48610	AT5G07080	AT1G51100
										AT1G71500	AT1G32550	AT1G80280	AT3G48560
										AT3G55110	AT1G70760	AT3G56050	AT5G19510
										AT5G43870	AT4G25080	AT5G17170	AT3G52720
										AT1G23080	AT1G06190	AT1G75780	AT5G08610
										AT5G54380	AT4G30680	AT1G47580	AT2G01950
										AT1G64150	AT1G48100	AT3G62160	AT3G59310
										AT1G67320	AT1G18540	AT4G30400	AT5G01930
										AT5G10480	AT3G29185	AT1G72370	AT1G27120
										AT5G01190	AT3G20820	AT1G23170	AT4G10480
										AT4G17490	AT3G59040	AT5G26670	AT4G12600
										AT5G23120	AT5G55740	AT3G12345	AT2G20890
										AT1G23030	AT4G31700	AT5G14920	AT2G05160
										AT3G28040	AT5G16390	AT1G44446	AT1G26150
										AT3G17640	AT1G22550	AT3G28200	AT4G16410
										AT3G05800	AT4G35970	AT5G65410	AT5G49160
										AT1G70410	AT3G06150	AT2G41100	AT2G38970
										AT1G05760	AT2G21330	AT3G52450	AT1G11350
										AT1G17190	AT1G51405	AT1G69900	AT3G49910
										AT5G55280	AT2G37380	AT4G00970	AT1G69200
										AT4G13930	AT5G05940	AT2G19620	AT2G38210
										AT4G01690	AT4G14750	AT2G21170	AT4G34530
										AT4G26760	AT3G52450	AT3G57830	AT2G18020
										AT2G31010	AT2G29730	AT3G04550	AT1G11870
										AT1G59840	AT5G65700	AT4G14200	AT2G24150
										AT2G27810	AT1G05210	AT4G27700	AT3G16410
										AT1G76100	AT3G56090	AT4G24670	AT2G02740
										AT4G24175	AT1G54050	AT5G36800	AT3G09210
										AT5G60930	AT3G10340	AT4G34830	AT5G02120
										AT5G14910	AT5G10150	AT2G16660	AT2G38010
										AT5G45280	AT1G33930	AT3G21870	AT1G51570
										AT2G24020	AT2G37220	AT3G06080	AT4G21445
										AT5G53490	AT4G39620	AT1G53240	AT1G48520
										AT1G73930	AT4G01690	AT1G10380	AT2G37050
										AT3G63130	AT1G72730	AT1G72645	AT4G10450
										AT1G64355	AT2G25220	AT3G53260	AT3G53560
										AT3G50800	AT1G23080	AT5G16130	AT4G33110
										AT4G31000	AT4G10910	AT5G54180	AT1G04800
										AT3G54180	AT3G17390	AT5G25590	AT4G30400
										AT2G37380	AT5G22500	AT3G58620	AT5G02540
										AT1G29450	AT4G16563	AT1G52670	AT1G15570
										AT3G54830	AT4G29740	AT3G60750	AT2G18290
										AT4G30680	AT3G20790	AT1G25510	AT1G29900
										AT3G01810	AT2G16660	AT5G62710	AT2G42320
										AT3G24660	AT5G01190	AT5G67280	AT1G17220
										AT2G37790	AT1G55670	AT3G25480	AT1G12845
										AT1G56670	AT4G30950	AT3G25805	AT5G54190
										AT2G37090	AT5G67280	AT1G21070	AT1G48570
										AT3G58620	AT4G16970	AT3G28040	AT1G29520
										AT2G32690	AT3G26650	AT5G12900	AT3G17040
										AT5G13060	AT5G25090	AT5G59920	AT4G36660
										AT1G07570	AT3G43610	AT1G64355	AT5G49030
										AT4G24750	AT2G42190	AT1G51100	AT3G03630
										AT1G14890	AT2G34680	AT5G49170	AT3G03980
										AT1G62520	AT2G03350	AT1G20330	AT2G36880
										AT4G12620	AT5G01910	AT2G22200	AT1G73885
										AT4G20870	AT4G02770	AT4G15790	AT2G46810
										AT2G31270	AT1G26230	AT1G10370	AT4G16340
										AT3G18960	AT2G17972	AT1G11670	AT5G14410
										AT5G08610	AT5G60670	AT5G43760	AT4G15920
										AT2G21330	AT3G62390	AT3G02250	AT1G54350
										AT2G23670	AT4G24670	AT5G45960	AT2G24120
										AT2G16660	AT2G31360	AT5G03120	AT1G04520
										AT5G59690	AT2G40690	AT4G36180	AT5G57440
										AT1G11820	AT4G34610	AT1G54040	AT4G30680
										AT5G28290	AT2G24020	AT4G03100	AT1G23480
										AT2G41680	AT5G13100	AT3G06130	AT5G39550
										AT1G68190	AT4G13575	AT1G78040	AT3G22960
										AT5G52960	AT3G26960	AT5G55740	AT4G32570
										AT2G03750	AT5G18060	AT4G00020	AT1G33140
										AT3G12170	AT1G75240	AT1G75090	AT1G72640
										AT5G22740	AT1G55370	AT5G48920	AT5G44050
										AT3G47560	AT5G65810	AT1G77580	AT1G14290
										AT3G47450	AT1G56670	AT4G25990	AT1G20816
										AT3G61470	AT1G48520	AT3G03780	AT1G24764
										AT1G62990	AT1G63300	AT2G30570	AT3G25700
										AT3G16180	AT1G12570	AT2G23560	AT2G35960
										AT1G55370	AT5G09730	AT1G11870	AT1G75460
										AT3G04340	AT1G70985	AT4G21650	AT1G73530
										AT1G05230	AT2G40480	AT5G55400	AT2G18990
										AT4G13500	AT3G24660	AT5G55510	AT1G78180
										AT5G19770	AT5G51100	AT1G26600	AT3G61550
										AT4G14940	AT3G48350	AT3G54690	AT2G32230
										AT3G04550	AT1G47410	AT4G33110	AT3G06035
										AT1G09890	AT4G37540	AT1G79620	AT3G02660
										AT5G39980	AT1G23030	AT4G18780	AT3G61750
										AT5G55540	AT5G48220	AT4G22620	AT4G39235
										AT3G25855	AT4G15700	AT1G49010	AT5G50420
										AT5G17710	AT3G05800	AT1G77940	AT1G11820
										AT5G61130	AT3G21870	AT1G19720	AT5G63780
										AT4G15790	AT2G24490	AT1G29890	AT3G53530
										AT2G27710	AT2G31270	AT2G12462	AT4G17740
										AT1G62380	AT5G44550	AT1G51500	AT1G53240
										AT1G61900	AT5G52650	AT1G38065	AT4G25260
										AT5G37010	AT2G29180	AT3G17390	AT1G14920
										AT4G26830	AT4G39460	AT3G50660	AT2G42770
										AT2G24395	AT5G06790	AT2G21880	AT5G42530
										AT1G50732	AT4G12800	AT3G44220	AT3G14420
										AT1G73620	AT5G55400	AT5G08610	AT4G10300
										AT1G67630	AT1G67320	AT1G80690	AT2G29510
										AT2G28620	AT4G14870	AT4G33470	AT4G26900
										AT3G04840	AT4G24750	AT2G34300	AT3G25530
										AT4G09040	AT1G18060	AT4G02790	AT5G03300
										AT1G78370	AT5G26200	AT4G04640	AT4G24670
										AT3G62930	AT1G80850	AT2G47630	AT1G69523
										AT1G02180	AT5G51460	AT4G37540	AT2G44050
										AT1G79700	AT3G14170	AT2G37180	AT4G31850
										AT4G14130	AT4G15690	AT1G01190	AT4G14770
										AT1G79550	AT1G68870	AT1G75350	AT1G69700
										AT2G34680	AT5G57700	AT5G13460	AT5G03140
										AT1G72670	AT2G21080	AT5G57170	AT5G62210
										AT1G16630	AT1G70410	AT4G39460	AT1G33480
										AT1G72640	AT2G20260	AT4G01330	AT1G76540
										AT4G22290	AT4G08160	AT4G03150	AT1G21350
										AT5G42100	AT1G77090	AT5G18570	AT1G61170
										AT2G38120	AT3G55420	AT5G56890	AT1G65295
										AT4G17680	AT5G35360	AT1G07450	AT3G32930
										AT3G10840	AT5G03360	AT4G10955	AT2G22125
										AT2G23700	AT2G41820	AT4G26760	AT3G13740
										AT1G51060	AT2G23700	AT1G03230	AT3G43610
										AT1G78530	AT4G15660	AT2G27040	AT1G07180
										AT3G18660	AT3G47070	AT3G04840	AT5G62470
										AT4G30950	AT1G03440	AT3G44735	AT4G30330
										AT5G48060	AT5G30510	AT1G29440	AT1G61795
										AT3G54690	AT4G17390	AT2G03350	AT3G58620
										AT5G13100	AT3G11490	AT5G23310	AT5G12440
										AT2G19620	AT2G35650	AT5G06790	AT2G36230
										AT4G08160	AT3G54050	AT2G28210	AT5G48220
										AT3G20680	AT5G07020	AT5G65640	AT5G62690
										AT5G48485	AT3G27770	AT3G21300	AT3G09035
										AT3G02470	AT4G22540	AT4G16340	AT1G01100
										AT1G53300	AT3G25700	AT1G47670	AT1G02640
										AT1G06950	AT5G14510	AT2G38230	AT5G05890
										AT4G38825	AT5G46580	AT1G08560	AT4G18030
										AT3G50820	AT1G52830	AT3G01980	AT1G29720
										AT5G30510	AT2G28620	AT5G51010	AT3G53380
										AT4G17470	AT3G17640	AT2G24150	AT4G13670
										AT4G36410	AT3G14940	AT2G38210	AT1G55140
										AT1G61795	AT4G17970	AT2G39730	AT5G04820
										AT4G26660	AT2G36990	AT4G05190	AT5G10540
										AT1G10120	AT5G47700	AT2G31010	AT4G26670
										AT5G17160	AT5G13060	AT1G20810	AT5G13000
										AT4G17240	AT1G18090	AT5G08720	AT2G02790
										AT1G69320	AT2G35130	AT2G27710	AT2G24230
										AT5G04310	AT3G03780	AT3G22150	AT2G44160
										AT4G14870	AT1G11820	AT3G59040	AT3G06730
										AT1G77060	AT1G07570	AT5G18690	AT1G33120
										AT2G32100	AT3G10840	AT4G19410	AT5G12900
										AT3G28900	AT1G25425	AT3G01950	AT2G28760
										AT5G54600	AT1G09890	AT5G43745	AT5G59920
										AT4G03280	AT5G15350	AT1G63850	AT1G47900
										AT3G47070	AT3G28860	AT1G02650	AT2G19620
										AT1G34580	AT4G03205	AT1G20950	AT3G02640
										AT1G50490	AT3G10870	AT5G07090	AT5G24000
										AT3G03830	AT3G19680	AT3G07430	AT1G08520
										AT1G52830	AT5G17160	AT4G04330	AT5G22620
										AT3G20150	AT1G02150	AT1G72920	AT5G02450
										AT2G21860	AT3G62060	AT3G14310	AT5G40850
										AT4G29920	AT4G17680	AT3G05600	AT4G37110
										AT1G48100	AT5G46220	AT1G78860	AT3G15530
										AT4G14960	AT5G60930	AT2G24395	AT2G36490
										AT2G43120	AT4G14130	AT1G53250	AT1G22700
										AT4G03205	AT1G80560	AT2G40010	AT2G43910
										AT3G54470	AT1G69770	AT2G45190	AT3G61310
										AT1G71830	AT2G32560	AT2G39180	AT1G14890
										AT5G19290	AT2G44130	AT1G12080	AT1G72645
										AT1G75640	AT5G58310	AT2G19780	AT2G21385
										AT3G23740	AT3G47295	AT1G64770	AT1G27400
										AT5G07000	AT3G50790	AT5G51100	AT3G54820
										AT1G13170	AT4G22730	AT5G65360	AT2G02780
										AT1G14540	AT4G34770	AT1G38131	AT2G25480
										AT3G49470	AT1G14030	AT5G63780	AT4G32880
										AT5G07020	AT5G24000	AT1G28530	AT1G76410
										AT1G43670	AT2G35370	AT1G12380	AT2G16440
										AT2G22990	AT3G25855	AT5G26742	AT5G57180
										AT1G74890	AT1G54500	AT1G63680	AT1G22850
										AT1G11790	AT5G04140	AT4G04350	AT5G56950
										AT1G75350	AT1G31330	AT2G33180	AT3G56050
										AT1G65870	AT4G23400	AT1G67630	AT4G24350
										AT4G21070	AT1G17560	AT5G19290	AT1G67830
										AT5G58240	AT4G17240	AT1G26810	AT4G26760
										AT1G49630	AT4G13840	AT3G51470	AT2G07690
										AT3G05470	AT1G32200	AT3G49650	AT2G37190
										AT3G01950	AT1G05760	AT4G24830	AT3G20230
										AT1G26810	AT5G20820	AT3G14110	AT4G30720
										AT5G20820	AT1G72250	AT1G66180	AT5G65440
										AT5G01240	AT1G75350	AT4G10480	AT2G01250
										AT1G03440	AT4G14940	AT5G28290	AT3G16180
										AT3G62390	AT3G16180	AT5G54630	AT4G15110
										AT5G44650	AT4G14960	AT3G53680	AT1G60810
										AT3G28200	AT2G32180	AT3G43610	AT2G44300
										AT4G35250	AT1G38131	AT5G36710	AT1G10360
										AT3G43610	AT1G20330	AT5G03360	AT1G52300
										AT3G06030	AT3G07510	AT5G47380	AT4G15790
										AT3G51400	AT2G26260	AT2G02100	AT4G28190
										AT5G23910	AT5G52060	AT5G17710	AT5G62280
										AT1G63480	AT5G51545	AT1G54050	AT3G56010
										AT5G07590	AT4G21070	AT2G41950	AT4G15660
										AT5G18050	AT5G24314	AT3G51220	AT4G11010
										AT3G24140	AT2G29290	AT5G07590	AT2G07777
										AT1G70270	AT1G53240	AT3G19720	AT4G01580
										AT4G28210	AT3G02660	AT1G59840	AT1G08560
										AT5G04890	AT1G73620	AT3G26700	AT3G61150
										AT1G67400	AT2G40150	AT2G30432	AT2G04280
										AT5G08020	AT3G59680	AT5G28500	AT1G13170
										AT5G35360	AT5G44650	AT2G24630	AT1G23390
										AT1G76405	AT4G31000	AT4G15000	AT5G60890
										AT5G64290	AT1G47670	AT3G51740	AT4G17245
										AT5G65810	AT1G11670	AT1G33760	AT1G11670
										AT1G17200	AT5G59690	AT1G70985	AT4G20870
										AT1G29530	AT5G54970	AT2G16586	AT5G41900
										AT5G19220	AT1G68190	AT1G25425	AT1G72500
										AT3G52840	AT3G22150	AT2G42170	AT5G48460
										AT2G17972	AT3G55630	AT1G33440	AT1G13380
										AT3G23080	AT5G08020	AT5G09240	AT5G07000
										AT2G34710	AT1G20020	AT4G14960	AT3G12080
										AT1G49010	AT1G16630	AT3G46320	AT3G63510
										AT5G64630	AT5G05960	AT1G70200	AT5G08030
										AT4G39460	AT1G08520	AT5G07000	AT4G09550
										AT2G35130	AT3G45930	AT4G32880	AT2G43535
										AT1G32550	AT1G29720	AT3G60245	AT5G47870
										AT3G51820	AT5G19780	AT3G61610	AT3G25670
										AT3G14330	AT1G74690	AT4G34190	AT4G00490
										AT4G02770	AT3G58650	AT1G75030	AT3G59040
										AT1G20330	AT2G41950	AT4G13930	AT5G61000
										AT1G17700	AT3G18660	AT1G79560	AT1G69910
										AT5G63570	AT1G12080	AT5G56540	AT1G43560
										AT2G44130	AT3G53232	AT5G59250	AT3G57560
										AT3G25480	AT3G18170	AT3G18280	AT3G12710
										AT1G34430	AT3G54180	AT4G18740	AT4G22540
										AT3G58650	AT2G34710	AT4G05180	AT3G60245
										AT1G31710	AT2G44160	AT2G34710	AT4G21870
										AT4G36240	AT4G16340	AT5G11480	AT3G27230
										AT1G11070	AT1G29450	AT4G13410	AT1G53000
										AT5G15350	AT1G34430	AT5G66310	AT2G41770
										AT2G23000	AT5G04890	AT2G41820	AT5G55510
										AT5G46220	AT3G25805	AT5G45700	AT5G20935
										AT4G27950	AT3G23740	AT3G05750	AT5G58310
										AT3G22150	AT5G22740	AT3G25520	AT2G24020
										AT3G07430	AT1G11070	AT2G25900	AT3G53750
										AT5G10390	AT1G51060	AT3G03220	AT1G77940
										AT2G40320	AT5G56890	AT2G44160	AT1G70560
										AT5G15310	AT3G12170	AT5G10620	AT3G12390
										AT4G32710	AT1G20816	AT3G60220	AT4G01900
										AT3G14170	AT1G48600	AT5G47230	AT5G15050
										AT5G64940	AT5G10160	AT3G05625	AT1G29450
										AT4G34580	AT4G10480	AT1G34430	AT3G59110
										AT1G26820	AT1G12750	AT2G41770	AT3G23880
										AT3G49650	AT1G53250	AT3G55710	AT4G23290
										AT1G28530	AT5G19770	AT3G51280	AT1G22780
										AT2G20260	AT1G49010	AT4G16390	AT4G24700
										AT3G20820	AT4G29920	AT5G01920	AT1G66820
										AT1G62750	AT1G75640	AT5G06700	AT4G16390
										AT1G70985	AT1G28530	AT1G01100	AT2G42580
										AT4G04700	AT4G18370	AT2G30070	AT5G44600
										AT1G14900	AT3G51820	AT1G10360	AT5G02870
										AT5G67280	AT1G67630	AT1G52750	AT4G21770
										AT1G63680	AT3G25980	AT5G66560	AT3G44735
										AT5G07110	AT3G14330	AT1G14890	AT1G08550
[truncated: 1,691 more rows]

## Sheet: Emergent DEGs
4D	6D	8D	10D	12D	14D	16D	18D	20D	22D	24D	26D	28D	30D
[truncated: 1,317 more rows]
