# Supplementary material for: Dynamic modeling of transcriptional gene regulatory network uncovers distinct pathways during the onset of Arabidopsis leaf senescence
Source: NPJ Syst Biol Appl. 2018 Aug 31;4:35. doi: 10.1038/s41540-018-0071-2 (PMC6119185; doi:10.1038/s41540-018-0071-2)
Supplement: Supplementary file 3 — Table S2 [file 41540_2018_71_MOESM3_ESM.xlsx]

## Sheet: Table S2
Table S2	Co-expressed Network construction and analysis
Sheet1	Module Gene analysis by WGCNA in Senescence
Sheet2	Weighted Co-expressed Network
Sheet3	Information Centrality on largest Subnetwork
Sheet4	Frequency Fraction of Shortest path length
Sheet5	Nodal Degree for co-expressed network

## Sheet: Co-expressed network
ASCENT					SCENT
IDA	IDB	Weight			IDA	IDB	weight
AT1G56250	AT5G40680	0.999825			AT1G01010	AT1G01160	0.820502
AT2G29470	AT5G40680	0.99888			AT1G01010	AT1G01640	0.75694
AT1G56250	AT2G29470	0.998434			AT1G01010	AT1G01725	0.832063
AT4G03038	AT4G37420	0.996883			AT1G01010	AT1G01730	0.901978
AT1G11185	AT3G25950	0.996546			AT1G01010	AT1G02260	0.773941
AT5G04240	AT5G49690	0.996455			AT1G01010	AT1G03340	0.804155
AT2G45580	AT4G09100	0.996384			AT1G01010	AT1G04690	0.889874
AT1G23201	AT4G37160	0.996213			AT1G01010	AT1G04860	0.781943
AT1G68450	AT2G45580	0.995975			AT1G01010	AT1G05060	0.804596
AT5G24860	AT5G57250	0.995973			AT1G01010	AT1G05300	0.799303
AT3G25950	AT5G04240	0.995868			AT1G01010	AT1G05890	0.859965
AT1G18000	AT1G18010	0.995549			AT1G01010	AT1G07380	0.895798
AT1G79890	AT5G24860	0.995503			AT1G01010	AT1G07620	0.797811
AT1G56250	AT2G01023	0.995253			AT1G01010	AT1G08230	0.768248
AT3G25950	AT5G49690	0.995117			AT1G01010	AT1G08820	0.80955
AT3G59290	AT4G37420	0.994879			AT1G01010	AT1G09100	0.840558
AT1G79890	AT5G57250	0.994814			AT1G01010	AT1G09750	0.825753
AT1G29650	AT2G45580	0.994725			AT1G01010	AT1G10050	0.756998
AT1G23201	AT3G25950	0.994293			AT1G01010	AT1G10140	0.786227
AT2G01023	AT5G40680	0.994143			AT1G01010	AT1G10730	0.759002
AT3G59290	AT5G57250	0.994124			AT1G01010	AT1G11210	0.825166
AT1G29410	AT1G68450	0.993684			AT1G01010	AT1G11592	0.794165
AT1G71520	AT3G58750	0.993566			AT1G01010	AT1G15100	0.807717
AT1G56250	AT5G32161	0.993493			AT1G01010	AT1G16510	0.808812
AT1G70140	AT3G59290	0.993359			AT1G01010	AT1G17450	0.817287
AT1G62570	AT3G61930	0.993243			AT1G01010	AT1G17530	0.840801
AT5G32161	AT5G40680	0.993186			AT1G01010	AT1G17780	0.77154
AT1G11185	AT5G49690	0.99304			AT1G01010	AT1G20440	0.783777
AT3G59290	AT5G24860	0.99275			AT1G01010	AT1G20450	0.877474
AT4G03038	AT5G57250	0.992715			AT1G01010	AT1G20693	0.831993
AT3G59290	AT4G03038	0.992591			AT1G01010	AT1G21000	0.767522
AT1G11185	AT5G04240	0.992366			AT1G01010	AT1G22070	0.768307
AT2G29470	AT5G32161	0.992129			AT1G01010	AT1G23780	0.758744
AT1G70140	AT5G49690	0.991941			AT1G01010	AT1G23960	0.757992
AT4G03038	AT5G24860	0.991895			AT1G01010	AT1G25500	0.781025
AT1G62570	AT2G25090	0.991699			AT1G01010	AT1G26690	0.766588
AT1G29650	AT1G68450	0.990923			AT1G01010	AT1G27020	0.794599
AT2G01023	AT2G29470	0.990773			AT1G01010	AT1G27930	0.875695
AT3G25950	AT4G37160	0.990744			AT1G01010	AT1G28230	0.822302
AT1G70140	AT5G24860	0.99059			AT1G01010	AT1G28580	0.911956
AT2G25090	AT3G61930	0.990503			AT1G01010	AT1G30500	0.858672
AT4G37420	AT5G57250	0.990421			AT1G01010	AT1G31280	0.831511
AT1G60610	AT2G37362	0.990388			AT1G01010	AT1G32340	0.81742
AT3G28040	AT4G32810	0.990314			AT1G01010	AT1G32810	0.860561
AT1G29410	AT1G71520	0.990143			AT1G01010	AT1G34190	0.81533
AT1G68450	AT4G09100	0.989797			AT1G01010	AT1G34320	0.826971
AT1G29410	AT3G58750	0.989726			AT1G01010	AT1G34750	0.780475
AT1G71520	AT3G61930	0.989612			AT1G01010	AT1G35660	0.82427
AT1G29650	AT4G09100	0.989547			AT1G01010	AT1G43770	0.817587
AT2G37362	AT3G48030	0.989411			AT1G01010	AT1G45207	0.785164
AT1G70140	AT5G57250	0.989396			AT1G01010	AT1G46554	0.850018
AT2G37362	AT3G28040	0.988992			AT1G01010	AT1G46768	0.795943
AT1G70140	AT4G03038	0.988877			AT1G01010	AT1G51550	0.782018
AT5G14880	AT5G45890	0.988827			AT1G01010	AT1G53785	0.836224
AT3G05932	AT4G21120	0.988819			AT1G01010	AT1G54115	0.754964
AT3G06840	AT5G54569	0.988653			AT1G01010	AT1G55152	0.874119
AT1G70140	AT4G37420	0.988585			AT1G01010	AT1G55265	0.7578
AT1G62570	AT1G71520	0.988414			AT1G01010	AT1G56440	0.811229
AT4G37420	AT5G24860	0.988268			AT1G01010	AT1G56700	0.827018
AT1G23201	AT5G04240	0.988109			AT1G01010	AT1G61065	0.757025
AT1G72600	AT4G21120	0.987837			AT1G01010	AT1G61250	0.767087
AT2G01023	AT5G32161	0.987818			AT1G01010	AT1G62880	0.827337
AT1G11185	AT5G24860	0.987767			AT1G01010	AT1G64840	0.859412
AT1G80150	AT2G29470	0.987714			AT1G01010	AT1G64890	0.864546
AT2G37362	AT5G13330	0.987626			AT1G01010	AT1G65520	0.803579
AT2G36950	AT4G18430	0.987619			AT1G01010	AT1G65820	0.810857
AT1G79890	AT4G03038	0.987619			AT1G01010	AT1G67000	0.847472
AT2G45580	AT4G22920	0.986844			AT1G01010	AT1G67365	0.807948
AT3G28040	AT3G48030	0.986732			AT1G01010	AT1G69310	0.837337
AT5G24860	AT5G49690	0.986717			AT1G01010	AT1G70530	0.794234
AT1G68450	AT2G19500	0.986503			AT1G01010	AT1G70690	0.782059
AT1G29410	AT2G45580	0.986343			AT1G01010	AT1G72830	0.871487
AT1G79890	AT3G59290	0.986167			AT1G01010	AT1G74410	0.827886
AT1G54575	AT3G15500	0.986163			AT1G01010	AT1G76185	0.852108
AT1G68450	AT4G22920	0.986103			AT1G01010	AT1G76590	0.834845
AT1G71520	AT4G09100	0.985981			AT1G01010	AT2G01400	0.800398
AT1G62660	AT3G02160	0.985663			AT1G01010	AT2G02760	0.754314
AT1G79890	AT4G37420	0.985619			AT1G01010	AT2G06255	0.752163
AT1G70140	AT4G37160	0.985458			AT1G01010	AT2G07671	0.835763
AT1G11185	AT1G23201	0.985362			AT1G01010	AT2G07687	0.836416
AT1G80150	AT5G04240	0.985107			AT1G01010	AT2G07811	0.801367
AT1G80150	AT5G32161	0.985065			AT1G01010	AT2G10940	0.755073
AT5G32161	AT5G35190	0.985011			AT1G01010	AT2G11520	0.79473
AT1G70140	AT3G25950	0.985005			AT1G01010	AT2G13100	0.779857
AT1G62660	AT4G09100	0.984917			AT1G01010	AT2G16720	0.811622
AT4G37160	AT5G04240	0.984881			AT1G01010	AT2G17290	0.841128
AT3G25950	AT5G24860	0.984809			AT1G01010	AT2G17840	0.819712
AT2G45040	AT3G06840	0.984598			AT1G01010	AT2G18050	0.823138
AT1G70140	AT1G79890	0.984591			AT1G01010	AT2G20400	0.879481
AT1G60610	AT3G48030	0.984384			AT1G01010	AT2G22660	0.777244
AT1G71520	AT2G25090	0.984363			AT1G01010	AT2G24360	0.828105
AT1G23201	AT5G49690	0.984201			AT1G01010	AT2G25140	0.790351
AT1G15670	AT1G62660	0.984102			AT1G01010	AT2G25720	0.807496
AT1G70140	AT5G04240	0.983987			AT1G01010	AT2G26355	0.902778
AT4G37160	AT5G49690	0.983955			AT1G01010	AT2G26510	0.918022
AT1G80150	AT3G25950	0.983835			AT1G01010	AT2G27190	0.819111
AT4G09100	AT4G22920	0.98374			AT1G01010	AT2G27830	0.755998
AT1G71520	AT2G45580	0.983699			AT1G01010	AT2G28370	0.800487
AT3G28040	AT5G13330	0.982963			AT1G01010	AT2G29070	0.771713
AT1G11185	AT1G79890	0.982825			AT1G01010	AT2G29140	0.81678
AT2G27390	AT2G28110	0.982624			AT1G01010	AT2G29550	0.761104
AT1G56250	AT5G35190	0.982463			AT1G01010	AT2G29980	0.768179
AT3G59290	AT5G49690	0.982399			AT1G01010	AT2G29990	0.819701
AT2G37362	AT3G46658	0.982266			AT1G01010	AT2G32260	0.780054
AT3G14060	AT4G29658	0.982147			AT1G01010	AT2G32795	0.874596
AT1G16530	AT4G32810	0.981942			AT1G01010	AT2G33330	0.779193
AT1G54575	AT5G50360	0.98186			AT1G01010	AT2G34655	0.758506
AT1G56250	AT1G80150	0.981821			AT1G01010	AT2G35070	0.802323
AT1G29650	AT4G22920	0.981712			AT1G01010	AT2G37570	0.780755
AT1G80150	AT5G40680	0.981711			AT1G01010	AT2G39100	0.772183
AT1G28660	AT2G28110	0.981666			AT1G01010	AT2G41220	0.774817
AT1G68450	AT1G71520	0.981621			AT1G01010	AT2G45140	0.824786
AT2G19500	AT4G22920	0.981585			AT1G01010	AT2G45695	0.771355
AT2G27390	AT3G15500	0.981438			AT1G01010	AT2G45910	0.790847
AT4G34138	AT4G37420	0.981424			AT1G01010	AT2G45970	0.75816
AT5G35190	AT5G40680	0.981319			AT1G01010	AT2G46550	0.751386
AT1G16530	AT3G48030	0.981241			AT1G01010	AT3G01170	0.865415
AT1G77230	AT3G06840	0.981187			AT1G01010	AT3G01400	0.832153
AT1G29410	AT4G09100	0.980722			AT1G01010	AT3G01850	0.843865
AT1G62660	AT2G25090	0.98062			AT1G01010	AT3G03560	0.780179
AT3G58750	AT3G61930	0.980573			AT1G01010	AT3G03773	0.75954
AT1G29650	AT2G19500	0.980547			AT1G01010	AT3G04420	0.82118
AT5G49690	AT5G57250	0.980523			AT1G01010	AT3G05690	0.921163
AT2G01023	AT5G35190	0.980474			AT1G01010	AT3G07320	0.767052
AT1G79890	AT5G49690	0.980438			AT1G01010	AT3G07760	0.804524
AT1G19200	AT4G37160	0.980316			AT1G01010	AT3G07930	0.827758
AT3G25950	AT3G59290	0.980302			AT1G01010	AT3G12480	0.783518
AT1G68450	AT3G58750	0.980246			AT1G01010	AT3G13910	0.855002
AT2G29470	AT5G35190	0.980004			AT1G01010	AT3G14010	0.821651
AT1G29410	AT2G19500	0.979863			AT1G01010	AT3G14100	0.759638
AT1G11185	AT2G29470	0.97986			AT1G01010	AT3G14130	0.824194
AT1G80150	AT5G49690	0.979739			AT1G01010	AT3G14430	0.880682
AT4G22920	AT4G34138	0.979705			AT1G01010	AT3G15355	0.844937
AT1G79890	AT3G25950	0.979688			AT1G01010	AT3G16030	0.788472
AT3G46658	AT5G40690	0.979667			AT1G01010	AT3G16650	0.782062
AT3G59290	AT4G37160	0.97942			AT1G01010	AT3G16740	0.788522
AT3G15500	AT5G13330	0.979381			AT1G01010	AT3G17880	0.936229
AT1G23201	AT1G70140	0.979327			AT1G01010	AT3G18770	0.778434
AT1G77230	AT5G14880	0.979303			AT1G01010	AT3G19640	0.813332
AT2G27390	AT5G13330	0.979276			AT1G01010	AT3G19660	0.811241
AT1G28670	AT4G03038	0.979103			AT1G01010	AT3G20250	0.815615
AT1G62660	AT3G61930	0.978983			AT1G01010	AT3G20770	0.788861
AT1G11185	AT1G70140	0.978951			AT1G01010	AT3G23280	0.814612
AT1G11185	AT5G57250	0.978834			AT1G01010	AT3G26210	0.771045
AT1G62570	AT3G58750	0.978754			AT1G01010	AT3G27210	0.760761
AT3G46658	AT5G13330	0.978711			AT1G01010	AT3G27220	0.88619
AT2G29470	AT3G25950	0.978542			AT1G01010	AT3G27560	0.794598
AT3G15500	AT3G28040	0.97849			AT1G01010	AT3G29034	0.794751
AT3G58750	AT4G09100	0.978398			AT1G01010	AT3G29400	0.769582
AT5G04240	AT5G24860	0.97831			AT1G01010	AT3G42806	0.862153
AT3G48030	AT5G13330	0.978276			AT1G01010	AT3G45620	0.845995
AT3G04181	AT4G34138	0.978188			AT1G01010	AT3G47480	0.769883
AT2G45580	AT3G58750	0.978137			AT1G01010	AT3G48115	0.791912
AT3G03550	AT4G38545	0.978118			AT1G01010	AT3G50500	0.869535
AT1G63840	AT3G28040	0.978096			AT1G01010	AT3G51370	0.825191
AT1G26218	AT1G50910	0.978061			AT1G01010	AT3G51430	0.785335
AT1G79890	AT5G49610	0.978049			AT1G01010	AT3G51890	0.810714
AT3G59290	AT4G34138	0.978023			AT1G01010	AT3G52105	0.848119
AT3G25950	AT5G57250	0.977874			AT1G01010	AT3G52710	0.798571
AT3G48030	AT4G32810	0.977591			AT1G01010	AT3G53690	0.754265
AT2G29470	AT5G04240	0.977585			AT1G01010	AT3G53970	0.900822
AT1G19190	AT4G03038	0.977397			AT1G01010	AT3G54290	0.791661
AT1G11185	AT4G37160	0.977388			AT1G01010	AT3G54380	0.764144
AT1G62660	AT2G45580	0.97731			AT1G01010	AT3G55560	0.881791
AT3G29250	AT3G49210	0.977273			AT1G01010	AT3G57090	0.815048
AT1G28620	AT1G62570	0.976972			AT1G01010	AT3G57540	0.806346
AT3G23605	AT5G14880	0.976969			AT1G01010	AT3G58680	0.898873
AT1G23201	AT3G59290	0.976855			AT1G01010	AT3G59660	0.754384
AT1G11185	AT1G80150	0.976505			AT1G01010	AT3G60190	0.774257
AT1G11185	AT3G59290	0.976463			AT1G01010	AT3G60690	0.7857
AT1G80150	AT5G35190	0.976449			AT1G01010	AT3G61900	0.761709
AT1G23201	AT5G24860	0.976448			AT1G01010	AT3G62830	0.787342
AT1G23201	AT1G80150	0.976225			AT1G01010	AT3G63000	0.788211
AT2G37362	AT4G32810	0.976115			AT1G01010	AT3G63030	0.878485
AT1G29650	AT3G04181	0.975974			AT1G01010	AT3G63200	0.771392
AT1G29410	AT1G29650	0.975971			AT1G01010	AT4G00270	0.861725
AT2G19500	AT2G45580	0.975788			AT1G01010	AT4G01290	0.81207
AT3G59290	AT4G37990	0.975645			AT1G01010	AT4G01480	0.849058
AT4G03038	AT4G34138	0.975579			AT1G01010	AT4G01720	0.759479
AT3G49210	AT4G29658	0.975572			AT1G01010	AT4G02370	0.77523
AT3G61930	AT4G09100	0.975431			AT1G01010	AT4G02880	0.755861
AT1G62660	AT1G71520	0.975421			AT1G01010	AT4G04470	0.777549
AT1G28660	AT1G71520	0.975403			AT1G01010	AT4G04920	0.800596
AT1G19200	AT1G70140	0.975048			AT1G01010	AT4G05590	0.751598
AT3G14060	AT3G49210	0.975006			AT1G01010	AT4G08540	0.844706
AT5G49610	AT5G57250	0.974927			AT1G01010	AT4G08900	0.878543
AT4G09110	AT5G13330	0.974803			AT1G01010	AT4G09830	0.767331
AT3G02160	AT4G34138	0.974737			AT1G01010	AT4G11920	0.753598
AT3G25950	AT5G49610	0.974576			AT1G01010	AT4G12070	0.830024
AT1G77230	AT5G45890	0.974556			AT1G01010	AT4G12290	0.780086
AT1G29410	AT3G61930	0.974333			AT1G01010	AT4G12420	0.753137
AT4G37160	AT5G24860	0.974297			AT1G01010	AT4G12570	0.82676
AT1G62660	AT4G22920	0.974208			AT1G01010	AT4G12730	0.771258
AT1G11185	AT5G49610	0.974123			AT1G01010	AT4G13180	0.863447
AT1G60610	AT5G13330	0.973971			AT1G01010	AT4G15240	0.787767
AT5G04240	AT5G49610	0.973906			AT1G01010	AT4G16444	0.758681
AT1G29410	AT4G22920	0.973835			AT1G01010	AT4G17570	0.765241
AT1G29410	AT1G62570	0.973782			AT1G01010	AT4G18530	0.872651
AT5G04240	AT5G57250	0.973652			AT1G01010	AT4G18830	0.771935
AT1G29650	AT4G34138	0.973607			AT1G01010	AT4G19390	0.767779
AT1G70140	AT4G37990	0.973551			AT1G01010	AT4G20110	0.767849
AT3G59290	AT5G04240	0.973535			AT1G01010	AT4G22330	0.825482
AT1G70140	AT4G34138	0.973345			AT1G01010	AT4G23010	0.875273
AT1G79890	AT5G04240	0.973314			AT1G01010	AT4G23630	0.835526
AT2G25090	AT3G58750	0.973275			AT1G01010	AT4G24100	0.827321
AT1G80150	AT4G37160	0.973241			AT1G01010	AT4G24290	0.762323
AT2G21185	AT4G31248	0.973169			AT1G01010	AT4G26270	0.751892
AT1G63840	AT2G37362	0.973153			AT1G01010	AT4G28570	0.820934
AT4G29658	AT4G37432	0.973129			AT1G01010	AT4G29660	0.812045
AT1G28620	AT2G25090	0.97279			AT1G01010	AT4G31670	0.836728
AT2G22470	AT3G07590	0.972764			AT1G01010	AT4G31860	0.888837
AT1G60610	AT2G33385	0.972724			AT1G01010	AT4G33040	0.750377
AT1G23201	AT5G57250	0.972632			AT1G01010	AT4G33540	0.765087
AT1G19200	AT3G59290	0.972612			AT1G01010	AT4G34230	0.824294
AT1G28660	AT3G58750	0.972578			AT1G01010	AT4G34460	0.825008
AT1G19200	AT4G34138	0.972299			AT1G01010	AT4G35580	0.772413
AT2G25090	AT5G01820	0.972072			AT1G01010	AT4G35750	0.808963
AT1G73260	AT2G27390	0.972029			AT1G01010	AT4G36090	0.782961
AT1G19190	AT1G70140	0.971989			AT1G01010	AT4G36210	0.778527
AT2G45040	AT5G54569	0.971964			AT1G01010	AT4G36720	0.818765
AT3G02160	AT4G09100	0.971918			AT1G01010	AT4G36920	0.804495
AT1G33240	AT3G06433	0.971881			AT1G01010	AT4G36988	0.762677
AT2G25090	AT3G09520	0.971877			AT1G01010	AT4G38540	0.810991
AT4G37160	AT4G37420	0.971737			AT1G01010	AT4G39838	0.79094
AT1G80160	AT5G06220	0.971672			AT1G01010	AT4G39840	0.763908
AT1G62570	AT4G16670	0.971593			AT1G01010	AT5G01320	0.843414
AT4G37160	AT5G65300	0.971536			AT1G01010	AT5G01350	0.868601
AT5G49610	AT5G49690	0.97152			AT1G01010	AT5G01940	0.813758
AT4G03038	AT4G37160	0.971509			AT1G01010	AT5G03280	0.826677
AT1G11185	AT5G40680	0.971268			AT1G01010	AT5G03460	0.771907
AT2G19500	AT2G36950	0.971172			AT1G01010	AT5G03560	0.80278
AT1G15670	AT3G22570	0.971155			AT1G01010	AT5G04750	0.795858
AT4G37160	AT5G57250	0.971118			AT1G01010	AT5G05760	0.757745
AT1G72600	AT2G47190	0.970838			AT1G01010	AT5G08139	0.813981
AT3G29250	AT5G06220	0.970813			AT1G01010	AT5G09440	0.795258
AT1G23201	AT1G79890	0.970759			AT1G01010	AT5G10740	0.780022
AT3G46658	AT5G51690	0.970611			AT1G01010	AT5G11730	0.771279
AT1G60610	AT4G21120	0.970561			AT1G01010	AT5G11930	0.790629
AT1G60610	AT3G46658	0.970511			AT1G01010	AT5G11970	0.782573
AT1G19200	AT1G23201	0.970482			AT1G01010	AT5G12190	0.793246
AT3G15500	AT5G50360	0.970461			AT1G01010	AT5G12200	0.817664
AT1G11210	AT5G49700	0.970389			AT1G01010	AT5G12390	0.750307
AT2G19500	AT4G09100	0.970338			AT1G01010	AT5G12890	0.882997
AT2G45580	AT3G02160	0.970292			AT1G01010	AT5G15230	0.788586
AT1G77230	AT2G45040	0.97029			AT1G01010	AT5G15710	0.772289
AT3G06840	AT3G23605	0.970272			AT1G01010	AT5G16320	0.751603
AT1G28660	AT2G45040	0.970171			AT1G01010	AT5G17000	0.830013
AT4G03038	AT5G49690	0.970067			AT1G01010	AT5G17460	0.759441
AT4G32810	AT5G13330	0.96999			AT1G01010	AT5G18900	0.779028
AT4G09100	AT4G34138	0.96996			AT1G01010	AT5G19350	0.853427
AT1G16530	AT1G60610	0.969844			AT1G01010	AT5G19875	0.863227
AT1G80150	AT2G01023	0.969761			AT1G01010	AT5G25900	0.866761
AT1G15670	AT2G25090	0.969757			AT1G01010	AT5G26751	0.772156
AT1G28670	AT4G37420	0.969755			AT1G01010	AT5G28220	0.772024
AT1G15670	AT2G28200	0.969683			AT1G01010	AT5G33290	0.836684
AT1G28620	AT3G61930	0.969664			AT1G01010	AT5G37480	0.812109
AT1G72600	AT2G33385	0.969617			AT1G01010	AT5G39090	0.764462
AT1G77230	AT3G23605	0.969609			AT1G01010	AT5G40240	0.813632
AT1G19370	AT1G29410	0.969535			AT1G01010	AT5G40720	0.794233
AT1G16530	AT3G28040	0.969465			AT1G01010	AT5G42090	0.756978
AT4G37160	AT4G37990	0.969361			AT1G01010	AT5G42370	0.778586
AT3G06840	AT5G14880	0.969338			AT1G01010	AT5G43670	0.894105
AT1G79890	AT4G37160	0.969306			AT1G01010	AT5G45380	0.787109
AT3G04181	AT4G37420	0.969232			AT1G01010	AT5G47140	0.813871
AT1G16530	AT2G37362	0.969168			AT1G01010	AT5G47790	0.813939
AT2G45580	AT4G34138	0.969099			AT1G01010	AT5G49880	0.796611
AT1G60610	AT3G28040	0.969091			AT1G01010	AT5G51290	0.761431
AT2G33385	AT2G47190	0.969057			AT1G01010	AT5G51510	0.785793
AT3G01840	AT3G27415	0.969053			AT1G01010	AT5G52450	0.831416
AT4G37420	AT5G49690	0.968994			AT1G01010	AT5G52890	0.77469
AT1G28670	AT1G79890	0.968858			AT1G01010	AT5G53420	0.80828
AT1G79720	AT2G46680	0.968654			AT1G01010	AT5G55500	0.782079
AT2G19500	AT4G32160	0.968631			AT1G01010	AT5G55860	0.81376
AT1G70140	AT3G04181	0.96857			AT1G01010	AT5G58070	0.806614
AT3G10985	AT3G62580	0.968374			AT1G01010	AT5G58575	0.882971
AT1G60610	AT2G42140	0.96824			AT1G01010	AT5G59732	0.76012
AT3G25950	AT5G40680	0.968231			AT1G01010	AT5G59870	0.780249
AT2G29470	AT5G49690	0.968226			AT1G01010	AT5G59950	0.798963
AT1G19190	AT4G37420	0.968127			AT1G01010	AT5G60460	0.810611
AT1G19190	AT3G59290	0.967879			AT1G01010	AT5G62740	0.781473
AT1G28660	AT2G27390	0.967874			AT1G01010	AT5G64020	0.828513
AT1G11185	AT1G56250	0.96786			AT1G01010	AT5G64430	0.777645
AT1G28670	AT5G57250	0.967848			AT1G01010	AT5G65240	0.76093
AT5G04240	AT5G40680	0.967846			AT1G01010	AT5G65495	0.85462
AT1G70640	AT3G29250	0.967774			AT1G01010	AT5G66630	0.761005
AT1G29650	AT1G71520	0.967757			AT1G01010	AT5G66730	0.796362
AT1G19200	AT4G37420	0.967494			AT1G01060	AT1G02340	0.7882
AT1G80160	AT3G29250	0.967494			AT1G01060	AT1G03740	0.839786
AT1G28670	AT1G70140	0.967472			AT1G01060	AT1G07170	0.768577
AT2G45580	AT3G61930	0.96739			AT1G01060	AT1G09910	0.769508
AT1G28670	AT5G24860	0.967278			AT1G01060	AT1G14790	0.78732
AT3G25950	AT4G03038	0.967276			AT1G01060	AT1G17160	0.776817
AT1G60610	AT1G72600	0.967251			AT1G01060	AT1G19680	0.861964
AT1G19200	AT4G03038	0.967212			AT1G01060	AT1G20620	0.780902
AT5G24860	AT5G49610	0.967199			AT1G01060	AT1G33102	0.825003
AT1G29650	AT3G02160	0.967179			AT1G01060	AT1G34300	0.816772
AT1G23201	AT4G03038	0.967049			AT1G01060	AT1G51270	0.837454
AT1G19200	AT3G25950	0.96702			AT1G01060	AT1G52347	0.84938
AT1G19200	AT3G04181	0.966904			AT1G01060	AT1G55850	0.798884
AT1G24610	AT1G29410	0.966839			AT1G01060	AT1G64230	0.80027
AT4G34138	AT4G37990	0.966743			AT1G01060	AT1G65790	0.751055
AT1G16530	AT2G38230	0.966686			AT1G01060	AT1G69252	0.827045
AT1G27210	AT5G38120	0.966635			AT1G01060	AT1G69360	0.865397
AT4G37990	AT5G57250	0.966589			AT1G01060	AT1G71080	0.772428
AT1G24610	AT1G68450	0.966503			AT1G01060	AT1G80180	0.753467
AT1G23201	AT5G49610	0.966437			AT1G01060	AT2G05380	0.77556
AT1G68450	AT3G61930	0.966434			AT1G01060	AT2G43060	0.752598
AT1G15670	AT4G09100	0.966405			AT1G01060	AT3G10340	0.777143
AT2G38210	AT5G67300	0.966398			AT1G01060	AT3G15510	0.764586
AT1G54575	AT2G27390	0.966324			AT1G01060	AT3G50740	0.81089
AT2G42350	AT4G26542	0.966256			AT1G01060	AT3G54366	0.773938
AT3G49210	AT4G37432	0.966252			AT1G01060	AT3G56810	0.756424
AT1G29650	AT4G37420	0.966165			AT1G01060	AT3G62650	0.760772
AT3G25950	AT4G37420	0.966163			AT1G01060	AT3G63210	0.784968
AT2G28110	AT3G15500	0.966009			AT1G01060	AT4G03450	0.776695
AT1G56250	AT3G25950	0.965777			AT1G01060	AT4G08470	0.766474
AT2G44010	AT5G13330	0.965766			AT1G01060	AT4G16765	0.754778
AT1G19190	AT5G24860	0.965751			AT1G01060	AT4G27040	0.781843
AT1G72600	AT3G05932	0.965746			AT1G01060	AT4G38932	0.827846
AT1G23201	AT2G29470	0.965724			AT1G01060	AT5G07830	0.817832
AT1G56250	AT5G04240	0.965634			AT1G01060	AT5G14390	0.83189
AT1G71520	AT4G22920	0.965551			AT1G01060	AT5G20350	0.803614
AT1G29410	AT2G25090	0.965506			AT1G01060	AT5G21020	0.833574
AT1G77230	AT5G54569	0.965454			AT1G01060	AT5G23980	0.780239
AT1G54575	AT3G28040	0.965421			AT1G01060	AT5G37010	0.817973
AT3G02160	AT3G04181	0.965387			AT1G01060	AT5G56660	0.754463
AT2G44010	AT4G32810	0.965232			AT1G01060	AT5G61520	0.778946
AT4G34138	AT5G03550	0.965184			AT1G01060	AT5G62000	0.753028
AT1G13360	AT3G46620	0.96517			AT1G01070	AT1G18880	0.781713
AT1G15670	AT2G32680	0.96513			AT1G01070	AT1G73360	0.764031
AT3G23605	AT4G29840	0.96512			AT1G01070	AT1G80830	0.819578
AT3G27415	AT5G51690	0.965111			AT1G01070	AT4G09760	0.785388
AT2G45580	AT3G04181	0.96506			AT1G01070	AT4G31450	0.767088
AT3G28040	AT5G50360	0.964997			AT1G01070	AT5G02790	0.757801
AT1G62570	AT1G62660	0.964978			AT1G01070	AT5G40370	0.804937
AT5G04240	AT5G32161	0.964977			AT1G01080	AT1G01300	0.871104
AT1G62660	AT1G68450	0.964907			AT1G01080	AT1G01610	0.931323
AT2G33815	AT5G67300	0.964873			AT1G01080	AT1G01720	0.824214
AT1G29650	AT3G58750	0.964802			AT1G01080	AT1G01970	0.872031
AT3G07590	AT5G67300	0.964779			AT1G01080	AT1G02150	0.834755
AT1G29650	AT4G03038	0.964711			AT1G01080	AT1G03160	0.766143
AT1G23201	AT4G37990	0.964706			AT1G01080	AT1G03350	0.789777
AT1G25550	AT3G22560	0.964654			AT1G01080	AT1G03475	0.819098
AT1G23201	AT4G37420	0.964618			AT1G01080	AT1G03600	0.900745
AT2G37362	AT3G15500	0.964616			AT1G01080	AT1G03630	0.908711
AT4G09100	AT5G03550	0.964615			AT1G01080	AT1G04430	0.86945
AT1G63840	AT3G13670	0.964456			AT1G01080	AT1G04970	0.884515
AT5G03550	AT5G65300	0.964423			AT1G01080	AT1G05190	0.867829
AT3G59290	AT5G49610	0.964388			AT1G01080	AT1G05680	0.761333
AT3G02160	AT4G22920	0.964213			AT1G01080	AT1G05850	0.786069
AT1G19200	AT5G49690	0.964094			AT1G01080	AT1G06050	0.792051
AT1G11185	AT4G03038	0.964079			AT1G01080	AT1G07320	0.9583
AT1G63840	AT2G34500	0.96407			AT1G01080	AT1G07430	0.870137
AT1G62610	AT1G77230	0.964006			AT1G01080	AT1G07810	0.801687
AT3G05932	AT3G46658	0.963981			AT1G01080	AT1G08315	0.864214
AT1G28620	AT3G09520	0.963962			AT1G01080	AT1G08520	0.771864
AT2G25090	AT4G09100	0.963888			AT1G01080	AT1G09340	0.824426
AT1G29650	AT1G62660	0.963852			AT1G01080	AT1G09500	0.785165
AT1G73260	AT5G13330	0.963735			AT1G01080	AT1G10910	0.770492
AT1G62570	AT3G09520	0.963658			AT1G01080	AT1G10960	0.859464
AT3G23605	AT5G54569	0.963617			AT1G01080	AT1G11130	0.81494
AT1G62570	AT3G06840	0.96359			AT1G01080	AT1G11290	0.82596
AT1G28660	AT1G62570	0.963573			AT1G01080	AT1G11310	0.846351
AT1G19190	AT5G57250	0.963549			AT1G01080	AT1G11860	0.888625
AT3G06840	AT3G58750	0.963529			AT1G01080	AT1G12640	0.814405
AT1G10490	AT5G64230	0.963516			AT1G01080	AT1G12800	0.7962
AT2G31390	AT3G13900	0.963516			AT1G01080	AT1G12900	0.91393
AT1G03140	AT4G39610	0.963438			AT1G01080	AT1G14030	0.847913
AT1G15670	AT3G02160	0.963413			AT1G01080	AT1G14270	0.806584
AT2G45580	AT5G03550	0.963397			AT1G01080	AT1G14345	0.785165
AT3G46658	AT3G48030	0.963318			AT1G01080	AT1G15290	0.894402
AT4G37160	AT5G03550	0.963289			AT1G01080	AT1G15300	0.790474
AT5G14880	AT5G54569	0.963244			AT1G01080	AT1G15380	0.769655
AT1G19190	AT1G19200	0.963204			AT1G01080	AT1G16080	0.778343
AT1G63840	AT3G15500	0.963199			AT1G01080	AT1G16540	0.82658
AT4G37420	AT4G37990	0.963014			AT1G01080	AT1G16920	0.868756
AT1G70140	AT5G49610	0.963			AT1G01080	AT1G17840	0.814731
AT2G27390	AT3G23605	0.962924			AT1G01080	AT1G17850	0.858299
AT1G23010	AT2G36080	0.962904			AT1G01080	AT1G18200	0.77129
AT2G19500	AT4G18430	0.962824			AT1G01080	AT1G18650	0.768391
AT1G24610	AT4G22920	0.962822			AT1G01080	AT1G19270	0.75021
AT3G02160	AT4G37990	0.962739			AT1G01080	AT1G19920	0.807053
AT1G19190	AT1G28670	0.962611			AT1G01080	AT1G20330	0.766942
AT1G19200	AT5G24860	0.962573			AT1G01080	AT1G20340	0.858957
AT2G19572	AT5G22390	0.962522			AT1G01080	AT1G20950	0.886513
AT1G54355	AT5G01715	0.962447			AT1G01080	AT1G21500	0.820908
AT3G04181	AT4G03038	0.962429			AT1G01080	AT1G22985	0.807016
AT1G60610	AT4G32810	0.96223			AT1G01080	AT1G23010	0.763239
AT2G35910	AT3G13670	0.962192			AT1G01080	AT1G23120	0.77652
AT1G15670	AT1G71520	0.962144			AT1G01080	AT1G23440	0.784804
AT3G04181	AT4G37160	0.962116			AT1G01080	AT1G23550	0.770164
AT3G02160	AT5G03550	0.962075			AT1G01080	AT1G24460	0.873245
AT1G62660	AT3G58750	0.962046			AT1G01080	AT1G24764	0.908033
AT1G69260	AT2G05812	0.961897			AT1G01080	AT1G26230	0.776129
AT4G37990	AT5G49690	0.96169			AT1G01080	AT1G26930	0.80269
AT2G28200	AT5G01820	0.961618			AT1G01080	AT1G27170	0.853868
AT1G11185	AT5G32161	0.961597			AT1G01080	AT1G27300	0.757302
AT1G19370	AT5G13640	0.961587			AT1G01080	AT1G29070	0.845594
AT2G45040	AT5G14880	0.961521			AT1G01080	AT1G29195	0.831591
AT3G04181	AT5G03550	0.961479			AT1G01080	AT1G29760	0.817397
AT2G25090	AT4G16670	0.961461			AT1G01080	AT1G30220	0.816473
AT3G46620	AT3G62580	0.961451			AT1G01080	AT1G31160	0.788883
AT4G22920	AT4G37420	0.961448			AT1G01080	AT1G31480	0.782029
AT4G37160	AT5G49610	0.961356			AT1G01080	AT1G31800	0.802421
AT1G62660	AT4G34138	0.961307			AT1G01080	AT1G32460	0.812878
AT1G63840	AT5G13330	0.961296			AT1G01080	AT1G32470	0.872968
AT1G28670	AT1G29650	0.961231			AT1G01080	AT1G32550	0.780665
AT3G27415	AT5G40690	0.961202			AT1G01080	AT1G32560	0.770024
AT1G19190	AT4G34138	0.961162			AT1G01080	AT1G32990	0.95624
AT3G01980	AT5G01715	0.961126			AT1G01080	AT1G34340	0.756991
AT1G11185	AT4G37420	0.961001			AT1G01080	AT1G34430	0.880805
AT3G15500	AT3G46658	0.961			AT1G01080	AT1G35680	0.935317
AT3G15500	AT3G48030	0.960968			AT1G01080	AT1G38131	0.839942
AT5G13330	AT5G40690	0.960963			AT1G01080	AT1G44000	0.777545
AT4G37990	AT5G04240	0.960905			AT1G01080	AT1G44575	0.879227
AT2G44010	AT3G28040	0.960894			AT1G01080	AT1G47740	0.758087
AT3G02030	AT4G31248	0.960884			AT1G01080	AT1G48350	0.918033
AT1G28620	AT4G16670	0.960657			AT1G01080	AT1G48520	0.808232
AT1G28670	AT3G59290	0.960524			AT1G01080	AT1G50900	0.844957
AT5G38120	AT5G49640	0.960399			AT1G01080	AT1G51070	0.801195
AT1G69572	AT3G48020	0.960384			AT1G01080	AT1G51940	0.927751
AT1G29410	AT4G18430	0.960372			AT1G01080	AT1G52080	0.76103
AT1G28660	AT3G06840	0.96032			AT1G01080	AT1G52230	0.815986
AT1G62610	AT5G45890	0.96032			AT1G01080	AT1G52280	0.753453
AT5G40690	AT5G51690	0.960288			AT1G01080	AT1G52670	0.756486
AT1G28660	AT3G23605	0.960266			AT1G01080	AT1G53300	0.777757
AT2G25090	AT2G28200	0.960241			AT1G01080	AT1G54170	0.820466
AT1G62570	AT4G09100	0.960219			AT1G01080	AT1G54710	0.840714
AT3G49668	AT5G52750	0.960215			AT1G01080	AT1G55140	0.810387
AT4G34138	AT5G57250	0.960052			AT1G01080	AT1G55480	0.75204
AT1G29650	AT5G03550	0.960047			AT1G01080	AT1G55510	0.79979
AT3G25950	AT4G37990	0.959959			AT1G01080	AT1G55530	0.750368
AT1G23201	AT5G65300	0.959895			AT1G01080	AT1G56010	0.753403
AT1G28660	AT1G29410	0.959859			AT1G01080	AT1G56145	0.781178
AT2G34500	AT2G37362	0.95981			AT1G01080	AT1G56190	0.852617
AT1G24610	AT2G45580	0.959786			AT1G01080	AT1G58080	0.79335
AT4G22920	AT4G32160	0.959656			AT1G01080	AT1G59840	0.78665
AT3G25950	AT5G32161	0.959489			AT1G01080	AT1G60000	0.869617
AT3G61930	AT4G22920	0.959422			AT1G01080	AT1G60550	0.792532
AT1G19200	AT5G04240	0.959006			AT1G01080	AT1G60600	0.836083
AT3G28040	AT3G46658	0.958943			AT1G01080	AT1G60950	0.842353
AT1G63840	AT3G46658	0.95893			AT1G01080	AT1G61030	0.754802
AT1G68450	AT2G36950	0.958924			AT1G01080	AT1G62370	0.781333
AT3G04181	AT3G59290	0.958877			AT1G01080	AT1G62660	0.813145
AT4G29840	AT5G14880	0.958833			AT1G01080	AT1G63470	0.783659
AT4G03038	AT5G04240	0.958797			AT1G01080	AT1G64150	0.887638
AT1G19190	AT4G37160	0.958739			AT1G01080	AT1G64510	0.912882
AT2G25090	AT2G32680	0.958665			AT1G01080	AT1G64610	0.784586
AT3G63280	AT4G29830	0.958648			AT1G01080	AT1G67090	0.890034
AT3G29250	AT4G29658	0.958543			AT1G01080	AT1G67700	0.825567
AT1G73760	AT2G42140	0.958539			AT1G01080	AT1G68060	0.835808
AT2G34500	AT3G28040	0.958513			AT1G01080	AT1G68590	0.957192
AT4G03038	AT4G37990	0.958293			AT1G01080	AT1G68890	0.776156
AT1G29410	AT2G36950	0.958213			AT1G01080	AT1G69810	0.776039
AT4G03038	AT4G22920	0.958213			AT1G01080	AT1G70140	0.812175
AT1G62570	AT5G01820	0.958153			AT1G01080	AT1G71500	0.751016
AT3G09520	AT3G61930	0.958141			AT1G01080	AT1G71697	0.757932
AT1G68450	AT4G18430	0.958125			AT1G01080	AT1G72120	0.764046
AT1G07250	AT2G07697	0.958088			AT1G01080	AT1G72610	0.931243
AT2G27390	AT2G44010	0.958081			AT1G01080	AT1G72640	0.777085
AT1G19370	AT2G19500	0.958042			AT1G01080	AT1G72770	0.784571
AT1G07485	AT1G69690	0.958032			AT1G01080	AT1G73040	0.788035
AT1G19370	AT3G58750	0.957987			AT1G01080	AT1G73110	0.830752
AT5G13030	AT5G13630	0.957947			AT1G01080	AT1G73880	0.802018
AT2G36220	AT5G62865	0.957926			AT1G01080	AT1G74040	0.81411
AT4G29830	AT4G29840	0.957683			AT1G01080	AT1G74470	0.820062
AT2G25090	AT2G45580	0.957673			AT1G01080	AT1G74690	0.884348
AT1G71520	AT2G19500	0.957649			AT1G01080	AT1G74970	0.937228
AT1G72600	AT2G38230	0.957469			AT1G01080	AT1G75000	0.751761
AT3G06840	AT4G29840	0.957442			AT1G01080	AT1G75350	0.816297
AT4G34138	AT4G37160	0.957324			AT1G01080	AT1G75450	0.767037
AT4G18430	AT4G22920	0.957291			AT1G01080	AT1G75690	0.781829
AT3G05932	AT5G64570	0.95729			AT1G01080	AT1G76100	0.750253
AT2G47190	AT4G21120	0.957229			AT1G01080	AT1G76450	0.809617
AT1G29410	AT1G62660	0.957133			AT1G01080	AT1G76820	0.824176
AT2G35910	AT5G01820	0.957095			AT1G01080	AT1G77000	0.798395
AT1G62570	AT2G45040	0.957069			AT1G01080	AT1G77490	0.814333
AT2G28110	AT3G17650	0.957069			AT1G01080	AT1G77770	0.773438
AT2G33385	AT4G21120	0.957053			AT1G01080	AT1G78040	0.896901
AT1G54575	AT1G63840	0.957038			AT1G01080	AT1G78280	0.762048
AT1G62570	AT1G68450	0.956958			AT1G01080	AT1G78630	0.916552
AT2G28200	AT3G25620	0.956956			AT1G01080	AT1G79520	0.765438
AT1G54575	AT1G77230	0.956953			AT1G01080	AT1G79850	0.891955
AT2G19500	AT3G58750	0.956918			AT1G01080	AT2G01340	0.795415
AT1G19370	AT3G06840	0.956746			AT1G01080	AT2G01460	0.787178
AT5G40680	AT5G49690	0.956741			AT1G01080	AT2G02500	0.760205
AT1G54700	AT1G78080	0.956633			AT1G01080	AT2G02710	0.839636
AT3G04181	AT4G22920	0.956606			AT1G01080	AT2G03270	0.833366
AT2G43510	AT3G22570	0.956586			AT1G01080	AT2G03420	0.950788
AT1G29650	AT4G18430	0.956582			AT1G01080	AT2G05260	0.861787
AT5G32161	AT5G49690	0.956412			AT1G01080	AT2G05920	0.931401
AT2G37362	AT4G09110	0.956395			AT1G01080	AT2G16790	0.86978
AT1G60610	AT2G47190	0.956322			AT1G01080	AT2G18090	0.798678
AT1G50910	AT3G16130	0.956285			AT1G01080	AT2G20300	0.902582
AT1G27210	AT5G49640	0.956125			AT1G01080	AT2G20320	0.779965
AT3G61930	AT4G16670	0.956055			AT1G01080	AT2G20680	0.89747
AT4G37420	AT5G04240	0.955962			AT1G01080	AT2G20890	0.799284
AT4G29830	AT5G14880	0.955936			AT1G01080	AT2G21170	0.825112
AT1G15670	AT2G45580	0.955929			AT1G01080	AT2G21280	0.808251
AT1G62570	AT2G45580	0.955881			AT1G01080	AT2G23450	0.801855
AT1G72600	AT5G64570	0.955838			AT1G01080	AT2G23670	0.836775
AT4G37990	AT5G65300	0.955804			AT1G01080	AT2G24060	0.884343
AT1G24610	AT2G28200	0.955737			AT1G01080	AT2G24090	0.920289
AT1G54575	AT3G23605	0.955729			AT1G01080	AT2G24150	0.894141
AT3G23920	AT5G41610	0.955728			AT1G01080	AT2G24260	0.803588
AT2G35859	AT3G04010	0.955664			AT1G01080	AT2G25090	0.868123
AT1G70140	AT1G80150	0.955555			AT1G01080	AT2G25625	0.769643
AT1G29410	AT4G29840	0.955535			AT1G01080	AT2G25737	0.810729
AT4G03038	AT5G03550	0.955518			AT1G01080	AT2G26250	0.876275
AT3G23605	AT5G45890	0.955443			AT1G01080	AT2G26330	0.767035
AT2G45580	AT4G18430	0.955344			AT1G01080	AT2G26640	0.795388
AT3G48020	AT4G31250	0.955279			AT1G01080	AT2G26730	0.906239
AT2G25090	AT4G22920	0.955168			AT1G01080	AT2G27040	0.882126
AT1G68450	AT4G34138	0.955164			AT1G01080	AT2G27150	0.89397
AT2G45040	AT3G23605	0.95511			AT1G01080	AT2G27180	0.776113
AT2G37362	AT5G40690	0.954997			AT1G01080	AT2G27580	0.845736
AT2G27390	AT4G09110	0.954987			AT1G01080	AT2G27680	0.764884
AT4G34138	AT5G24860	0.954976			AT1G01080	AT2G27810	0.765649
AT4G37420	AT5G03550	0.954936			AT1G01080	AT2G28305	0.826874
AT2G36080	AT2G37830	0.954878			AT1G01080	AT2G28320	0.764195
AT3G14060	AT4G37432	0.95487			AT1G01080	AT2G28605	0.794527
AT1G15670	AT3G61930	0.954835			AT1G01080	AT2G29180	0.800715
AT1G80160	AT5G43160	0.954821			AT1G01080	AT2G30360	0.824636
AT1G28610	AT5G64570	0.954818			AT1G01080	AT2G30695	0.835574
AT2G32680	AT3G21690	0.954746			AT1G01080	AT2G31130	0.839375
AT1G71520	AT3G06840	0.954686			AT1G01080	AT2G31260	0.868171
AT4G37990	AT5G24860	0.954649			AT1G01080	AT2G31945	0.813638
AT2G01630	AT2G21185	0.954606			AT1G01080	AT2G32150	0.778404
AT2G28110	AT3G23605	0.954343			AT1G01080	AT2G32180	0.766046
AT1G19200	AT5G57250	0.954322			AT1G01080	AT2G33180	0.812034
AT4G37990	AT5G03550	0.954187			AT1G01080	AT2G33450	0.841085
AT1G04030	AT5G03668	0.954101			AT1G01080	AT2G33480	0.83262
AT2G27390	AT3G28040	0.954068			AT1G01080	AT2G33800	0.941687
AT4G37420	AT5G49610	0.95406			AT1G01080	AT2G34810	0.826487
AT1G23201	AT5G40680	0.954046			AT1G01080	AT2G35410	0.850671
AT2G37362	AT4G21120	0.954			AT1G01080	AT2G35500	0.931418
AT1G28670	AT2G19500	0.953896			AT1G01080	AT2G35780	0.768985
AT1G56250	AT5G49690	0.9538			AT1G01080	AT2G36960	0.846117
AT3G04181	AT4G09100	0.95377			AT1G01080	AT2G36990	0.86342
AT3G12500	AT5G42380	0.953726			AT1G01080	AT2G37220	0.795853
AT1G11185	AT1G19200	0.95365			AT1G01080	AT2G37660	0.942864
AT3G14610	AT4G12290	0.95356			AT1G01080	AT2G37790	0.797187
AT1G68450	AT2G25090	0.953524			AT1G01080	AT2G38140	0.946617
AT2G22470	AT5G42380	0.953493			AT1G01080	AT2G38560	0.905571
AT1G28620	AT1G71520	0.953486			AT1G01080	AT2G40110	0.886409
AT3G06840	AT5G45890	0.953462			AT1G01080	AT2G41770	0.850702
AT1G28620	AT4G18430	0.953458			AT1G01080	AT2G42190	0.886665
AT2G19500	AT3G61930	0.953453			AT1G01080	AT2G42220	0.895551
AT1G19190	AT3G04181	0.953446			AT1G01080	AT2G43030	0.968754
AT1G60610	AT3G05932	0.95341			AT1G01080	AT2G43360	0.885035
AT4G16680	AT5G17860	0.953299			AT1G01080	AT2G45170	0.782107
AT1G63840	AT4G32810	0.95325			AT1G01080	AT2G46380	0.812342
AT1G19200	AT1G79890	0.953219			AT1G01080	AT2G47350	0.785462
AT1G74370	AT3G01840	0.953209			AT1G01080	AT2G47590	0.875695
AT1G28620	AT4G32160	0.953109			AT1G01080	AT2G47940	0.921966
AT1G19190	AT1G79890	0.953002			AT1G01080	AT2G48070	0.794236
AT4G32810	AT5G50360	0.952907			AT1G01080	AT3G01080	0.758415
AT2G29470	AT4G37160	0.952784			AT1G01080	AT3G01480	0.849789
AT1G60610	AT5G40690	0.952733			AT1G01080	AT3G01500	0.757059
AT1G29410	AT3G06840	0.952682			AT1G01080	AT3G01650	0.781614
AT3G48030	AT4G21120	0.952665			AT1G01080	AT3G02150	0.81676
AT1G28670	AT3G04181	0.952648			AT1G01080	AT3G02250	0.948493
AT3G15500	AT4G32810	0.952555			AT1G01080	AT3G02290	0.785156
AT1G71520	AT4G16670	0.952535			AT1G01080	AT3G02660	0.8162
AT2G25625	AT5G40790	0.952522			AT1G01080	AT3G02875	0.774209
AT1G28660	AT2G25090	0.952441			AT1G01080	AT3G03980	0.752676
AT1G15670	AT3G28580	0.95239			AT1G01080	AT3G04340	0.84777
AT1G19200	AT5G03550	0.952389			AT1G01080	AT3G04550	0.797872
AT2G34500	AT3G48030	0.952364			AT1G01080	AT3G05625	0.858971
AT1G67855	AT5G53742	0.952266			AT1G01080	AT3G05630	0.926226
AT1G28670	AT4G34138	0.952203			AT1G01080	AT3G05830	0.834448
AT3G22570	AT3G28580	0.952173			AT1G01080	AT3G05900	0.816778
AT3G09520	AT5G01820	0.952118			AT1G01080	AT3G06580	0.79021
AT1G19190	AT5G49690	0.951967			AT1G01080	AT3G06810	0.795332
AT3G29250	AT4G37432	0.951961			AT1G01080	AT3G09050	0.756197
AT2G45040	AT4G29840	0.951934			AT1G01080	AT3G09210	0.86671
AT1G70640	AT3G49210	0.951905			AT1G01080	AT3G09850	0.784076
AT1G23201	AT1G56250	0.9519			AT1G01080	AT3G10640	0.762192
AT1G19190	AT1G23201	0.951842			AT1G01080	AT3G11020	0.840664
AT1G29650	AT3G61930	0.951836			AT1G01080	AT3G11330	0.773181
AT2G37362	AT3G05932	0.951826			AT1G01080	AT3G11630	0.918819
AT1G68450	AT3G02160	0.951813			AT1G01080	AT3G11700	0.874418
AT1G29650	AT2G36950	0.951811			AT1G01080	AT3G12780	0.846613
AT1G62660	AT5G03550	0.951778			AT1G01080	AT3G12930	0.770941
AT1G23201	AT5G03550	0.951763			AT1G01080	AT3G14240	0.779674
AT3G58750	AT4G22920	0.951729			AT1G01080	AT3G14330	0.815872
AT3G22570	AT4G09100	0.951723			AT1G01080	AT3G14350	0.836195
AT3G17650	AT5G51690	0.951671			AT1G01080	AT3G14680	0.762907
AT3G48020	AT5G42380	0.951608			AT1G01080	AT3G15190	0.928824
AT1G19370	AT1G68450	0.951537			AT1G01080	AT3G15480	0.763754
AT2G22500	AT3G48030	0.951464			AT1G01080	AT3G15500	0.796395
AT3G55920	AT4G36010	0.95146			AT1G01080	AT3G15850	0.789153
AT1G53887	AT2G33815	0.951447			AT1G01080	AT3G16000	0.811234
AT1G62660	AT2G28200	0.95136			AT1G01080	AT3G16290	0.848243
AT1G15670	AT4G22920	0.951357			AT1G01080	AT3G17210	0.790225
AT1G16530	AT5G13330	0.951147			AT1G01080	AT3G18390	0.814033
AT2G19500	AT4G03038	0.951078			AT1G01080	AT3G18890	0.875677
AT1G77230	AT5G50360	0.951077			AT1G01080	AT3G19180	0.836335
AT3G13670	AT5G01820	0.951042			AT1G01080	AT3G19390	0.836785
AT1G28620	AT1G29410	0.950987			AT1G01080	AT3G19580	0.801633
AT2G28200	AT4G22920	0.950973			AT1G01080	AT3G19820	0.851921
AT1G70640	AT5G06220	0.950873			AT1G01080	AT3G19910	0.849702
AT1G61415	AT2G37830	0.950828			AT1G01080	AT3G20790	0.823888
AT1G19190	AT5G03550	0.950671			AT1G01080	AT3G21055	0.827424
AT1G29410	AT4G32160	0.950655			AT1G01080	AT3G21430	0.760225
AT1G72600	AT5G41810	0.950631			AT1G01080	AT3G22530	0.831893
AT2G45580	AT4G37420	0.95059			AT1G01080	AT3G23160	0.753257
AT1G28660	AT5G54569	0.950582			AT1G01080	AT3G23605	0.817101
AT3G17650	AT5G47180	0.950562			AT1G01080	AT3G23760	0.79831
AT1G29230	AT5G17860	0.950457			AT1G01080	AT3G23920	0.766242
AT1G03140	AT3G56810	0.950421			AT1G01080	AT3G24040	0.801352
AT2G28200	AT3G12630	0.950395			AT1G01080	AT3G24590	0.795391
AT1G71520	AT2G28200	0.950322			AT1G01080	AT3G25660	0.826637
AT1G15670	AT3G12630	0.950301			AT1G01080	AT3G25805	0.899408
AT4G36010	AT5G06220	0.95023			AT1G01080	AT3G25860	0.788674
AT5G13640	AT5G45890	0.95022			AT1G01080	AT3G25920	0.939797
AT4G12080	AT4G12290	0.950188			AT1G01080	AT3G26060	0.8585
AT1G19190	AT1G29650	0.950137			AT1G01080	AT3G26100	0.845677
AT1G54575	AT5G13330	0.950087			AT1G01080	AT3G26520	0.834782
AT1G24610	AT3G25620	0.95008			AT1G01080	AT3G26650	0.811497
AT1G62660	AT3G22570	0.950071			AT1G01080	AT3G26710	0.922251
AT1G62660	AT2G32680	0.950047			AT1G01080	AT3G27160	0.827455
AT1G63840	AT3G48030	0.950033			AT1G01080	AT3G27390	0.751016
AT3G14610	AT5G66558	0.950019			AT1G01080	AT3G27830	0.964511
AT1G11185	AT2G01023	0.950002			AT1G01080	AT3G27850	0.902152
AT2G19500	AT4G37420	0.949895			AT1G01080	AT3G28040	0.875098
AT3G27415	AT3G46658	0.949816			AT1G01080	AT3G29185	0.905293
AT1G72060	AT5G17860	0.94981			AT1G01080	AT3G29320	0.915752
AT4G03038	AT5G49610	0.94974			AT1G01080	AT3G44890	0.853566
AT4G09100	AT4G37420	0.949712			AT1G01080	AT3G46930	0.782392
AT3G15500	AT3G23605	0.949708			AT1G01080	AT3G47560	0.831841
AT1G78080	AT3G15500	0.949691			AT1G01080	AT3G47650	0.912669
AT1G73260	AT4G09110	0.949663			AT1G01080	AT3G47940	0.819039
AT4G01330	AT4G14090	0.949649			AT1G01080	AT3G48730	0.871126
AT2G44010	AT3G15500	0.949611			AT1G01080	AT3G49470	0.865272
AT1G19200	AT1G28670	0.94961			AT1G01080	AT3G50685	0.754157
AT3G46658	AT4G21120	0.949579			AT1G01080	AT3G50820	0.82036
AT2G29470	AT5G49610	0.949531			AT1G01080	AT3G51540	0.779245
AT1G68450	AT3G04181	0.949408			AT1G01080	AT3G51820	0.912219
AT1G26210	AT2G05812	0.949358			AT1G01080	AT3G52150	0.814762
AT3G14060	AT3G29250	0.949297			AT1G01080	AT3G52380	0.814884
AT1G77230	AT3G15500	0.949244			AT1G01080	AT3G52750	0.781981
AT1G70640	AT4G29658	0.9492			AT1G01080	AT3G52940	0.781635
AT2G43510	AT5G47180	0.949173			AT1G01080	AT3G52960	0.819233
AT4G37990	AT5G49610	0.949165			AT1G01080	AT3G53130	0.880874
AT1G17745	AT2G41660	0.949156			AT1G01080	AT3G53930	0.785394
AT2G28110	AT5G51690	0.949104			AT1G01080	AT3G54680	0.901015
AT1G77230	AT4G29840	0.949092			AT1G01080	AT3G55330	0.88307
AT3G46658	AT4G09110	0.948983			AT1G01080	AT3G55360	0.786565
AT2G21185	AT3G01980	0.948833			AT1G01080	AT3G55640	0.778213
AT1G72600	AT3G48030	0.948831			AT1G01080	AT3G55800	0.822303
AT1G19200	AT1G80150	0.948799			AT1G01080	AT3G56650	0.880337
AT3G04181	AT4G37990	0.948776			AT1G01080	AT3G56910	0.900515
AT3G59290	AT5G03550	0.948757			AT1G01080	AT3G56940	0.800975
AT4G21120	AT5G64570	0.94873			AT1G01080	AT3G59110	0.751849
AT2G36950	AT4G22920	0.948664			AT1G01080	AT3G59400	0.774373
AT5G47180	AT5G51690	0.948662			AT1G01080	AT3G59780	0.803465
AT1G28610	AT1G62370	0.94865			AT1G01080	AT3G60110	0.834557
AT1G19190	AT4G22920	0.948618			AT1G01080	AT3G60210	0.80298
AT1G77765	AT5G47180	0.948616			AT1G01080	AT3G60320	0.855875
AT2G28110	AT5G47180	0.94858			AT1G01080	AT3G60370	0.830575
AT1G70140	AT3G02160	0.94849			AT1G01080	AT3G60630	0.766334
AT1G16530	AT2G42140	0.948397			AT1G01080	AT3G61710	0.793467
AT3G09520	AT4G18430	0.948369			AT1G01080	AT3G62030	0.891756
AT2G37362	AT2G42140	0.948327			AT1G01080	AT3G62910	0.859802
AT3G13670	AT3G15500	0.948174			AT1G01080	AT3G63140	0.759305
AT2G45580	AT4G03038	0.948113			AT1G01080	AT3G63160	0.851147
AT2G38230	AT3G48030	0.948043			AT1G01080	AT3G63190	0.941431
AT1G24610	AT1G29650	0.948041			AT1G01080	AT3G63370	0.799056
AT1G19370	AT5G54569	0.947986			AT1G01080	AT3G63410	0.911454
AT1G19370	AT4G29830	0.947971			AT1G01080	AT4G00940	0.869405
AT1G54575	AT3G13670	0.947937			AT1G01080	AT4G01150	0.771364
AT3G03550	AT3G06870	0.947917			AT1G01080	AT4G01310	0.943414
AT2G38230	AT5G06220	0.947824			AT1G01080	AT4G01430	0.797377
AT2G37362	AT2G47190	0.947768			AT1G01080	AT4G02130	0.924184
AT1G19190	AT3G25950	0.947725			AT1G01080	AT4G02530	0.781957
AT1G62660	AT3G28580	0.947715			AT1G01080	AT4G02790	0.888871
AT1G70770	AT5G16030	0.947617			AT1G01080	AT4G03280	0.75267
AT1G19190	AT4G37990	0.947602			AT1G01080	AT4G04350	0.764701
AT3G10985	AT3G46620	0.947535			AT1G01080	AT4G04890	0.796075
AT1G68450	AT4G32160	0.947511			AT1G01080	AT4G05497	0.766048
AT1G19200	AT5G65300	0.947499			AT1G01080	AT4G09010	0.886744
AT2G01023	AT5G04240	0.947435			AT1G01080	AT4G09040	0.889432
AT1G48970	AT5G59070	0.94743			AT1G01080	AT4G09650	0.88153
AT2G19500	AT4G34138	0.94735			AT1G01080	AT4G11100	0.83978
AT1G54700	AT3G13670	0.947347			AT1G01080	AT4G13250	0.750067
AT4G37990	AT5G28237	0.947197			AT1G01080	AT4G13575	0.750426
AT1G24610	AT2G19500	0.947186			AT1G01080	AT4G13590	0.771087
AT1G71520	AT3G02160	0.947053			AT1G01080	AT4G13670	0.834715
AT2G01023	AT3G25950	0.94703			AT1G01080	AT4G13720	0.798671
AT2G36950	AT2G45580	0.947014			AT1G01080	AT4G13840	0.787565
AT3G46658	AT5G18790	0.947002			AT1G01080	AT4G14360	0.877597
AT4G03038	AT4G09100	0.946993			AT1G01080	AT4G14870	0.831476
AT3G13670	AT5G50360	0.946972			AT1G01080	AT4G14890	0.891647
AT1G24610	AT4G29840	0.946946			AT1G01080	AT4G14950	0.836377
AT1G28660	AT3G61930	0.946941			AT1G01080	AT4G15020	0.83116
AT3G02160	AT4G37420	0.946904			AT1G01080	AT4G15110	0.755624
AT1G03140	AT3G55970	0.946894			AT1G01080	AT4G15510	0.836441
AT2G45040	AT3G58750	0.946854			AT1G01080	AT4G16340	0.864802
AT2G28110	AT5G13330	0.946852			AT1G01080	AT4G16680	0.758321
AT2G34500	AT3G46658	0.946839			AT1G01080	AT4G16690	0.785468
AT1G70140	AT5G03550	0.946823			AT1G01080	AT4G17560	0.951803
AT3G22560	AT4G16680	0.946812			AT1G01080	AT4G17600	0.89285
AT2G25090	AT3G02160	0.94677			AT1G01080	AT4G18170	0.836321
AT1G19370	AT1G71520	0.946699			AT1G01080	AT4G18370	0.79223
AT1G28620	AT3G06840	0.946633			AT1G01080	AT4G18440	0.768285
AT2G34500	AT3G13670	0.946526			AT1G01080	AT4G18480	0.829122
AT1G28660	AT3G22570	0.946467			AT1G01080	AT4G18570	0.835767
AT1G78080	AT2G28110	0.946401			AT1G01080	AT4G19100	0.83853
AT2G03410	AT3G14340	0.946226			AT1G01080	AT4G19710	0.843047
AT4G29840	AT5G45890	0.946196			AT1G01080	AT4G20130	0.797044
AT1G71520	AT2G45040	0.94618			AT1G01080	AT4G20360	0.792721
AT1G68450	AT5G03550	0.946131			AT1G01080	AT4G20370	0.815391
AT1G71520	AT3G22570	0.946127			AT1G01080	AT4G20930	0.77049
AT1G71520	AT4G18430	0.945952			AT1G01080	AT4G21280	0.872772
AT1G80150	AT5G49610	0.945911			AT1G01080	AT4G21534	0.796639
AT2G44010	AT3G48030	0.945873			AT1G01080	AT4G22290	0.770413
AT4G22920	AT5G03550	0.945861			AT1G01080	AT4G22920	0.812673
AT1G54575	AT4G32810	0.945858			AT1G01080	AT4G23740	0.861768
AT3G01980	AT4G31248	0.945818			AT1G01080	AT4G23790	0.881458
AT1G03850	AT3G49500	0.945806			AT1G01080	AT4G24160	0.816804
AT1G70140	AT5G28237	0.94576			AT1G01080	AT4G24280	0.85693
AT1G15670	AT5G53588	0.945714			AT1G01080	AT4G24590	0.898598
AT2G28200	AT2G45580	0.945616			AT1G01080	AT4G24750	0.949583
AT1G11185	AT4G37990	0.945616			AT1G01080	AT4G24770	0.929852
AT1G79890	AT4G37990	0.945594			AT1G01080	AT4G25080	0.850208
AT3G06870	AT4G38545	0.94558			AT1G01080	AT4G26750	0.813925
AT2G39430	AT2G44010	0.945481			AT1G01080	AT4G26900	0.830432
AT1G72600	AT2G37362	0.945428			AT1G01080	AT4G27440	0.957036
AT1G79890	AT4G34138	0.945399			AT1G01080	AT4G27520	0.786507
AT3G04181	AT5G65300	0.945364			AT1G01080	AT4G27700	0.839355
AT2G47190	AT3G05932	0.945335			AT1G01080	AT4G28080	0.885647
AT1G29790	AT1G62850	0.945281			AT1G01080	AT4G28370	0.912567
AT3G59290	AT4G22920	0.945271			AT1G01080	AT4G28660	0.809903
AT1G76590	AT2G47130	0.945199			AT1G01080	AT4G28706	0.800944
AT1G29650	AT3G59290	0.94516			AT1G01080	AT4G29060	0.844671
AT1G15670	AT1G62570	0.945157			AT1G01080	AT4G30240	0.871024
AT3G22570	AT5G47180	0.94511			AT1G01080	AT4G30950	0.813979
AT1G62570	AT4G22920	0.945037			AT1G01080	AT4G31850	0.816465
AT1G60610	AT4G09110	0.945036			AT1G01080	AT4G33090	0.809613
AT2G33385	AT2G37362	0.944948			AT1G01080	AT4G34090	0.774762
AT3G15500	AT4G09110	0.944902			AT1G01080	AT4G34190	0.76083
AT3G02160	AT3G61930	0.944799			AT1G01080	AT4G34830	0.894484
AT4G16640	AT5G46115	0.944754			AT1G01080	AT4G34890	0.79947
AT3G58750	AT5G54569	0.944708			AT1G01080	AT4G36250	0.799748
AT2G27390	AT5G50360	0.944673			AT1G01080	AT4G36390	0.832194
AT1G29230	AT3G02030	0.944596			AT1G01080	AT4G36810	0.819729
AT1G29230	AT1G72060	0.944583			AT1G01080	AT4G36950	0.76895
AT3G25950	AT5G35190	0.944559			AT1G01080	AT4G37320	0.833413
AT1G15670	AT4G34138	0.944555			AT1G01080	AT4G38060	0.927762
AT1G28620	AT5G01820	0.944467			AT1G01080	AT4G38160	0.861119
AT1G54700	AT2G35910	0.944326			AT1G01080	AT4G38430	0.820808
AT1G19200	AT4G37990	0.944264			AT1G01080	AT4G38980	0.875221
AT1G80150	AT5G24860	0.944263			AT1G01080	AT4G39040	0.937153
AT5G13330	AT5G51690	0.944233			AT1G01080	AT4G39140	0.837277
AT2G03410	AT2G45310	0.94422			AT1G01080	AT4G39460	0.772605
AT2G33385	AT2G42140	0.944105			AT1G01080	AT4G39710	0.797735
AT1G72600	AT5G06220	0.944093			AT1G01080	AT5G01030	0.794197
AT2G25090	AT3G06840	0.94405			AT1G01080	AT5G01530	0.849536
AT1G28670	AT5G49690	0.944005			AT1G01080	AT5G01590	0.952032
AT3G14610	AT5G19290	0.943984			AT1G01080	AT5G03495	0.787489
AT3G17800	AT4G21120	0.943921			AT1G01080	AT5G04430	0.822548
AT3G06840	AT5G13640	0.943903			AT1G01080	AT5G04540	0.861195
AT1G29650	AT1G70140	0.943894			AT1G01080	AT5G05140	0.864739
AT1G11185	AT5G35190	0.943866			AT1G01080	AT5G05410	0.928294
AT1G54575	AT5G14880	0.943854			AT1G01080	AT5G05740	0.841942
AT4G18430	AT4G32160	0.943793			AT1G01080	AT5G05987	0.820614
AT3G61930	AT4G32160	0.943783			AT1G01080	AT5G06050	0.847491
AT1G24610	AT1G71520	0.943773			AT1G01080	AT5G06290	0.777899
AT3G23605	AT4G29830	0.943748			AT1G01080	AT5G06970	0.857068
AT2G37362	AT2G44010	0.943712			AT1G01080	AT5G07730	0.800018
AT3G17800	AT5G41610	0.943481			AT1G01080	AT5G08050	0.82993
AT2G33480	AT5G06220	0.943457			AT1G01080	AT5G08330	0.880211
AT3G02160	AT4G03038	0.943447			AT1G01080	AT5G10690	0.851491
AT3G06840	AT3G61930	0.943446			AT1G01080	AT5G11260	0.785768
AT2G04270	AT5G50200	0.943398			AT1G01080	AT5G11420	0.789171
AT3G04010	AT5G26960	0.943397			AT1G01080	AT5G11450	0.873533
AT3G05932	AT3G48030	0.943314			AT1G01080	AT5G11650	0.753423
AT2G37830	AT3G01980	0.943286			AT1G01080	AT5G12010	0.758797
AT1G54575	AT2G28110	0.943264			AT1G01080	AT5G12250	0.860436
AT2G22500	AT4G32810	0.943259			AT1G01080	AT5G13100	0.879598
AT4G34138	AT5G49690	0.943195			AT1G01080	AT5G13120	0.783727
AT4G31250	AT4G36988	0.943181			AT1G01080	AT5G13510	0.901412
AT3G03990	AT5G08240	0.942953			AT1G01080	AT5G13630	0.8345
AT1G62660	AT2G19500	0.942941			AT1G01080	AT5G13690	0.786552
AT3G02160	AT4G18430	0.942924			AT1G01080	AT5G13760	0.778534
AT1G17745	AT5G19875	0.942912			AT1G01080	AT5G13820	0.754319
AT1G69572	AT2G01630	0.942908			AT1G01080	AT5G14320	0.883306
AT3G06830	AT3G57765	0.942874			AT1G01080	AT5G14660	0.759218
AT1G77230	AT3G13670	0.942842			AT1G01080	AT5G14740	0.807366
AT2G27390	AT2G37362	0.942692			AT1G01080	AT5G14910	0.953633
AT1G70640	AT3G14060	0.942683			AT1G01080	AT5G16390	0.822386
AT2G37362	AT3G50900	0.942678			AT1G01080	AT5G16590	0.827899
AT1G68450	AT4G37420	0.942588			AT1G01080	AT5G16710	0.800032
AT1G68450	AT4G03038	0.942567			AT1G01080	AT5G16715	0.937151
AT4G16640	AT5G67300	0.942472			AT1G01080	AT5G17660	0.807734
AT1G28620	AT3G58750	0.942424			AT1G01080	AT5G17870	0.907743
AT1G23201	AT4G34138	0.942384			AT1G01080	AT5G19220	0.761814
AT1G28670	AT4G22920	0.94229			AT1G01080	AT5G19490	0.774915
AT4G27710	AT5G38120	0.942285			AT1G01080	AT5G20000	0.750495
AT3G04181	AT5G57250	0.94228			AT1G01080	AT5G20140	0.759328
AT5G41810	AT5G43160	0.942262			AT1G01080	AT5G20610	0.868477
AT3G28040	AT3G50900	0.942218			AT1G01080	AT5G21990	0.784889
AT4G31248	AT4G31250	0.942218			AT1G01080	AT5G22640	0.85092
AT3G02160	AT3G59290	0.942211			AT1G01080	AT5G22850	0.826252
AT3G23605	AT5G50360	0.942163			AT1G01080	AT5G23050	0.754954
AT1G60610	AT2G34500	0.942142			AT1G01080	AT5G24160	0.78612
AT1G62570	AT4G18430	0.942131			AT1G01080	AT5G24314	0.828675
AT3G11560	AT3G58750	0.94213			AT1G01080	AT5G25560	0.785987
AT1G15670	AT3G58750	0.942125			AT1G01080	AT5G25770	0.828186
AT3G02160	AT5G28237	0.942094			AT1G01080	AT5G27390	0.772091
AT5G45890	AT5G54569	0.942035			AT1G01080	AT5G27610	0.818981
AT1G26210	AT5G38120	0.941954			AT1G01080	AT5G27920	0.769395
AT1G26218	AT2G46680	0.941949			AT1G01080	AT5G28237	0.80855
AT4G16190	AT5G58540	0.941827			AT1G01080	AT5G28500	0.751147
AT1G72600	AT3G23920	0.941821			AT1G01080	AT5G30510	0.92593
AT2G27390	AT3G46658	0.941806			AT1G01080	AT5G34930	0.799743
AT2G22500	AT3G28040	0.941762			AT1G01080	AT5G35220	0.782658
AT1G29410	AT4G29830	0.941725			AT1G01080	AT5G35360	0.937424
AT1G63840	AT5G50360	0.941722			AT1G01080	AT5G35790	0.829073
AT2G42140	AT4G09110	0.941709			AT1G01080	AT5G36120	0.909795
AT3G28040	AT4G09110	0.941698			AT1G01080	AT5G38410	0.850138
AT1G71520	AT3G09520	0.941619			AT1G01080	AT5G38420	0.778635
AT1G62660	AT5G53588	0.941585			AT1G01080	AT5G38430	0.891362
AT3G17800	AT3G23920	0.941491			AT1G01080	AT5G38780	0.804166
AT2G21185	AT4G31250	0.941486			AT1G01080	AT5G40690	0.755364
AT1G72600	AT5G43160	0.941482			AT1G01080	AT5G40950	0.944809
AT1G24610	AT4G18430	0.941411			AT1G01080	AT5G41800	0.837632
AT4G09100	AT4G18430	0.941406			AT1G01080	AT5G42765	0.814393
AT5G06220	AT5G64570	0.941404			AT1G01080	AT5G42940	0.825733
AT1G60610	AT1G63840	0.941269			AT1G01080	AT5G43130	0.789136
AT1G54355	AT3G01980	0.941266			AT1G01080	AT5G43700	0.759284
AT1G63840	AT3G50900	0.941256			AT1G01080	AT5G43900	0.759914
AT1G24610	AT4G09100	0.941214			AT1G01080	AT5G44020	0.796477
AT1G16530	AT5G06220	0.941195			AT1G01080	AT5G44650	0.936557
AT1G62610	AT3G06840	0.941167			AT1G01080	AT5G45680	0.807988
AT5G66558	AT5G67488	0.941159			AT1G01080	AT5G45930	0.852398
AT5G14880	AT5G50360	0.941135			AT1G01080	AT5G45990	0.88346
AT3G15500	AT3G50900	0.941106			AT1G01080	AT5G46580	0.840413
AT5G04240	AT5G35190	0.941098			AT1G01080	AT5G47190	0.877375
AT1G19370	AT4G29840	0.941076			AT1G01080	AT5G47770	0.816103
AT5G13640	AT5G14880	0.940995			AT1G01080	AT5G49710	0.782866
AT2G27390	AT2G45040	0.940946			AT1G01080	AT5G51010	0.758305
AT3G17800	AT5G41810	0.940941			AT1G01080	AT5G51110	0.822727
AT1G23201	AT5G32161	0.940927			AT1G01080	AT5G51545	0.95156
AT3G04181	AT5G49690	0.940829			AT1G01080	AT5G51550	0.823115
AT2G25090	AT4G18430	0.940742			AT1G01080	AT5G51820	0.866952
AT1G73760	AT5G40690	0.940553			AT1G01080	AT5G52440	0.754523
AT3G09520	AT3G58750	0.940536			AT1G01080	AT5G52970	0.778359
AT1G29930	AT4G12290	0.940515			AT1G01080	AT5G53490	0.763122
AT1G29410	AT2G28200	0.940475			AT1G01080	AT5G53860	0.90102
AT2G28200	AT4G09100	0.940442			AT1G01080	AT5G53880	0.84196
AT3G04181	AT5G24860	0.940415			AT1G01080	AT5G53970	0.773372
AT1G28660	AT3G15500	0.940388			AT1G01080	AT5G54095	0.758769
AT4G26795	AT5G10600	0.94005			AT1G01080	AT5G54165	0.778601
AT1G28660	AT4G29840	0.94001			AT1G01080	AT5G54380	0.800989
AT3G11560	AT5G63130	0.939998			AT1G01080	AT5G54730	0.943429
AT3G02140	AT4G09100	0.939979			AT1G01080	AT5G54870	0.78762
AT1G14580	AT1G67710	0.939979			AT1G01080	AT5G55230	0.962277
AT1G19190	AT3G02160	0.939952			AT1G01080	AT5G55280	0.952117
AT2G45040	AT3G15500	0.939908			AT1G01080	AT5G55540	0.77022
AT1G16530	AT2G22500	0.939904			AT1G01080	AT5G56340	0.799181
AT2G30550	AT3G16130	0.939879			AT1G01080	AT5G57030	0.844436
AT3G55920	AT5G50360	0.939843			AT1G01080	AT5G58480	0.80136
AT1G62610	AT5G14880	0.939841			AT1G01080	AT5G58690	0.76332
AT3G55090	AT5G65520	0.939836			AT1G01080	AT5G61130	0.847189
AT2G15820	AT2G35910	0.939819			AT1G01080	AT5G61370	0.841094
AT3G58750	AT4G18430	0.939745			AT1G01080	AT5G62460	0.756856
AT1G11185	AT1G19190	0.93974			AT1G01080	AT5G62670	0.817453
AT1G16530	AT1G72600	0.939735			AT1G01080	AT5G62890	0.907929
AT2G42140	AT3G48030	0.939733			AT1G01080	AT5G63130	0.823825
AT2G22500	AT5G13330	0.939657			AT1G01080	AT5G63310	0.860724
AT2G28200	AT2G32680	0.939593			AT1G01080	AT5G63490	0.793327
AT1G80150	AT3G59290	0.939591			AT1G01080	AT5G63880	0.771018
AT3G25950	AT5G65300	0.939547			AT1G01080	AT5G63950	0.753165
AT5G01930	AT5G58540	0.939503			AT1G01080	AT5G64290	0.922319
AT1G28660	AT4G09100	0.939502			AT1G01080	AT5G65110	0.850347
AT1G08230	AT1G23010	0.939483			AT1G01080	AT5G65220	0.918328
AT1G19190	AT5G04240	0.939481			AT1G01080	AT5G65700	0.777226
AT1G28660	AT2G45580	0.939472			AT1G01080	AT5G66930	0.86451
AT5G13330	AT5G50360	0.939352			AT1G01100	AT1G72370	0.81367
AT2G21185	AT5G26960	0.939338			AT1G01100	AT2G34480	0.778482
AT1G60610	AT2G38230	0.939301			AT1G01100	AT2G44120	0.809928
AT1G08940	AT1G17745	0.939248			AT1G01100	AT5G52650	0.893583
AT1G04030	AT2G01410	0.939246			AT1G01120	AT1G01340	0.817225
AT1G21780	AT2G01410	0.939221			AT1G01120	AT1G01560	0.81298
AT3G22121	AT5G01920	0.939218			AT1G01120	AT1G01680	0.803322
AT2G32680	AT3G09520	0.939175			AT1G01120	AT1G02230	0.877116
AT5G40680	AT5G49610	0.93912			AT1G01120	AT1G02920	0.759967
AT1G62570	AT5G54569	0.939084			AT1G01120	AT1G02930	0.76215
AT1G24610	AT2G36950	0.938877			AT1G01120	AT1G06620	0.799311
AT1G28660	AT4G16670	0.938855			AT1G01120	AT1G07000	0.8159
AT2G45580	AT3G22570	0.938843			AT1G01120	AT1G07900	0.822463
AT2G45580	AT3G02140	0.938791			AT1G01120	AT1G08540	0.809697
AT2G22500	AT5G50360	0.938773			AT1G01120	AT1G09480	0.856333
AT1G72060	AT2G22470	0.938764			AT1G01120	AT1G09815	0.773674
AT1G71520	AT5G01820	0.938726			AT1G01120	AT1G10020	0.8487
AT5G28237	AT5G49690	0.938688			AT1G01120	AT1G10290	0.85488
AT1G13360	AT3G62580	0.938678			AT1G01120	AT1G10657	0.888469
AT5G03550	AT5G53588	0.938644			AT1G01120	AT1G11200	0.778504
AT2G34500	AT2G47190	0.93864			AT1G01120	AT1G12244	0.778508
AT1G62660	AT3G09520	0.93862			AT1G01120	AT1G12330	0.76846
AT2G47190	AT3G48030	0.938618			AT1G01120	AT1G12500	0.758271
AT2G27390	AT4G32810	0.938515			AT1G01120	AT1G13340	0.827197
AT1G19190	AT2G45580	0.938507			AT1G01120	AT1G13830	0.879171
AT3G54890	AT3G61470	0.938491			AT1G01120	AT1G14370	0.867025
AT1G28620	AT1G62660	0.938486			AT1G01120	AT1G14780	0.908277
AT3G61930	AT4G18430	0.938472			AT1G01120	AT1G15175	0.809466
AT1G54700	AT3G15500	0.938404			AT1G01120	AT1G15520	0.852875
AT4G37160	AT5G40680	0.938388			AT1G01120	AT1G16500	0.828089
AT1G29650	AT5G57250	0.938371			AT1G01120	AT1G17170	0.761775
AT3G48030	AT4G09110	0.938263			AT1G01120	AT1G17380	0.804398
AT1G28620	AT1G77230	0.938255			AT1G01120	AT1G17650	0.758322
AT2G37362	AT5G50360	0.938252			AT1G01120	AT1G17745	0.781121
AT1G62660	AT3G12630	0.938238			AT1G01120	AT1G18390	0.905542
AT1G62570	AT2G19500	0.938149			AT1G01120	AT1G21390	0.838964
AT4G16670	AT5G01820	0.938082			AT1G01120	AT1G21520	0.794196
AT4G09110	AT5G40690	0.938078			AT1G01120	AT1G21525	0.842022
AT2G33815	AT2G38210	0.938067			AT1G01120	AT1G22690	0.813901
AT2G29470	AT5G24860	0.938051			AT1G01120	AT1G24140	0.763735
AT3G56810	AT4G39610	0.938026			AT1G01120	AT1G24150	0.757096
AT1G23201	AT3G04181	0.937919			AT1G01120	AT1G25370	0.895424
AT1G29410	AT3G23605	0.937912			AT1G01120	AT1G26210	0.776775
AT3G13670	AT3G46658	0.937903			AT1G01120	AT1G26380	0.811637
AT2G32680	AT5G01820	0.937894			AT1G01120	AT1G26390	0.828515
AT3G61930	AT5G01820	0.937877			AT1G01120	AT1G26420	0.861404
AT3G14340	AT3G59300	0.937813			AT1G01120	AT1G26665	0.781247
AT1G28660	AT5G01820	0.937791			AT1G01120	AT1G27120	0.919787
AT3G22570	AT5G03550	0.937741			AT1G01120	AT1G27950	0.777403
AT3G28580	AT3G61930	0.937732			AT1G01120	AT1G28190	0.794191
AT4G29830	AT5G45890	0.937727			AT1G01120	AT1G29240	0.888831
AT1G26208	AT1G78190	0.937719			AT1G01120	AT1G29330	0.84096
AT1G71520	AT2G28110	0.937713			AT1G01120	AT1G29660	0.895346
AT1G28670	AT1G68450	0.937675			AT1G01120	AT1G29670	0.767784
AT1G62660	AT4G37990	0.937616			AT1G01120	AT1G31120	0.787343
AT3G58750	AT4G29840	0.937595			AT1G01120	AT1G32780	0.753747
AT1G73500	AT2G46735	0.937547			AT1G01120	AT1G32940	0.764458
AT1G28670	AT4G37160	0.937494			AT1G01120	AT1G32960	0.893093
AT1G29650	AT5G04390	0.937494			AT1G01120	AT1G33170	0.831289
AT3G49210	AT5G06220	0.937485			AT1G01120	AT1G33480	0.799855
AT1G28660	AT1G68450	0.93746			AT1G01120	AT1G33560	0.849691
AT2G42140	AT5G13330	0.937396			AT1G01120	AT1G33960	0.773522
AT1G78080	AT2G27390	0.937325			AT1G01120	AT1G34180	0.864059
AT1G16530	AT1G80160	0.937279			AT1G01120	AT1G36622	0.890748
AT1G62570	AT1G77230	0.937273			AT1G01120	AT1G41830	0.845289
AT1G24610	AT3G58750	0.937251			AT1G01120	AT1G44130	0.835126
AT1G79890	AT3G04181	0.937246			AT1G01120	AT1G45010	0.840498
AT3G48030	AT5G50360	0.937164			AT1G01120	AT1G45130	0.878712
AT1G79890	AT1G80150	0.937146			AT1G01120	AT1G48000	0.833439
AT1G28670	AT2G45580	0.937093			AT1G01120	AT1G49430	0.75885
AT3G25950	AT4G34138	0.936984			AT1G01120	AT1G49580	0.760275
AT1G68450	AT2G28200	0.936977			AT1G01120	AT1G49730	0.870632
AT3G02140	AT5G03550	0.936963			AT1G01120	AT1G50400	0.807473
AT1G62570	AT2G28200	0.936944			AT1G01120	AT1G51860	0.832498
AT1G54575	AT2G37362	0.936905			AT1G01120	AT1G51890	0.774468
AT1G54575	AT2G45040	0.936897			AT1G01120	AT1G54820	0.823689
AT5G03550	AT5G57250	0.936886			AT1G01120	AT1G55260	0.901764
AT1G73260	AT5G03545	0.9368			AT1G01120	AT1G56650	0.784253
AT1G28620	AT2G19500	0.936768			AT1G01120	AT1G56720	0.805327
AT5G06220	AT5G41810	0.936711			AT1G01120	AT1G57630	0.859514
AT1G15670	AT5G03550	0.936642			AT1G01120	AT1G58440	0.765482
AT1G56250	AT4G37160	0.936633			AT1G01120	AT1G61120	0.773376
AT1G80160	AT2G38230	0.936563			AT1G01120	AT1G61250	0.767061
AT4G09110	AT5G51690	0.936525			AT1G01120	AT1G61420	0.802368
AT1G15670	AT3G02140	0.936512			AT1G01120	AT1G63720	0.801591
AT1G73260	AT2G28110	0.936503			AT1G01120	AT1G63770	0.784313
AT1G47740	AT1G69490	0.936482			AT1G01120	AT1G64170	0.761678
AT2G37830	AT5G01715	0.936413			AT1G01120	AT1G64390	0.750792
AT3G60080	AT5G19290	0.936365			AT1G01120	AT1G65010	0.788276
AT1G19190	AT4G09100	0.936351			AT1G01120	AT1G65510	0.790771
AT1G71520	AT4G29840	0.936315			AT1G01120	AT1G65610	0.757939
AT2G45580	AT4G32160	0.93626			AT1G01120	AT1G65690	0.87048
AT3G28580	AT4G09100	0.936242			AT1G01120	AT1G65900	0.789062
AT1G15670	AT1G68450	0.936217			AT1G01120	AT1G65920	0.789378
AT2G25090	AT2G45040	0.93616			AT1G01120	AT1G67650	0.753124
AT2G45040	AT5G45890	0.936147			AT1G01120	AT1G67850	0.825967
AT3G11110	AT4G23460	0.936138			AT1G01120	AT1G67920	0.760328
AT1G19370	AT2G36950	0.936137			AT1G01120	AT1G70410	0.758196
AT2G33815	AT3G07590	0.936102			AT1G01120	AT1G71110	0.805654
AT1G28620	AT2G36950	0.93608			AT1G01120	AT1G71910	0.825919
AT5G04240	AT5G28237	0.936076			AT1G01120	AT1G73810	0.811447
AT1G70140	AT4G22920	0.936051			AT1G01120	AT1G74360	0.889355
AT2G21185	AT3G02030	0.93604			AT1G01120	AT1G74590	0.810185
AT1G69572	AT2G21185	0.936023			AT1G01120	AT1G75170	0.814126
AT1G18100	AT5G01732	0.936019			AT1G01120	AT1G75270	0.845726
AT1G62660	AT4G18430	0.935994			AT1G01120	AT1G75710	0.791996
AT1G56250	AT5G49610	0.935885			AT1G01120	AT1G76970	0.8135
AT1G71520	AT4G32160	0.935845			AT1G01120	AT1G76980	0.864551
AT2G35910	AT3G46658	0.93577			AT1G01120	AT1G77110	0.766775
AT4G26542	AT4G39610	0.935731			AT1G01120	AT1G78170	0.90084
AT3G06840	AT3G11560	0.935691			AT1G01120	AT1G78180	0.765936
AT1G08940	AT2G47130	0.935682			AT1G01120	AT1G78580	0.82971
AT1G54575	AT3G50900	0.935647			AT1G01120	AT1G78780	0.893444
AT1G70640	AT4G37432	0.935645			AT1G01120	AT1G78820	0.844987
AT1G29650	AT2G25090	0.935493			AT1G01120	AT1G79680	0.930827
AT2G38230	AT4G21120	0.935489			AT1G01120	AT1G80050	0.86111
AT1G59710	AT4G38700	0.935438			AT1G01120	AT2G01918	0.807669
AT1G07485	AT4G39838	0.935417			AT1G01120	AT2G01950	0.805612
AT4G37432	AT5G22390	0.935354			AT1G01120	AT2G02060	0.837476
AT1G73880	AT3G10400	0.93535			AT1G01120	AT2G05160	0.816773
AT2G33385	AT3G48030	0.935215			AT1G01120	AT2G05790	0.920364
AT1G28660	AT5G51690	0.935096			AT1G01120	AT2G06850	0.882166
AT1G61415	AT5G01715	0.935094			AT1G01120	AT2G12550	0.794019
AT3G12915	AT5G06280	0.934879			AT1G01120	AT2G13810	0.75303
AT1G19370	AT3G23605	0.934805			AT1G01120	AT2G15480	0.844293
AT3G01980	AT3G02030	0.934768			AT1G01120	AT2G16280	0.844716
AT2G45040	AT3G61930	0.934723			AT1G01120	AT2G17220	0.855577
AT4G32810	AT4G36010	0.934686			AT1G01120	AT2G17740	0.825175
AT1G26218	AT3G16130	0.934675			AT1G01120	AT2G18690	0.767352
AT1G28660	AT2G28200	0.934675			AT1G01120	AT2G19190	0.836182
AT1G63840	AT2G27390	0.934655			AT1G01120	AT2G20560	0.797824
AT1G73260	AT3G15500	0.93464			AT1G01120	AT2G20960	0.797121
AT2G19500	AT2G25090	0.934572			AT1G01120	AT2G21050	0.751806
AT5G04240	AT5G65300	0.934555			AT1G01120	AT2G23130	0.841052
AT3G55970	AT4G39610	0.93449			AT1G01120	AT2G25650	0.804038
AT1G70140	AT5G65300	0.934484			AT1G01120	AT2G27310	0.758987
AT2G28110	AT2G45040	0.934444			AT1G01120	AT2G27660	0.841185
AT3G59290	AT5G28237	0.934418			AT1G01120	AT2G29350	0.801846
AT2G36950	AT3G58750	0.934381			AT1G01120	AT2G29460	0.794301
AT1G62570	AT4G32160	0.934349			AT1G01120	AT2G30424	0.789372
AT1G73260	AT5G40690	0.93434			AT1G01120	AT2G30770	0.789748
AT1G29650	AT1G62570	0.934335			AT1G01120	AT2G31390	0.813042
AT1G72600	AT3G17800	0.934332			AT1G01120	AT2G32140	0.855977
AT1G60610	AT1G73760	0.934322			AT1G01120	AT2G32830	0.82258
AT1G29230	AT1G50910	0.934289			AT1G01120	AT2G32860	0.76176
AT1G80150	AT5G65300	0.934289			AT1G01120	AT2G33120	0.860811
AT1G29650	AT4G32160	0.934266			AT1G01120	AT2G34060	0.754057
AT3G02160	AT3G58750	0.934251			AT1G01120	AT2G35980	0.802661
AT1G62660	AT3G04181	0.93425			AT1G01120	AT2G36050	0.83685
AT2G28200	AT3G58750	0.934221			AT1G01120	AT2G36080	0.816253
AT2G38210	AT3G23920	0.9341			AT1G01120	AT2G36870	0.781373
AT2G31990	AT2G35945	0.933987			AT1G01120	AT2G37110	0.870951
AT1G54700	AT5G50360	0.933939			AT1G01120	AT2G37940	0.905935
AT1G80160	AT4G36010	0.933929			AT1G01120	AT2G38120	0.876262
AT1G70140	AT2G29470	0.933909			AT1G01120	AT2G38540	0.800056
AT3G04181	AT3G25950	0.933907			AT1G01120	AT2G39210	0.828959
AT2G36950	AT4G32160	0.933851			AT1G01120	AT2G39820	0.801444
AT1G54575	AT1G62610	0.93383			AT1G01120	AT2G41680	0.792705
AT3G46658	AT3G50900	0.933803			AT1G01120	AT2G41780	0.778394
AT1G50910	AT4G37553	0.933785			AT1G01120	AT2G43000	0.921215
AT5G10600	AT5G62770	0.933778			AT1G01120	AT2G43510	0.798785
AT2G45040	AT3G13670	0.933763			AT1G01120	AT2G44980	0.837387
AT3G13670	AT3G28040	0.933753			AT1G01120	AT2G45220	0.816329
AT4G30825	AT5G51690	0.93372			AT1G01120	AT2G46270	0.844447
AT4G09100	AT4G32160	0.933683			AT1G01120	AT2G46620	0.879327
AT1G29410	AT4G16670	0.933667			AT1G01120	AT2G46810	0.750016
AT1G62660	AT4G16670	0.933611			AT1G01120	AT2G47000	0.843195
AT3G06840	AT5G01820	0.93359			AT1G01120	AT2G47800	0.810777
AT2G22500	AT3G15500	0.933562			AT1G01120	AT2G47930	0.896486
AT1G54575	AT1G54700	0.933473			AT1G01120	AT3G01670	0.83738
AT1G19370	AT1G62570	0.933441			AT1G01120	AT3G01680	0.91282
AT1G15670	AT1G29650	0.933431			AT1G01120	AT3G01830	0.822615
AT1G29410	AT2G45040	0.933423			AT1G01120	AT3G01970	0.794589
AT1G28660	AT5G47180	0.933366			AT1G01120	AT3G02870	0.789408
AT1G63840	AT2G45040	0.933351			AT1G01120	AT3G04080	0.766741
AT1G54355	AT5G26960	0.933332			AT1G01120	AT3G05730	0.817049
AT3G23605	AT3G58750	0.933226			AT1G01120	AT3G06035	0.765054
AT3G55090	AT4G37895	0.933223			AT1G01120	AT3G06770	0.770338
AT5G45890	AT5G46950	0.933194			AT1G01120	AT3G06868	0.858684
AT2G27390	AT3G48030	0.933166			AT1G01120	AT3G08600	0.77294
AT4G21120	AT5G41810	0.933143			AT1G01120	AT3G09270	0.869416
AT1G29410	AT3G02160	0.933133			AT1G01120	AT3G10500	0.766043
AT2G01023	AT5G49690	0.933126			AT1G01120	AT3G10720	0.807135
AT2G21188	AT5G46115	0.933096			AT1G01120	AT3G10985	0.876092
AT2G45040	AT5G01820	0.933084			AT1G01120	AT3G12610	0.850619
AT3G06870	AT3G62940	0.933078			AT1G01120	AT3G13380	0.872986
AT1G74370	AT4G11350	0.932946			AT1G01120	AT3G13433	0.898234
AT1G78080	AT5G50360	0.93292			AT1G01120	AT3G13950	0.865174
AT1G28620	AT4G22920	0.932911			AT1G01120	AT3G14700	0.80182
AT3G07590	AT4G16640	0.932845			AT1G01120	AT3G14990	0.774331
AT1G28670	AT3G25950	0.932828			AT1G01120	AT3G15520	0.847431
AT2G19500	AT3G04181	0.932826			AT1G01120	AT3G16240	0.909066
AT4G36010	AT5G50360	0.932822			AT1G01120	AT3G16370	0.898633
AT2G34500	AT3G05932	0.932793			AT1G01120	AT3G16565	0.877323
AT1G79890	AT2G29470	0.932759			AT1G01120	AT3G18250	0.873283
AT4G29840	AT5G13640	0.932732			AT1G01120	AT3G20630	0.855369
AT1G54575	AT1G78080	0.932709			AT1G01120	AT3G22600	0.789753
AT2G47190	AT5G41810	0.932645			AT1G01120	AT3G23240	0.815716
AT1G28670	AT5G04240	0.932613			AT1G01120	AT3G23805	0.752598
AT2G22500	AT2G37362	0.932531			AT1G01120	AT3G25290	0.75992
AT1G71520	AT5G54569	0.93232			AT1G01120	AT3G25670	0.763447
AT1G15670	AT1G28660	0.932269			AT1G01120	AT3G25990	0.763598
AT1G15670	AT1G29410	0.932211			AT1G01120	AT3G27210	0.809654
AT2G28110	AT3G58750	0.932203			AT1G01120	AT3G43720	0.771975
AT1G30260	AT5G56980	0.932177			AT1G01120	AT3G46080	0.851619
AT1G19370	AT2G45580	0.93209			AT1G01120	AT3G48020	0.779556
AT5G38120	AT5G38430	0.932088			AT1G01120	AT3G48720	0.802436
AT1G28620	AT4G29840	0.932032			AT1G01120	AT3G49120	0.895971
AT3G12630	AT5G01820	0.932029			AT1G01120	AT3G50240	0.873523
AT2G34500	AT5G18790	0.931962			AT1G01120	AT3G50260	0.929577
AT2G25090	AT3G12630	0.93195			AT1G01120	AT3G50790	0.793745
AT1G62570	AT2G28110	0.931899			AT1G01120	AT3G50970	0.836036
AT5G01730	AT5G35920	0.931844			AT1G01120	AT3G51440	0.824646
AT5G45890	AT5G50360	0.931789			AT1G01120	AT3G52870	0.846374
AT1G54575	AT2G44010	0.931772			AT1G01120	AT3G53150	0.827664
AT1G19200	AT1G29650	0.931733			AT1G01120	AT3G53230	0.797817
AT5G35190	AT5G49690	0.931716			AT1G01120	AT3G53530	0.82031
AT2G45040	AT4G16670	0.931702			AT1G01120	AT3G54150	0.839163
AT1G80150	AT5G57250	0.931678			AT1G01120	AT3G55270	0.79623
AT1G03390	AT2G46735	0.931652			AT1G01120	AT3G55450	0.755369
AT4G34138	AT5G65300	0.931583			AT1G01120	AT3G55970	0.770974
AT4G34138	AT5G28237	0.931575			AT1G01120	AT3G56320	0.758529
AT1G69572	AT3G59070	0.931568			AT1G01120	AT3G57830	0.860589
AT3G59290	AT4G09100	0.931522			AT1G01120	AT3G58120	0.810928
AT1G09240	AT3G27415	0.931499			AT1G01120	AT3G58850	0.821885
AT2G28110	AT3G46658	0.931406			AT1G01120	AT3G60420	0.877079
AT2G27390	AT5G51690	0.931401			AT1G01120	AT3G60450	0.838294
AT1G27210	AT2G05812	0.931314			AT1G01120	AT3G61750	0.824864
AT5G13640	AT5G54569	0.931259			AT1G01120	AT3G61980	0.79471
AT1G29410	AT3G09520	0.931193			AT1G01120	AT3G63010	0.867357
AT2G46240	AT5G49610	0.93119			AT1G01120	AT3G63380	0.87536
AT3G22570	AT3G58750	0.931178			AT1G01120	AT3G63490	0.771981
AT3G04181	AT4G18430	0.931121			AT1G01120	AT4G00360	0.810141
AT2G34180	AT3G12915	0.931036			AT1G01120	AT4G00400	0.961787
AT1G49780	AT3G62940	0.93101			AT1G01120	AT4G00700	0.830685
AT1G60610	AT3G15500	0.931001			AT1G01120	AT4G01010	0.783123
AT3G02160	AT5G57250	0.930905			AT1G01120	AT4G01460	0.818007
AT1G28660	AT3G11560	0.930904			AT1G01120	AT4G01883	0.810039
AT1G11185	AT1G28670	0.9309			AT1G01120	AT4G01910	0.793146
AT2G32680	AT3G02160	0.930898			AT1G01120	AT4G03190	0.820347
AT1G62610	AT5G50360	0.930893			AT1G01120	AT4G04490	0.840897
AT4G34138	AT5G04240	0.930889			AT1G01120	AT4G04500	0.817993
AT2G33385	AT3G23920	0.930856			AT1G01120	AT4G08500	0.867442
AT1G78080	AT3G17650	0.930808			AT1G01120	AT4G11370	0.753455
AT1G19370	AT3G61930	0.930789			AT1G01120	AT4G11670	0.79245
AT1G10720	AT2G42365	0.930749			AT1G01120	AT4G12490	0.761274
AT1G77230	AT5G01820	0.930739			AT1G01120	AT4G12500	0.831094
AT3G50900	AT5G13330	0.930701			AT1G01120	AT4G14480	0.807653
AT2G34500	AT4G32810	0.930687			AT1G01120	AT4G14630	0.806307
AT1G23201	AT2G01023	0.930686			AT1G01120	AT4G15280	0.833309
AT1G15670	AT5G01820	0.930679			AT1G01120	AT4G15610	0.826259
AT2G28200	AT3G61930	0.930665			AT1G01120	AT4G16980	0.850304
AT2G45040	AT5G50360	0.930625			AT1G01120	AT4G17670	0.753954
AT2G28110	AT5G01820	0.930615			AT1G01120	AT4G20320	0.763011
AT1G23201	AT5G35190	0.93056			AT1G01120	AT4G20480	0.800308
AT2G19500	AT3G02160	0.930553			AT1G01120	AT4G20760	0.768721
AT2G30550	AT3G02030	0.930533			AT1G01120	AT4G21840	0.784523
AT1G62570	AT4G29840	0.9305			AT1G01120	AT4G21920	0.802822
AT1G19200	AT4G22920	0.930403			AT1G01120	AT4G22980	0.796961
AT1G28620	AT1G68450	0.930402			AT1G01120	AT4G23820	0.817013
AT2G22470	AT4G31250	0.930389			AT1G01120	AT4G24510	0.785457
AT2G27390	AT5G54569	0.930365			AT1G01120	AT4G25000	0.84365
AT3G49500	AT3G61190	0.930357			AT1G01120	AT4G25320	0.77904
AT1G09240	AT5G51690	0.930313			AT1G01120	AT4G25390	0.760078
AT1G79710	AT3G51740	0.930267			AT1G01120	AT4G25830	0.918581
AT1G68945	AT5G16030	0.93024			AT1G01120	AT4G26120	0.807055
AT1G28660	AT1G77230	0.930204			AT1G01120	AT4G26790	0.811407
AT5G41810	AT5G64570	0.930198			AT1G01120	AT4G27595	0.791299
AT1G26930	AT3G25620	0.930184			AT1G01120	AT4G28490	0.795242
AT3G58750	AT5G01820	0.93017			AT1G01120	AT4G29310	0.885133
AT3G13670	AT3G50900	0.930168			AT1G01120	AT4G31290	0.865949
AT4G09100	AT4G37990	0.930151			AT1G01120	AT4G31590	0.770086
AT2G36950	AT4G09100	0.930124			AT1G01120	AT4G32800	0.812861
AT2G15830	AT2G36790	0.930068			AT1G01120	AT4G33100	0.769574
AT1G28670	AT2G36950	0.930067			AT1G01120	AT4G33700	0.76243
AT1G72270	AT4G27710	0.929998			AT1G01120	AT4G34110	0.82433
AT4G22920	AT5G57250	0.929959			AT1G01120	AT4G34390	0.897011
AT1G19370	AT1G29650	0.929954			AT1G01120	AT4G34760	0.934008
AT2G47190	AT3G46658	0.9299			AT1G01120	AT4G34860	0.752495
AT1G60610	AT2G44010	0.929895			AT1G01120	AT4G35320	0.765903
AT1G19190	AT1G68450	0.929895			AT1G01120	AT4G35600	0.848433
AT2G44010	AT4G09110	0.929794			AT1G01120	AT4G36988	0.76865
AT3G02030	AT4G16680	0.929728			AT1G01120	AT4G38770	0.825529
AT1G77765	AT5G51690	0.929574			AT1G01120	AT4G38870	0.831628
AT3G02160	AT4G37160	0.929551			AT1G01120	AT4G39330	0.938667
AT5G06220	AT5G43160	0.929519			AT1G01120	AT5G01540	0.933192
AT2G22470	AT4G31248	0.929498			AT1G01120	AT5G01720	0.828018
AT2G35910	AT5G40690	0.929473			AT1G01120	AT5G01850	0.869173
AT1G13360	AT5G56980	0.929469			AT1G01120	AT5G02100	0.910284
AT1G71520	AT3G23605	0.929391			AT1G01120	AT5G02490	0.853432
AT1G26210	AT1G27210	0.929369			AT1G01120	AT5G02760	0.804875
AT1G29650	AT4G37990	0.929357			AT1G01120	AT5G03340	0.754936
AT5G28237	AT5G57250	0.929312			AT1G01120	AT5G03760	0.85145
AT1G54355	AT2G21185	0.929227			AT1G01120	AT5G05860	0.803419
AT4G37160	AT5G32161	0.929221			AT1G01120	AT5G06390	0.761816
AT1G19200	AT3G05640	0.929216			AT1G01120	AT5G06720	0.816869
AT1G72270	AT5G06280	0.929073			AT1G01120	AT5G06750	0.769443
AT1G72060	AT4G16680	0.929055			AT1G01120	AT5G07010	0.799909
AT1G19190	AT2G19500	0.929033			AT1G01120	AT5G08790	0.864769
AT1G67810	AT5G06220	0.929028			AT1G01120	AT5G09870	0.796749
AT1G19370	AT5G14880	0.928949			AT1G01120	AT5G10250	0.923059
AT2G32680	AT3G61930	0.928926			AT1G01120	AT5G10300	0.787481
AT1G28660	AT2G43510	0.928866			AT1G01120	AT5G11550	0.766291
AT3G06840	AT4G29830	0.928805			AT1G01120	AT5G11920	0.818174
AT1G62660	AT4G37420	0.928786			AT1G01120	AT5G13320	0.777277
AT2G45580	AT3G59290	0.928765			AT1G01120	AT5G13460	0.8413
AT2G28200	AT3G02160	0.92876			AT1G01120	AT5G13490	0.817327
AT1G54575	AT3G48030	0.928645			AT1G01120	AT5G16910	0.807315
AT2G33385	AT3G05932	0.928637			AT1G01120	AT5G17330	0.87461
AT1G28670	AT4G09100	0.928578			AT1G01120	AT5G18270	0.759088
AT4G09110	AT4G32810	0.928552			AT1G01120	AT5G18310	0.798985
AT3G58750	AT4G16670	0.928539			AT1G01120	AT5G19290	0.900623
AT1G71520	AT2G36950	0.928497			AT1G01120	AT5G19440	0.754974
AT1G63840	AT2G35910	0.928432			AT1G01120	AT5G19730	0.786695
AT3G23820	AT3G50750	0.928404			AT1G01120	AT5G19880	0.799437
AT2G28110	AT3G06840	0.928367			AT1G01120	AT5G20270	0.858934
AT1G28670	AT3G02160	0.928355			AT1G01120	AT5G22060	0.75539
AT1G16530	AT2G44010	0.928354			AT1G01120	AT5G22580	0.777214
AT1G13360	AT1G14720	0.928298			AT1G01120	AT5G22800	0.807853
AT3G05932	AT5G13330	0.928297			AT1G01120	AT5G24200	0.777529
AT3G06840	AT3G09520	0.928265			AT1G01120	AT5G25260	0.821335
AT3G04181	AT5G04240	0.928254			AT1G01120	AT5G25460	0.827405
AT1G19370	AT4G18430	0.92819			AT1G01120	AT5G25910	0.75925
AT3G03550	AT4G26795	0.928178			AT1G01120	AT5G25980	0.867944
AT1G29410	AT4G34138	0.928149			AT1G01120	AT5G26000	0.915246
AT1G52810	AT2G41660	0.928138			AT1G01120	AT5G26820	0.778028
AT3G17650	AT3G27415	0.928135			AT1G01120	AT5G36910	0.801762
AT1G62570	AT3G02160	0.928079			AT1G01120	AT5G37780	0.763221
AT2G28200	AT3G22570	0.928053			AT1G01120	AT5G38900	0.88213
AT1G24610	AT1G26930	0.92804			AT1G01120	AT5G39520	0.772275
AT1G28230	AT1G49000	0.928026			AT1G01120	AT5G39530	0.780377
AT1G63840	AT4G09110	0.927976			AT1G01120	AT5G40380	0.767181
AT1G29650	AT5G24860	0.927949			AT1G01120	AT5G41140	0.877599
AT1G62610	AT2G45040	0.927892			AT1G01120	AT5G42050	0.800804
AT1G80150	AT4G37990	0.927879			AT1G01120	AT5G42830	0.835721
AT1G27210	AT1G69260	0.927834			AT1G01120	AT5G44130	0.879198
AT1G73760	AT4G09110	0.927819			AT1G01120	AT5G44530	0.79056
AT3G02160	AT5G53588	0.927778			AT1G01120	AT5G46050	0.799147
AT1G19190	AT1G62660	0.927778			AT1G01120	AT5G46080	0.773838
AT3G14610	AT4G12080	0.927753			AT1G01120	AT5G46570	0.754234
AT3G23920	AT5G17860	0.927737			AT1G01120	AT5G46690	0.889118
AT2G36950	AT3G09520	0.927728			AT1G01120	AT5G47120	0.824713
AT3G15500	AT5G51690	0.92768			AT1G01120	AT5G48385	0.774974
AT1G71520	AT4G34138	0.927599			AT1G01120	AT5G48657	0.844176
AT1G71520	AT3G28580	0.927597			AT1G01120	AT5G48900	0.832167
AT1G77230	AT4G16670	0.927453			AT1G01120	AT5G49520	0.777619
AT1G78080	AT2G22500	0.927443			AT1G01120	AT5G50200	0.781323
AT1G28610	AT3G03890	0.927408			AT1G01120	AT5G50350	0.776165
AT1G62760	AT5G54569	0.927403			AT1G01120	AT5G52280	0.803764
AT1G62570	AT2G32680	0.927368			AT1G01120	AT5G53110	0.828024
AT5G03550	AT5G24860	0.927308			AT1G01120	AT5G53400	0.82177
AT2G37830	AT5G01730	0.927298			AT1G01120	AT5G53870	0.777308
AT2G25090	AT3G28580	0.927267			AT1G01120	AT5G54860	0.762842
AT1G08590	AT3G57765	0.927262			AT1G01120	AT5G55380	0.791492
AT1G62610	AT3G13670	0.927262			AT1G01120	AT5G55560	0.75976
AT4G29830	AT4G32160	0.927219			AT1G01120	AT5G58540	0.781107
AT2G33480	AT4G16640	0.927203			AT1G01120	AT5G58620	0.946756
AT2G01630	AT4G16680	0.927202			AT1G01120	AT5G58680	0.771412
AT1G77230	AT4G29830	0.927198			AT1G01120	AT5G60200	0.773761
AT1G73260	AT4G32810	0.927181			AT1G01120	AT5G61210	0.819789
AT3G05932	AT3G46620	0.927171			AT1G01120	AT5G61380	0.857124
AT2G33385	AT3G46658	0.927141			AT1G01120	AT5G61460	0.750309
AT2G42140	AT4G32810	0.927138			AT1G01120	AT5G62220	0.889822
AT2G22470	AT5G67300	0.92712			AT1G01120	AT5G62480	0.857844
AT1G54575	AT5G45890	0.927091			AT1G01120	AT5G62620	0.849471
AT2G25090	AT3G22570	0.927079			AT1G01120	AT5G62740	0.757552
AT4G21120	AT5G13330	0.927052			AT1G01120	AT5G62770	0.877573
AT1G69572	AT4G31250	0.927038			AT1G01120	AT5G63180	0.835215
AT3G07590	AT4G36988	0.927037			AT1G01120	AT5G63225	0.775963
AT1G16530	AT4G21120	0.926994			AT1G01120	AT5G64510	0.847769
AT1G29410	AT5G54569	0.926965			AT1G01120	AT5G64810	0.866405
AT3G05932	AT3G28040	0.926934			AT1G01120	AT5G65200	0.784227
AT1G29650	AT1G79890	0.926931			AT1G01120	AT5G65600	0.877095
AT3G06840	AT4G16670	0.926888			AT1G01120	AT5G66330	0.783318
AT3G05932	AT5G40690	0.926879			AT1G01120	AT5G66520	0.928983
AT2G34180	AT5G49640	0.926804			AT1G01120	AT5G66630	0.766717
AT4G18195	AT4G35750	0.926788			AT1G01120	AT5G66740	0.858915
AT1G73260	AT2G37362	0.926787			AT1G01120	AT5G67070	0.817521
AT3G28040	AT4G21120	0.926771			AT1G01120	AT5G67340	0.867
AT1G54575	AT2G07719	0.926766			AT1G01120	AT5G67490	0.783634
AT1G73260	AT3G28040	0.926764			AT1G01140	AT1G01730	0.778758
AT4G16640	AT5G17860	0.926741			AT1G01140	AT1G01820	0.849653
AT1G19200	AT3G02160	0.926726			AT1G01140	AT1G02100	0.835264
AT1G23201	AT1G28670	0.926713			AT1G01140	AT1G02260	0.764375
AT2G47190	AT5G43160	0.926624			AT1G01140	AT1G02730	0.782579
AT3G46658	AT4G32810	0.926616			AT1G01140	AT1G03290	0.778342
AT1G72600	AT2G33480	0.926611			AT1G01140	AT1G03380	0.756291
AT1G17745	AT3G60966	0.926587			AT1G01140	AT1G04140	0.904747
AT2G05812	AT5G38430	0.926523			AT1G01140	AT1G04400	0.794528
AT1G21170	AT1G26210	0.926486			AT1G01140	AT1G04860	0.830409
AT1G54355	AT2G37830	0.926443			AT1G01140	AT1G05060	0.896871
AT2G07719	AT5G50360	0.926439			AT1G01140	AT1G05840	0.776905
AT5G49690	AT5G65300	0.926409			AT1G01140	AT1G05890	0.818822
AT3G59290	AT5G65300	0.926395			AT1G01140	AT1G07230	0.784268
AT3G02140	AT3G28580	0.926377			AT1G01140	AT1G08820	0.840258
AT3G28040	AT4G36010	0.926352			AT1G01140	AT1G09100	0.833764
AT1G28620	AT2G45040	0.926351			AT1G01140	AT1G09750	0.762399
AT2G28200	AT3G02140	0.926333			AT1G01140	AT1G10050	0.775876
AT2G28110	AT4G16670	0.926249			AT1G01140	AT1G10690	0.761285
AT3G05932	AT3G17800	0.926245			AT1G01140	AT1G10730	0.782403
AT2G33385	AT2G38230	0.926157			AT1G01140	AT1G10865	0.875386
AT2G38230	AT5G64570	0.926083			AT1G01140	AT1G10940	0.859479
AT1G28610	AT5G41810	0.926079			AT1G01140	AT1G11175	0.842621
AT1G24610	AT3G04181	0.926071			AT1G01140	AT1G12680	0.772792
AT1G68450	AT4G29840	0.926069			AT1G01140	AT1G12970	0.82535
AT3G25620	AT4G22920	0.926062			AT1G01140	AT1G14400	0.787088
AT1G28660	AT2G35910	0.92599			AT1G01140	AT1G15230	0.833348
AT2G37362	AT3G13670	0.925974			AT1G01140	AT1G15350	0.846841
AT1G62660	AT4G03038	0.925936			AT1G01140	AT1G15880	0.782703
AT1G72600	AT1G80160	0.925929			AT1G01140	AT1G16250	0.841025
AT3G50900	AT5G64570	0.925858			AT1G01140	AT1G16840	0.784946
AT2G34500	AT3G15500	0.925849			AT1G01140	AT1G17450	0.8028
AT3G50750	AT5G42380	0.925833			AT1G01140	AT1G17490	0.757519
AT3G02160	AT5G65300	0.925825			AT1G01140	AT1G17530	0.85753
AT2G33480	AT5G17860	0.925799			AT1G01140	AT1G20693	0.784629
AT3G15500	AT5G14880	0.925798			AT1G01140	AT1G21760	0.849483
AT3G25950	AT5G03550	0.92572			AT1G01140	AT1G21900	0.799644
AT1G72060	AT4G16640	0.925692			AT1G01140	AT1G22040	0.79135
AT1G62610	AT3G23605	0.925681			AT1G01140	AT1G22070	0.794939
AT1G67810	AT1G72600	0.925672			AT1G01140	AT1G26620	0.849916
AT1G72600	AT2G42140	0.925643			AT1G01140	AT1G26690	0.830278
AT2G01340	AT5G01600	0.925638			AT1G01140	AT1G27320	0.80951
AT1G73760	AT2G37362	0.925619			AT1G01140	AT1G27930	0.833368
AT1G59710	AT2G30550	0.925558			AT1G01140	AT1G28580	0.755003
AT1G29650	AT3G02140	0.925552			AT1G01140	AT1G31280	0.823449
AT1G07280	AT3G59070	0.925503			AT1G01140	AT1G32230	0.810104
AT1G28660	AT5G13330	0.925474			AT1G01140	AT1G32340	0.77987
AT1G16530	AT3G29250	0.925414			AT1G01140	AT1G32810	0.811889
AT1G28660	AT1G62660	0.925367			AT1G01140	AT1G33050	0.819301
AT3G49668	AT5G26960	0.925331			AT1G01140	AT1G34190	0.88876
AT1G63840	AT1G77230	0.925308			AT1G01140	AT1G34320	0.797202
AT2G27390	AT3G06840	0.925297			AT1G01140	AT1G35660	0.789246
AT2G19780	AT3G27690	0.925273			AT1G01140	AT1G43700	0.76845
AT1G26218	AT2G23672	0.925214			AT1G01140	AT1G51200	0.760293
AT2G21185	AT3G56810	0.925193			AT1G01140	AT1G51550	0.863349
AT2G25090	AT4G32160	0.925192			AT1G01140	AT1G51790	0.829529
AT3G02160	AT3G12630	0.925191			AT1G01140	AT1G52200	0.845801
AT2G42140	AT2G47190	0.925186			AT1G01140	AT1G55110	0.780003
AT1G62570	AT3G23605	0.92516			AT1G01140	AT1G55680	0.857206
AT1G54575	AT3G06840	0.925128			AT1G01140	AT1G56280	0.817091
AT1G62660	AT5G01820	0.925112			AT1G01140	AT1G56440	0.802485
AT3G12630	AT3G22570	0.925032			AT1G01140	AT1G62810	0.81181
AT3G12502	AT3G23240	0.925006			AT1G01140	AT1G64360	0.783164
AT1G54575	AT3G55920	0.924945			AT1G01140	AT1G65820	0.868547
AT1G73260	AT2G44010	0.924944			AT1G01140	AT1G65980	0.822104
AT1G72060	AT3G02030	0.924754			AT1G01140	AT1G67040	0.863185
AT1G27210	AT4G27710	0.924749			AT1G01140	AT1G67365	0.789745
AT2G22500	AT2G27390	0.924742			AT1G01140	AT1G70160	0.757224
AT2G29470	AT3G59290	0.924728			AT1G01140	AT1G70530	0.820748
AT1G65690	AT3G17650	0.924696			AT1G01140	AT1G70900	0.782562
AT4G18430	AT4G34138	0.924692			AT1G01140	AT1G71040	0.872977
AT4G16670	AT4G32160	0.924674			AT1G01140	AT1G74280	0.794033
AT1G77992	AT3G09030	0.92465			AT1G01140	AT1G74410	0.817805
AT3G13229	AT5G62460	0.924606			AT1G01140	AT1G75410	0.844213
AT1G28660	AT1G54575	0.924587			AT1G01140	AT1G76185	0.856298
AT1G72600	AT2G34500	0.924547			AT1G01140	AT1G76460	0.767471
AT1G16530	AT4G09110	0.924542			AT1G01140	AT1G76540	0.777409
AT1G25550	AT3G60080	0.924531			AT1G01140	AT1G77370	0.867284
AT3G06840	AT3G15500	0.924515			AT1G01140	AT1G78265	0.788134
AT1G54355	AT4G31248	0.924506			AT1G01140	AT1G78670	0.77325
AT2G38230	AT2G47190	0.924448			AT1G01140	AT1G79420	0.80928
AT2G47190	AT5G64570	0.924414			AT1G01140	AT2G01400	0.801384
AT1G54700	AT3G50900	0.924401			AT1G01140	AT2G02760	0.86959
AT5G32161	AT5G49610	0.924398			AT1G01140	AT2G04430	0.866351
AT3G23920	AT4G16640	0.924398			AT1G01140	AT2G04620	0.886307
AT1G62610	AT4G29840	0.924396			AT1G01140	AT2G04880	0.753372
AT1G78190	AT2G05812	0.924344			AT1G01140	AT2G05840	0.895175
AT2G28110	AT4G09110	0.9243			AT1G01140	AT2G07811	0.817072
AT1G07250	AT5G44130	0.924237			AT1G01140	AT2G14560	0.763301
AT1G62660	AT3G02140	0.924235			AT1G01140	AT2G14890	0.772347
AT1G69572	AT5G42380	0.924212			AT1G01140	AT2G16850	0.767037
AT1G77230	AT2G27390	0.924177			AT1G01140	AT2G16870	0.885413
AT1G67810	AT5G41810	0.924161			AT1G01140	AT2G17290	0.782266
AT2G36080	AT3G01980	0.924098			AT1G01140	AT2G18670	0.754323
AT1G70140	AT2G45580	0.92408			AT1G01140	AT2G19180	0.750702
AT1G05562	AT1G77760	0.924077			AT1G01140	AT2G22660	0.758971
AT2G28110	AT2G28200	0.924061			AT1G01140	AT2G24360	0.870992
AT2G29470	AT5G57250	0.924039			AT1G01140	AT2G24850	0.773976
AT1G26218	AT1G79720	0.923978			AT1G01140	AT2G25060	0.793573
AT2G27390	AT5G14880	0.923949			AT1G01140	AT2G26355	0.816333
AT1G63840	AT5G18790	0.923929			AT1G01140	AT2G26760	0.81906
AT2G03760	AT4G32300	0.923926			AT1G01140	AT2G27190	0.816726
AT3G02030	AT5G17860	0.923868			AT1G01140	AT2G27402	0.754217
AT2G27390	AT3G17650	0.923865			AT1G01140	AT2G27830	0.752386
AT2G37362	AT5G18790	0.923859			AT1G01140	AT2G28370	0.799004
AT2G27390	AT5G40690	0.923837			AT1G01140	AT2G28620	0.757766
AT3G12915	AT5G38120	0.923816			AT1G01140	AT2G30440	0.856541
AT2G34500	AT5G13330	0.923805			AT1G01140	AT2G31350	0.780132
AT1G71520	AT3G02140	0.923791			AT1G01140	AT2G31800	0.845119
AT3G12630	AT5G53588	0.923776			AT1G01140	AT2G31820	0.850616
AT1G28620	AT4G09100	0.923724			AT1G01140	AT2G34720	0.792524
AT3G22570	AT3G61930	0.92372			AT1G01140	AT2G35940	0.892838
AT1G54700	AT5G01820	0.923717			AT1G01140	AT2G37130	0.754769
AT2G19500	AT3G59290	0.923705			AT1G01140	AT2G37570	0.800126
AT5G24860	AT5G40680	0.923676			AT1G01140	AT2G39100	0.880634
AT1G16530	AT2G33385	0.923664			AT1G01140	AT2G42780	0.778465
AT5G17860	AT5G41810	0.923552			AT1G01140	AT2G43060	0.775324
AT3G29250	AT4G16640	0.923538			AT1G01140	AT2G44290	0.801539
AT2G35910	AT5G51690	0.923527			AT1G01140	AT2G44410	0.763987
AT2G28110	AT2G35910	0.923524			AT1G01140	AT2G45910	0.813564
AT2G37362	AT5G51690	0.923499			AT1G01140	AT2G46550	0.769312
AT1G29650	AT4G37160	0.923441			AT1G01140	AT3G01170	0.843437
AT3G02140	AT3G58750	0.923423			AT1G01140	AT3G01400	0.798018
AT1G73760	AT5G13330	0.923388			AT1G01140	AT3G01720	0.805904
AT3G28580	AT5G03550	0.923345			AT1G01140	AT3G03330	0.815065
AT1G19370	AT4G32160	0.923332			AT1G01140	AT3G03870	0.780745
AT2G41660	AT4G16750	0.923276			AT1G01140	AT3G06170	0.759687
AT2G25090	AT2G28110	0.923267			AT1G01140	AT3G06210	0.759395
AT2G38230	AT3G29250	0.923198			AT1G01140	AT3G06620	0.794342
AT1G24610	AT4G29830	0.923198			AT1G01140	AT3G07320	0.839702
AT2G47130	AT5G43260	0.923102			AT1G01140	AT3G07560	0.787396
AT4G23460	AT5G67300	0.923038			AT1G01140	AT3G07870	0.914608
AT1G14720	AT3G46620	0.923013			AT1G01140	AT3G08850	0.880934
AT2G45580	AT5G04390	0.922998			AT1G01140	AT3G09030	0.825967
AT1G19370	AT4G09100	0.922992			AT1G01140	AT3G10770	0.856071
AT2G34180	AT5G38120	0.922946			AT1G01140	AT3G11810	0.788253
AT1G26218	AT4G37553	0.922934			AT1G01140	AT3G11880	0.795614
AT4G26130	AT5G64570	0.922933			AT1G01140	AT3G12040	0.848682
AT1G63840	AT5G40690	0.922882			AT1G01140	AT3G12480	0.783679
AT1G80160	AT4G16640	0.922844			AT1G01140	AT3G13330	0.839925
AT1G67810	AT3G49210	0.92282			AT1G01140	AT3G13810	0.909601
AT1G54700	AT3G46658	0.922786			AT1G01140	AT3G13910	0.793608
AT1G28660	AT5G14880	0.922733			AT1G01140	AT3G14100	0.860477
AT3G49210	AT4G16640	0.922724			AT1G01140	AT3G14130	0.846487
AT3G23605	AT5G13640	0.922721			AT1G01140	AT3G14620	0.8674
AT4G29830	AT5G13640	0.922713			AT1G01140	AT3G15260	0.803074
AT1G19370	AT1G24610	0.922702			AT1G01140	AT3G15355	0.880754
AT3G02140	AT3G02160	0.922647			AT1G01140	AT3G15680	0.787809
AT3G14340	AT3G56940	0.922616			AT1G01140	AT3G16030	0.762687
AT1G29410	AT5G01820	0.922595			AT1G01140	AT3G17880	0.781532
AT1G62610	AT1G63840	0.922486			AT1G01140	AT3G18140	0.774178
AT3G22570	AT5G53588	0.922444			AT1G01140	AT3G18770	0.887562
AT2G33385	AT5G43160	0.922441			AT1G01140	AT3G19290	0.871858
AT2G34500	AT4G21120	0.922441			AT1G01140	AT3G19420	0.77198
AT1G62610	AT5G54569	0.922335			AT1G01140	AT3G19640	0.755757
AT1G79710	AT5G58540	0.922306			AT1G01140	AT3G19895	0.766967
AT2G44730	AT3G14340	0.922298			AT1G01140	AT3G20250	0.844758
AT1G53887	AT4G23460	0.922259			AT1G01140	AT3G20770	0.838907
AT1G23010	AT2G37830	0.922243			AT1G01140	AT3G22790	0.754136
AT3G48030	AT5G40690	0.922204			AT1G01140	AT3G23280	0.829808
AT1G72270	AT5G38120	0.92214			AT1G01140	AT3G25910	0.898231
AT2G32680	AT3G12630	0.922119			AT1G01140	AT3G26210	0.77581
AT1G11185	AT4G34138	0.922117			AT1G01140	AT3G26590	0.784772
AT2G19500	AT5G57250	0.922094			AT1G01140	AT3G26600	0.805754
AT3G55090	AT4G38545	0.922009			AT1G01140	AT3G28690	0.791231
AT2G03410	AT5G01930	0.921983			AT1G01140	AT3G29400	0.815674
AT4G37432	AT5G67300	0.921974			AT1G01140	AT3G45620	0.857326
AT2G03410	AT2G05812	0.921932			AT1G01140	AT3G46450	0.823197
AT1G28620	AT2G45580	0.921891			AT1G01140	AT3G46668	0.758237
AT4G30825	AT5G47180	0.921862			AT1G01140	AT3G47480	0.769006
AT2G28110	AT5G54569	0.921714			AT1G01140	AT3G48115	0.870229
AT1G70140	AT4G09100	0.921701			AT1G01140	AT3G50500	0.8309
AT1G79890	AT5G03550	0.921671			AT1G01140	AT3G51000	0.919319
AT3G02160	AT3G22570	0.921646			AT1G01140	AT3G51370	0.90058
AT1G54700	AT1G63840	0.921631			AT1G01140	AT3G52240	0.852028
AT1G80160	AT4G32810	0.921625			AT1G01140	AT3G52710	0.791335
AT2G13430	AT5G44350	0.921613			AT1G01140	AT3G53410	0.770432
AT1G24610	AT4G34138	0.921596			AT1G01140	AT3G53970	0.787643
AT1G16530	AT1G63840	0.921546			AT1G01140	AT3G54380	0.853535
AT2G33480	AT5G64570	0.92153			AT1G01140	AT3G55560	0.753109
AT1G16530	AT2G47190	0.921443			AT1G01140	AT3G55830	0.800576
AT1G68450	AT3G02140	0.921429			AT1G01140	AT3G56190	0.776263
AT3G11560	AT5G54569	0.921405			AT1G01140	AT3G58680	0.787939
AT1G70640	AT1G80160	0.921382			AT1G01140	AT3G60030	0.76521
AT2G25090	AT3G21690	0.921367			AT1G01140	AT3G60190	0.894094
AT4G29840	AT5G54569	0.921287			AT1G01140	AT3G60840	0.79884
AT1G68620	AT4G13250	0.921227			AT1G01140	AT3G61200	0.765205
AT4G29840	AT5G01820	0.921206			AT1G01140	AT3G61280	0.788905
AT4G09100	AT5G04390	0.921144			AT1G01140	AT3G61560	0.826233
AT1G73260	AT2G22500	0.921049			AT1G01140	AT3G63200	0.756358
AT4G22920	AT5G24860	0.921016			AT1G01140	AT3G63300	0.786759
AT3G05932	AT5G41810	0.920985			AT1G01140	AT4G00355	0.779024
AT1G24610	AT4G32160	0.920982			AT1G01140	AT4G01290	0.856359
AT3G07390	AT5G02420	0.920966			AT1G01140	AT4G01480	0.777006
AT2G37362	AT2G38230	0.920962			AT1G01140	AT4G02050	0.785946
AT1G24610	AT3G23605	0.920946			AT1G01140	AT4G02080	0.797982
AT2G33815	AT4G23460	0.920871			AT1G01140	AT4G03420	0.862588
AT4G22920	AT4G37990	0.920859			AT1G01140	AT4G04223	0.866937
AT1G78080	AT5G13330	0.920851			AT1G01140	AT4G08540	0.816708
AT3G15500	AT5G54569	0.920829			AT1G01140	AT4G11360	0.814876
AT1G60610	AT2G39430	0.920821			AT1G01140	AT4G11840	0.791672
AT2G44010	AT5G50360	0.920723			AT1G01140	AT4G12300	0.852427
AT2G07697	AT5G44130	0.920717			AT1G01140	AT4G12570	0.773894
AT5G18790	AT5G51690	0.920694			AT1G01140	AT4G13900	0.762622
AT5G01920	AT5G66560	0.920677			AT1G01140	AT4G14800	0.891335
AT4G09100	AT5G57250	0.920666			AT1G01140	AT4G15240	0.830329
AT3G46620	AT5G56980	0.920562			AT1G01140	AT4G16190	0.793753
AT5G18790	AT5G40690	0.920549			AT1G01140	AT4G16420	0.839041
AT1G02310	AT2G30362	0.920524			AT1G01140	AT4G17550	0.795252
AT1G09176	AT5G28237	0.920498			AT1G01140	AT4G18530	0.79199
AT2G07080	AT5G66558	0.920486			AT1G01140	AT4G18640	0.801276
AT4G37160	AT5G28237	0.920472			AT1G01140	AT4G19200	0.750923
AT2G21185	AT3G48020	0.920372			AT1G01140	AT4G19660	0.751423
AT1G71520	AT5G03550	0.92037			AT1G01140	AT4G19670	0.755441
AT3G05932	AT3G15500	0.920351			AT1G01140	AT4G19880	0.860758
AT3G23920	AT5G67300	0.920343			AT1G01140	AT4G20110	0.809079
AT3G05932	AT3G50900	0.920333			AT1G01140	AT4G22330	0.863317
AT1G29410	AT3G04181	0.920314			AT1G01140	AT4G23630	0.801987
AT4G21120	AT5G40690	0.920299			AT1G01140	AT4G23850	0.896494
AT3G21690	AT3G28580	0.920259			AT1G01140	AT4G24290	0.777713
AT1G68450	AT3G22570	0.920206			AT1G01140	AT4G26160	0.791404
AT1G14720	AT1G73500	0.920168			AT1G01140	AT4G26450	0.894985
AT1G68940	AT5G58560	0.920165			AT1G01140	AT4G26455	0.758117
AT3G23920	AT5G41810	0.920156			AT1G01140	AT4G28390	0.868539
AT3G48030	AT5G64570	0.920147			AT1G01140	AT4G28652	0.783919
AT1G19370	AT2G45040	0.920129			AT1G01140	AT4G29160	0.768458
AT2G42140	AT3G28040	0.920116			AT1G01140	AT4G29210	0.832613
AT1G72600	AT3G28040	0.920104			AT1G01140	AT4G29660	0.751755
AT1G24610	AT1G28660	0.920078			AT1G01140	AT4G29810	0.80669
AT1G65690	AT3G27415	0.920036			AT1G01140	AT4G29920	0.769106
AT1G72600	AT3G46658	0.919886			AT1G01140	AT4G30270	0.789479
AT1G28670	AT5G03550	0.919873			AT1G01140	AT4G31080	0.94307
AT1G71520	AT3G11560	0.919868			AT1G01140	AT4G31170	0.823477
AT3G03480	AT3G13229	0.919866			AT1G01140	AT4G31670	0.782481
AT1G28660	AT1G73260	0.91984			AT1G01140	AT4G31860	0.824248
AT3G16240	AT5G01542	0.919701			AT1G01140	AT4G31920	0.788067
AT1G48315	AT1G59710	0.919669			AT1G01140	AT4G32150	0.803288
AT1G16530	AT3G15500	0.919393			AT1G01140	AT4G32940	0.796782
AT2G36950	AT3G02160	0.91939			AT1G01140	AT4G33210	0.792246
AT1G24610	AT2G25090	0.919389			AT1G01140	AT4G33270	0.762283
AT4G12080	AT5G26960	0.919388			AT1G01140	AT4G33540	0.761971
AT1G80160	AT5G46115	0.919362			AT1G01140	AT4G34160	0.776312
AT3G17650	AT5G40690	0.919342			AT1G01140	AT4G34460	0.784657
AT3G14610	AT3G60080	0.919333			AT1G01140	AT4G35580	0.844548
AT2G28400	AT5G40790	0.919272			AT1G01140	AT4G35750	0.876667
AT1G62660	AT4G32160	0.919266			AT1G01140	AT4G36195	0.792428
AT2G33385	AT2G34500	0.91925			AT1G01140	AT4G36210	0.840379
AT2G25090	AT2G35910	0.919248			AT1G01140	AT4G38240	0.810995
AT2G35910	AT2G45040	0.919247			AT1G01140	AT4G38260	0.825135
AT1G62660	AT3G59290	0.919219			AT1G01140	AT4G38270	0.758507
AT1G62570	AT2G36950	0.919215			AT1G01140	AT5G01010	0.790734
AT2G45580	AT4G37990	0.91921			AT1G01140	AT5G01350	0.850602
AT1G19200	AT5G49610	0.919199			AT1G01140	AT5G01370	0.754828
AT2G47180	AT3G55920	0.919195			AT1G01140	AT5G02020	0.795252
AT1G17745	AT1G52810	0.919184			AT1G01140	AT5G03240	0.8136
AT1G26210	AT1G78190	0.919182			AT1G01140	AT5G03280	0.816559
AT2G36950	AT3G61930	0.919156			AT1G01140	AT5G03630	0.793813
AT3G25950	AT5G28237	0.919146			AT1G01140	AT5G04750	0.777742
AT2G13430	AT2G36090	0.919132			AT1G01140	AT5G04930	0.817861
AT2G41660	AT3G60966	0.919102			AT1G01140	AT5G05750	0.851269
AT1G54575	AT4G09110	0.919092			AT1G01140	AT5G05760	0.81724
AT4G37160	AT5G35190	0.919069			AT1G01140	AT5G06150	0.763586
AT1G07485	AT1G30282	0.919064			AT1G01140	AT5G07100	0.766402
AT1G77230	AT5G13640	0.919048			AT1G01140	AT5G10190	0.828653
AT1G77230	AT2G28110	0.919031			AT1G01140	AT5G10610	0.900967
AT4G36010	AT5G64570	0.919002			AT1G01140	AT5G10860	0.783348
AT4G37980	AT5G45800	0.918983			AT1G01140	AT5G12200	0.854797
AT2G25090	AT4G29840	0.918953			AT1G01140	AT5G12210	0.873253
AT1G28660	AT3G17650	0.918926			AT1G01140	AT5G12390	0.801442
AT2G28200	AT3G09520	0.918923			AT1G01140	AT5G12480	0.876258
AT3G28040	AT5G40690	0.918917			AT1G01140	AT5G12890	0.788723
AT1G26930	AT4G29840	0.918796			AT1G01140	AT5G13570	0.786556
AT1G21670	AT4G12080	0.918706			AT1G01140	AT5G16110	0.786633
AT3G58750	AT5G04390	0.918704			AT1G01140	AT5G17000	0.823411
AT4G37790	AT5G41850	0.918703			AT1G01140	AT5G17550	0.833999
AT2G32680	AT3G28580	0.918697			AT1G01140	AT5G17610	0.833364
AT2G22330	AT3G13060	0.91869			AT1G01140	AT5G17700	0.807763
AT1G26208	AT1G27210	0.918677			AT1G01140	AT5G18110	0.770211
AT1G54575	AT3G46658	0.918576			AT1G01140	AT5G18120	0.805941
AT5G07610	AT5G67488	0.918566			AT1G01140	AT5G18370	0.760623
AT2G38230	AT2G42140	0.918526			AT1G01140	AT5G19350	0.819551
AT2G45040	AT5G13330	0.918526			AT1G01140	AT5G22000	0.810845
AT1G56250	AT5G24860	0.918497			AT1G01140	AT5G24735	0.855402
AT2G43510	AT5G10750	0.918494			AT1G01140	AT5G25900	0.82058
AT3G48030	AT3G50900	0.918418			AT1G01140	AT5G26340	0.767501
AT3G05932	AT3G27415	0.918374			AT1G01140	AT5G27950	0.80289
AT4G16640	AT4G37432	0.918372			AT1G01140	AT5G35450	0.763425
AT1G11210	AT3G03890	0.91837			AT1G01140	AT5G36220	0.855875
AT2G46680	AT4G29780	0.918355			AT1G01140	AT5G37480	0.825462
AT1G19200	AT2G45580	0.918325			AT1G01140	AT5G38210	0.859408
AT3G02160	AT3G09520	0.91831			AT1G01140	AT5G39550	0.851858
AT3G28580	AT3G58750	0.918295			AT1G01140	AT5G40720	0.754626
AT1G79890	AT5G40680	0.918287			AT1G01140	AT5G40780	0.811078
AT2G34500	AT5G64570	0.918236			AT1G01140	AT5G41350	0.769871
AT3G09520	AT4G22920	0.918219			AT1G01140	AT5G41370	0.795999
AT2G28200	AT2G35910	0.918204			AT1G01140	AT5G41410	0.772742
AT3G50900	AT4G32810	0.918168			AT1G01140	AT5G41960	0.752121
AT3G50900	AT5G50360	0.918158			AT1G01140	AT5G42090	0.845594
AT2G45580	AT5G10750	0.918123			AT1G01140	AT5G42370	0.808302
AT1G29650	AT2G28200	0.91812			AT1G01140	AT5G43320	0.886631
AT2G39430	AT5G13330	0.918115			AT1G01140	AT5G43670	0.784585
AT3G12500	AT3G50750	0.918115			AT1G01140	AT5G46250	0.918998
AT2G34430	AT3G55090	0.918107			AT1G01140	AT5G46760	0.760042
AT4G16680	AT4G31248	0.918065			AT1G01140	AT5G47560	0.778318
AT1G28670	AT4G37990	0.918047			AT1G01140	AT5G47790	0.842965
AT2G45040	AT3G11560	0.918009			AT1G01140	AT5G47810	0.780547
AT1G71520	AT2G32680	0.918008			AT1G01140	AT5G48412	0.784415
AT1G54575	AT5G01820	0.917855			AT1G01140	AT5G49800	0.811088
AT2G36950	AT4G29830	0.917851			AT1G01140	AT5G49880	0.758305
AT3G61930	AT4G34138	0.917821			AT1G01140	AT5G50400	0.779039
AT1G24610	AT1G62660	0.917788			AT1G01140	AT5G50780	0.864202
AT2G35910	AT3G15500	0.917743			AT1G01140	AT5G54760	0.762053
AT2G28200	AT5G53588	0.917723			AT1G01140	AT5G55860	0.868765
AT1G54575	AT1G73260	0.917701			AT1G01140	AT5G56240	0.767114
AT2G07719	AT3G28040	0.917684			AT1G01140	AT5G57580	0.813479
AT1G72060	AT3G07590	0.91765			AT1G01140	AT5G58570	0.761066
AT1G62610	AT5G13640	0.91764			AT1G01140	AT5G58950	0.772407
AT1G77230	AT3G28040	0.917548			AT1G01140	AT5G59950	0.774785
AT1G54575	AT4G29840	0.917531			AT1G01140	AT5G60460	0.822602
AT1G29410	AT2G28110	0.917512			AT1G01140	AT5G64020	0.775981
AT5G24860	AT5G28237	0.917503			AT1G01140	AT5G64170	0.917976
AT5G21910	AT5G66558	0.917475			AT1G01140	AT5G64430	0.768469
AT2G22470	AT3G12500	0.917466			AT1G01140	AT5G66160	0.824375
AT2G28200	AT4G34138	0.917465			AT1G01140	AT5G66558	0.788063
AT2G34080	AT4G27710	0.917429			AT1G01160	AT1G01640	0.750237
AT2G07719	AT3G15500	0.917411			AT1G01160	AT1G01730	0.834281
AT1G70140	AT5G40680	0.917408			AT1G01160	AT1G04690	0.817352
AT3G02140	AT3G04181	0.917395			AT1G01160	AT1G17530	0.777886
AT1G80150	AT4G03038	0.917338			AT1G01160	AT1G19396	0.8952
AT2G19500	AT4G29830	0.917333			AT1G01160	AT1G20450	0.823268
AT1G19370	AT1G28620	0.917328			AT1G01160	AT1G23900	0.750725
AT1G49660	AT5G66558	0.917322			AT1G01160	AT1G27930	0.802309
AT1G63840	AT2G44010	0.917308			AT1G01160	AT1G28570	0.759963
AT4G37420	AT5G28237	0.917301			AT1G01160	AT1G28580	0.893121
AT2G22470	AT3G23920	0.917243			AT1G01160	AT1G32810	0.789786
AT2G35970	AT3G50770	0.91721			AT1G01160	AT1G34320	0.837288
AT1G60610	AT2G22500	0.917181			AT1G01160	AT1G35660	0.813029
AT2G46735	AT5G56980	0.91717			AT1G01160	AT1G55152	0.779566
AT2G47190	AT3G28040	0.917165			AT1G01160	AT1G56440	0.779721
AT1G67810	AT5G43160	0.917146			AT1G01160	AT1G62880	0.778493
AT1G68450	AT3G09520	0.917092			AT1G01160	AT1G65520	0.776715
AT4G37420	AT5G65300	0.91706			AT1G01160	AT1G72830	0.774046
AT2G45580	AT5G57250	0.917051			AT1G01160	AT1G76185	0.830851
AT1G28670	AT5G49610	0.917051			AT1G01160	AT2G07671	0.778083
AT3G52500	AT5G52750	0.917033			AT1G01160	AT2G07811	0.784969
AT3G02160	AT3G28580	0.917026			AT1G01160	AT2G20400	0.815184
AT2G37830	AT5G52750	0.91702			AT1G01160	AT2G22780	0.77311
AT1G63840	AT2G47190	0.916962			AT1G01160	AT2G25720	0.806462
AT3G09520	AT4G09100	0.91696			AT1G01160	AT2G26510	0.778667
AT1G09240	AT5G47180	0.916914			AT1G01160	AT2G29140	0.764771
AT2G36950	AT3G04181	0.916822			AT1G01160	AT2G32795	0.77991
AT1G19370	AT4G22920	0.916807			AT1G01160	AT2G45910	0.787702
AT1G62570	AT3G22570	0.916797			AT1G01160	AT3G13910	0.751604
AT1G09176	AT3G02160	0.916765			AT1G01160	AT3G15355	0.82478
AT3G06433	AT3G22121	0.916762			AT1G01160	AT3G17880	0.78454
AT5G03550	AT5G49690	0.916758			AT1G01160	AT3G42806	0.784289
AT2G34500	AT5G43160	0.916755			AT1G01160	AT3G52105	0.773233
AT1G80150	AT4G37420	0.916753			AT1G01160	AT3G52710	0.781198
AT1G73260	AT3G46658	0.916706			AT1G01160	AT3G53970	0.751623
AT1G23201	AT5G28237	0.916693			AT1G01160	AT3G54290	0.860964
AT1G26218	AT3G02030	0.916692			AT1G01160	AT3G55560	0.841483
AT1G29230	AT2G01630	0.916688			AT1G01160	AT3G59660	0.822981
AT1G26208	AT5G38120	0.916678			AT1G01160	AT3G63030	0.768073
AT1G09240	AT3G17650	0.916664			AT1G01160	AT4G01290	0.809335
AT1G15670	AT3G25620	0.916651			AT1G01160	AT4G01480	0.770737
AT1G60610	AT3G50900	0.91665			AT1G01160	AT4G04920	0.764558
AT1G21000	AT1G54355	0.916562			AT1G01160	AT4G05530	0.77416
AT3G02140	AT3G22570	0.916544			AT1G01160	AT4G08900	0.761346
AT2G27390	AT5G47180	0.916521			AT1G01160	AT4G09830	0.855012
AT1G28670	AT4G18430	0.91652			AT1G01160	AT4G13180	0.839123
AT2G01023	AT5G49610	0.91651			AT1G01160	AT4G18530	0.751793
AT3G02030	AT5G01715	0.916479			AT1G01160	AT4G22330	0.791807
AT1G10490	AT1G30260	0.916431			AT1G01160	AT4G22530	0.77346
AT2G45580	AT3G09520	0.916363			AT1G01160	AT4G29660	0.86755
AT1G60610	AT5G43160	0.916303			AT1G01160	AT4G31080	0.754669
AT1G80160	AT3G49210	0.916299			AT1G01160	AT4G34230	0.763592
AT3G03890	AT5G41810	0.916273			AT1G01160	AT4G36920	0.7838
AT4G16640	AT5G06220	0.916223			AT1G01160	AT5G01350	0.811939
AT1G62370	AT3G13670	0.916209			AT1G01160	AT5G01940	0.781235
AT2G34500	AT5G50360	0.916206			AT1G01160	AT5G11970	0.889746
AT2G34500	AT3G50900	0.916071			AT1G01160	AT5G12190	0.779289
AT2G38230	AT3G49210	0.916058			AT1G01160	AT5G12890	0.774432
AT1G29410	AT3G22570	0.916045			AT1G01160	AT5G18900	0.760025
AT1G68450	AT4G29830	0.91601			AT1G01160	AT5G19350	0.828662
AT3G15500	AT5G40690	0.915998			AT1G01160	AT5G25900	0.785187
AT1G15670	AT4G37990	0.915984			AT1G01160	AT5G28622	0.756757
AT1G68450	AT3G06840	0.915952			AT1G01160	AT5G43670	0.87339
AT2G38230	AT4G32810	0.915873			AT1G01160	AT5G47140	0.785781
AT1G16530	AT4G36010	0.915867			AT1G01160	AT5G51510	0.822977
AT4G09100	AT4G16670	0.915859			AT1G01160	AT5G59950	0.809814
AT1G03140	AT3G01980	0.915828			AT1G01160	AT5G66730	0.777201
AT1G15670	AT4G16670	0.915782			AT1G01170	AT1G01860	0.787116
AT1G03140	AT1G54355	0.915735			AT1G01170	AT1G02670	0.842222
AT2G28110	AT2G43510	0.915709			AT1G01170	AT1G03420	0.813618
AT4G03038	AT5G28237	0.915706			AT1G01170	AT1G04445	0.829405
AT1G72060	AT4G31248	0.915663			AT1G01170	AT1G11350	0.912531
AT2G25090	AT2G36950	0.915663			AT1G01170	AT1G16950	0.789113
AT5G03550	AT5G04240	0.915617			AT1G01170	AT1G19690	0.758704
AT1G68450	AT3G59290	0.91559			AT1G01170	AT1G23201	0.782338
AT2G37362	AT5G64570	0.915577			AT1G01170	AT1G23560	0.764688
AT2G28110	AT3G22570	0.91557			AT1G01170	AT1G25440	0.868522
AT1G19200	AT2G29470	0.915493			AT1G01170	AT1G25570	0.897281
AT2G19500	AT3G09520	0.915482			AT1G01170	AT1G28440	0.844801
AT2G21185	AT2G22470	0.915462			AT1G01170	AT1G29100	0.808681
AT2G42140	AT4G21120	0.915444			AT1G01170	AT1G29230	0.812691
AT1G16530	AT5G50360	0.915416			AT1G01170	AT1G29470	0.87064
AT1G26218	AT3G57710	0.915394			AT1G01170	AT1G35420	0.810847
AT1G62570	AT3G28580	0.915372			AT1G01170	AT1G35910	0.794711
AT2G04852	AT3G23920	0.915322			AT1G01170	AT1G49750	0.814347
AT1G03140	AT2G21185	0.915262			AT1G01170	AT1G49800	0.766646
AT1G13360	AT2G46610	0.91526			AT1G01170	AT1G51570	0.842328
AT3G48020	AT3G59070	0.915251			AT1G01170	AT1G51630	0.776104
AT2G03410	AT5G58540	0.915208			AT1G01170	AT1G52290	0.77499
AT2G42140	AT3G46658	0.915194			AT1G01170	AT1G55360	0.832916
AT1G70140	AT5G32161	0.915188			AT1G01170	AT1G57730	0.794766
AT3G05640	AT3G25620	0.915096			AT1G01170	AT1G61190	0.885219
AT1G70140	AT2G19500	0.915063			AT1G01170	AT1G62330	0.849507
AT1G29230	AT4G16680	0.915061			AT1G01170	AT1G63180	0.766041
AT2G33385	AT5G02420	0.915051			AT1G01170	AT1G64430	0.771366
AT1G08460	AT2G23140	0.91503			AT1G01170	AT1G64770	0.760094
AT3G13670	AT5G13330	0.915024			AT1G01170	AT1G66970	0.828143
AT1G80160	AT5G41810	0.915001			AT1G01170	AT1G68010	0.768466
AT4G09110	AT5G47180	0.914996			AT1G01170	AT1G68520	0.797571
AT4G32810	AT5G06220	0.914968			AT1G01170	AT1G71520	0.761383
AT1G03140	AT4G31248	0.914955			AT1G01170	AT1G72430	0.785361
AT2G33480	AT5G41810	0.914926			AT1G01170	AT1G72480	0.830656
AT3G01980	AT5G52750	0.914919			AT1G01170	AT1G73610	0.783515
AT1G78080	AT3G46658	0.914909			AT1G01170	AT1G73885	0.868778
AT1G19370	AT3G63280	0.914895			AT1G01170	AT1G74310	0.807129
AT3G01840	AT3G62580	0.914879			AT1G01170	AT1G74880	0.887518
AT1G19370	AT1G28660	0.914835			AT1G01170	AT1G75500	0.874885
AT3G22570	AT4G36870	0.914806			AT1G01170	AT1G79320	0.781219
AT1G07150	AT5G66558	0.91476			AT1G01170	AT2G04025	0.766762
AT1G73760	AT3G46658	0.914703			AT1G01170	AT2G18910	0.811492
AT2G45220	AT4G39610	0.914694			AT1G01170	AT2G19800	0.877318
AT2G45040	AT3G28040	0.914671			AT1G01170	AT2G21780	0.753404
AT2G28200	AT4G18430	0.914628			AT1G01170	AT2G24270	0.75787
AT3G61930	AT5G54569	0.914604			AT1G01170	AT2G26580	0.772733
AT3G28040	AT3G55920	0.914581			AT1G01170	AT2G29430	0.808125
AT1G25400	AT1G77670	0.914579			AT1G01170	AT2G29510	0.774473
AT1G23390	AT3G11560	0.914518			AT1G01170	AT2G29620	0.805925
AT1G77765	AT3G22570	0.914489			AT1G01170	AT2G32510	0.867031
AT1G62660	AT2G36950	0.914482			AT1G01170	AT2G33600	0.793636
AT1G67810	AT3G29250	0.91448			AT1G01170	AT2G35260	0.816431
AT3G58750	AT4G32160	0.91447			AT1G01170	AT2G37500	0.884932
AT2G34080	AT5G65520	0.914454			AT1G01170	AT2G42690	0.845261
AT1G74370	AT5G02420	0.914436			AT1G01170	AT2G42980	0.816566
AT4G29840	AT5G50360	0.914435			AT1G01170	AT2G45580	0.762209
AT1G14720	AT2G20921	0.914411			AT1G01170	AT2G45590	0.842467
AT1G05560	AT2G33050	0.914406			AT1G01170	AT2G48020	0.797535
AT2G19500	AT4G29840	0.914405			AT1G01170	AT3G02160	0.8432
AT2G22470	AT3G48020	0.914403			AT1G01170	AT3G03540	0.777779
AT2G01023	AT4G37160	0.914394			AT1G01170	AT3G05390	0.772359
AT1G25550	AT4G12080	0.91436			AT1G01170	AT3G09530	0.771645
AT3G21690	AT4G30825	0.914351			AT1G01170	AT3G10113	0.808183
AT4G16670	AT4G18430	0.914339			AT1G01170	AT3G11090	0.904489
AT5G43160	AT5G46115	0.914282			AT1G01170	AT3G11590	0.795102
AT3G52540	AT5G61600	0.914241			AT1G01170	AT3G14310	0.833862
AT3G17650	AT3G46658	0.914228			AT1G01170	AT3G14420	0.802735
AT1G16530	AT3G46658	0.914145			AT1G01170	AT3G22780	0.788715
AT2G45220	AT3G56810	0.914037			AT1G01170	AT3G22960	0.877279
AT1G50910	AT2G30550	0.913994			AT1G01170	AT3G25530	0.785856
AT2G33480	AT2G38230	0.913985			AT1G01170	AT3G25950	0.785966
AT1G54575	AT5G54569	0.913969			AT1G01170	AT3G26940	0.805421
AT4G03140	AT5G50200	0.913962			AT1G01170	AT3G30300	0.758645
AT1G68450	AT5G04390	0.913941			AT1G01170	AT3G32930	0.836148
AT2G28110	AT3G11560	0.913935			AT1G01170	AT3G49500	0.781267
AT1G62370	AT2G34500	0.913904			AT1G01170	AT3G50270	0.928087
AT2G01630	AT3G22560	0.913859			AT1G01170	AT3G55080	0.78954
AT1G74370	AT3G62580	0.913837			AT1G01170	AT3G56350	0.800779
AT1G77765	AT3G27415	0.91378			AT1G01170	AT3G57400	0.78574
AT2G42140	AT5G02420	0.913762			AT1G01170	AT3G58450	0.750645
AT1G56250	AT1G70140	0.9137			AT1G01170	AT4G00340	0.764335
AT1G08940	AT5G64970	0.913697			AT1G01170	AT4G00370	0.794437
AT2G43510	AT3G17650	0.913681			AT1G01170	AT4G02500	0.85193
AT3G23605	AT5G01820	0.913644			AT1G01170	AT4G03038	0.773745
AT1G70940	AT5G24890	0.91363			AT1G01170	AT4G04340	0.867841
AT2G23140	AT5G10600	0.913591			AT1G01170	AT4G09670	0.828989
AT1G71520	AT3G04181	0.913562			AT1G01170	AT4G14100	0.822953
AT2G45580	AT4G16670	0.9135			AT1G01170	AT4G15920	0.787393
AT2G33385	AT5G40690	0.913472			AT1G01170	AT4G16410	0.887977
AT1G29230	AT2G22470	0.913469			AT1G01170	AT4G18060	0.774161
AT1G80160	AT3G48030	0.913434			AT1G01170	AT4G18350	0.763119
AT1G15670	AT3G04181	0.913428			AT1G01170	AT4G19460	0.870433
AT2G01630	AT2G22470	0.913421			AT1G01170	AT4G28088	0.790613
AT2G45040	AT5G18790	0.91341			AT1G01170	AT4G29340	0.779004
AT1G24610	AT1G62570	0.913387			AT1G01170	AT4G32330	0.864262
AT1G03140	AT2G32470	0.913348			AT1G01170	AT4G33010	0.817643
AT1G77230	AT2G25090	0.913321			AT1G01170	AT4G36660	0.754481
AT1G19190	AT1G80150	0.913287			AT1G01170	AT4G37420	0.798017
AT1G63840	AT3G05932	0.913279			AT1G01170	AT4G39350	0.811175
AT4G14090	AT4G32300	0.913219			AT1G01170	AT5G03550	0.755636
AT3G61930	AT4G29840	0.913186			AT1G01170	AT5G05170	0.761283
AT2G45580	AT3G28580	0.913165			AT1G01170	AT5G05690	0.751784
AT1G19370	AT2G25090	0.913128			AT1G01170	AT5G09660	0.795127
AT1G56250	AT1G79890	0.913125			AT1G01170	AT5G10540	0.810216
AT1G13280	AT3G09580	0.913031			AT1G01170	AT5G10560	0.931666
AT1G79500	AT2G42350	0.913012			AT1G01170	AT5G10660	0.765401
AT3G02160	AT5G24860	0.913008			AT1G01170	AT5G12020	0.803457
AT2G31390	AT3G60080	0.913			AT1G01170	AT5G12030	0.771025
AT3G13720	AT3G22121	0.912987			AT1G01170	AT5G12150	0.800396
AT1G71520	AT3G12630	0.912955			AT1G01170	AT5G13700	0.817924
AT1G29410	AT5G03550	0.912939			AT1G01170	AT5G14220	0.774958
AT1G72060	AT2G21185	0.912907			AT1G01170	AT5G16960	0.818281
AT2G38210	AT3G50750	0.91289			AT1G01170	AT5G17520	0.751548
AT3G07590	AT4G31248	0.912878			AT1G01170	AT5G18100	0.766363
AT1G19370	AT5G45890	0.912877			AT1G01170	AT5G19530	0.840735
AT2G33385	AT4G11350	0.912868			AT1G01170	AT5G19940	0.864384
AT1G19190	AT1G33420	0.912838			AT1G01170	AT5G23060	0.870077
AT5G24860	AT5G32161	0.912821			AT1G01170	AT5G40260	0.771748
AT1G11185	AT3G04181	0.912812			AT1G01170	AT5G42030	0.805711
AT1G62570	AT3G11560	0.912803			AT1G01170	AT5G42480	0.75772
AT4G31248	AT5G01715	0.912799			AT1G01170	AT5G46110	0.775232
AT1G65690	AT5G47180	0.912701			AT1G01170	AT5G47110	0.809797
AT1G62660	AT1G70140	0.912682			AT1G01170	AT5G49420	0.778259
AT2G33480	AT4G16680	0.912674			AT1G01170	AT5G50300	0.753519
AT1G28620	AT4G29830	0.912646			AT1G01170	AT5G52780	0.879388
AT2G19500	AT5G24860	0.912635			AT1G01170	AT5G53580	0.754203
AT3G22570	AT4G22920	0.912625			AT1G01170	AT5G54040	0.782107
AT3G12630	AT3G58750	0.912616			AT1G01170	AT5G54770	0.882948
AT2G28110	AT5G50360	0.912597			AT1G01170	AT5G57240	0.782632
AT3G15500	AT5G01820	0.912561			AT1G01170	AT5G57930	0.944143
AT2G34080	AT5G58540	0.912559			AT1G01170	AT5G62350	0.854882
AT1G29230	AT3G16130	0.91255			AT1G01170	AT5G64860	0.923658
AT3G03890	AT3G06895	0.912544			AT1G01170	AT5G66055	0.83569
AT4G22920	AT5G53588	0.912537			AT1G01170	AT5G66780	0.834346
AT1G62760	AT3G28040	0.912525			AT1G01190	AT1G04520	0.814428
AT2G44010	AT3G46658	0.912424			AT1G01190	AT1G07450	0.909543
AT3G06895	AT3G22560	0.912388			AT1G01190	AT1G10070	0.833492
AT1G29230	AT3G23920	0.912379			AT1G01190	AT1G10657	0.778648
AT4G16640	AT4G33610	0.912327			AT1G01190	AT1G15800	0.783831
AT3G05640	AT4G34138	0.912308			AT1G01190	AT1G16510	0.773455
AT3G60080	AT4G12290	0.912306			AT1G01190	AT1G29520	0.856333
AT1G09176	AT1G62660	0.912278			AT1G01190	AT1G41830	0.75109
AT3G02140	AT4G34138	0.912218			AT1G01190	AT1G55330	0.782649
AT4G34138	AT5G53588	0.912208			AT1G01190	AT1G62520	0.750264
AT1G79710	AT4G38545	0.9122			AT1G01190	AT1G67810	0.759347
AT1G19200	AT4G09100	0.912197			AT1G01190	AT1G67920	0.76412
AT3G46658	AT5G50360	0.912185			AT1G01190	AT1G76970	0.751804
AT2G25090	AT4G34138	0.912143			AT1G01190	AT1G76980	0.810698
AT4G32160	AT4G34138	0.91205			AT1G01190	AT1G78190	0.788368
AT2G22470	AT4G16680	0.91198			AT1G01190	AT1G78990	0.824676
AT2G44010	AT3G23605	0.911966			AT1G01190	AT2G10940	0.753763
AT2G24545	AT2G30040	0.911915			AT1G01190	AT2G22200	0.816128
AT1G68450	AT4G16670	0.91185			AT1G01190	AT2G28790	0.810978
AT1G73260	AT1G73760	0.911837			AT1G01190	AT2G29980	0.758568
AT2G42140	AT3G07390	0.911787			AT1G01190	AT2G37640	0.815023
AT1G19200	AT5G28237	0.911755			AT1G01190	AT2G41190	0.751893
AT5G28237	AT5G49610	0.91173			AT1G01190	AT2G42380	0.817698
AT4G30825	AT5G40690	0.91172			AT1G01190	AT2G43570	0.79975
AT4G16640	AT4G29658	0.911699			AT1G01190	AT2G46270	0.789241
AT1G54575	AT2G22500	0.911678			AT1G01190	AT3G07010	0.850893
AT3G02140	AT4G22920	0.911662			AT1G01190	AT3G12610	0.751526
AT2G28200	AT4G16670	0.911646			AT1G01190	AT3G12710	0.903162
AT4G26542	AT5G62460	0.91163			AT1G01190	AT3G14940	0.822844
AT5G14880	AT5G46950	0.911618			AT1G01190	AT3G15536	0.851457
AT1G32120	AT3G21781	0.911517			AT1G01190	AT3G19620	0.816495
AT1G19370	AT1G77230	0.911506			AT1G01190	AT3G20570	0.799076
AT4G21120	AT5G06220	0.911474			AT1G01190	AT3G22600	0.842788
AT2G24285	AT2G45220	0.911438			AT1G01190	AT3G25882	0.814865
AT3G02160	AT5G49690	0.911397			AT1G01190	AT3G28890	0.762792
AT2G21188	AT5G41610	0.911393			AT1G01190	AT3G29030	0.795168
AT1G77230	AT3G58750	0.911374			AT1G01190	AT3G49260	0.797094
AT3G05937	AT5G21910	0.911368			AT1G01190	AT3G54260	0.787108
AT3G09520	AT4G16670	0.911341			AT1G01190	AT3G58120	0.794357
AT4G33610	AT5G67300	0.911317			AT1G01190	AT4G01460	0.793724
AT1G71180	AT5G19290	0.911313			AT1G01190	AT4G10500	0.853492
AT1G19190	AT5G65300	0.911296			AT1G01190	AT4G12480	0.754971
AT3G23920	AT4G21120	0.911276			AT1G01190	AT4G12490	0.7873
AT1G29650	AT3G22570	0.911271			AT1G01190	AT4G23150	0.77344
AT3G58750	AT5G03550	0.911219			AT1G01190	AT4G35970	0.754763
AT1G62760	AT3G11560	0.911219			AT1G01190	AT4G39510	0.845682
AT1G09240	AT3G62580	0.911212			AT1G01190	AT5G02540	0.78853
AT3G63280	AT5G14880	0.911203			AT1G01190	AT5G08000	0.890499
AT1G14720	AT3G62580	0.911127			AT1G01190	AT5G08240	0.764218
AT1G79710	AT5G22630	0.911095			AT1G01190	AT5G13210	0.773245
AT1G79890	AT4G22920	0.910982			AT1G01190	AT5G15500	0.752601
AT2G25090	AT3G11560	0.910961			AT1G01190	AT5G19730	0.81621
AT2G28110	AT5G40690	0.910961			AT1G01190	AT5G24580	0.789237
AT4G09100	AT5G10750	0.910952			AT1G01190	AT5G39090	0.786057
AT2G28110	AT4G30825	0.910941			AT1G01190	AT5G49170	0.769463
AT5G39260	AT5G52750	0.910929			AT1G01190	AT5G66630	0.766074
AT2G45040	AT4G29830	0.910926			AT1G01220	AT1G01430	0.839518
AT4G29840	AT4G32160	0.910923			AT1G01220	AT1G01790	0.793732
AT1G62760	AT3G48030	0.910921			AT1G01220	AT1G03680	0.777152
AT2G01630	AT4G31248	0.910902			AT1G01220	AT1G05385	0.783177
AT2G21188	AT4G16640	0.9109			AT1G01220	AT1G05590	0.778424
AT3G05905	AT5G58530	0.910884			AT1G01220	AT1G06240	0.780822
AT1G16530	AT2G34500	0.910875			AT1G01220	AT1G07180	0.811667
AT1G15670	AT3G09520	0.910874			AT1G01220	AT1G14280	0.760938
AT5G10600	AT5G13210	0.910858			AT1G01220	AT1G15260	0.799507
AT1G13360	AT3G10985	0.910851			AT1G01220	AT1G16860	0.768246
AT3G48030	AT5G43160	0.910802			AT1G01220	AT1G17220	0.761005
AT4G03038	AT5G65300	0.910776			AT1G01220	AT1G18060	0.79522
AT1G73260	AT1G78080	0.910772			AT1G01220	AT1G18170	0.764701
AT1G26930	AT4G22920	0.910739			AT1G01220	AT1G22700	0.779488
AT2G34180	AT4G38820	0.91071			AT1G01220	AT1G22850	0.813439
AT1G60610	AT2G27390	0.910704			AT1G01220	AT1G27480	0.83205
AT3G04010	AT3G49668	0.910672			AT1G01220	AT1G31190	0.752878
AT4G27710	AT4G38545	0.910649			AT1G01220	AT1G32220	0.785763
AT1G66980	AT5G45460	0.91062			AT1G01220	AT1G33240	0.762695
AT4G09100	AT5G53588	0.910618			AT1G01220	AT1G34000	0.795206
AT1G30473	AT5G45460	0.910591			AT1G01220	AT1G47580	0.751219
AT1G79890	AT5G28237	0.910577			AT1G01220	AT1G51500	0.774609
AT2G22470	AT3G50750	0.91052			AT1G01220	AT1G52190	0.82092
AT2G19572	AT4G37432	0.910514			AT1G01220	AT1G53840	0.764927
AT2G42140	AT5G40690	0.910514			AT1G01220	AT1G54350	0.769426
AT4G31250	AT5G42380	0.910326			AT1G01220	AT1G56500	0.780129
AT1G68450	AT5G10750	0.910313			AT1G01220	AT1G60800	0.78327
AT1G17744	AT3G06870	0.910302			AT1G01220	AT1G64680	0.802951
AT3G27415	AT5G47180	0.910295			AT1G01220	AT1G64860	0.831114
AT3G16130	AT4G37553	0.910295			AT1G01220	AT1G65230	0.759158
AT3G48030	AT5G06220	0.910268			AT1G01220	AT1G66820	0.82124
AT1G28660	AT1G78080	0.910267			AT1G01220	AT1G70760	0.773521
AT1G78080	AT2G35910	0.910252			AT1G01220	AT1G72310	0.8655
AT1G11185	AT5G28237	0.910218			AT1G01220	AT1G72500	0.751087
AT1G07280	AT3G05905	0.910211			AT1G01220	AT1G75460	0.790138
AT3G27415	AT5G13330	0.910191			AT1G01220	AT1G80480	0.776492
AT2G15820	AT3G21690	0.910191			AT1G01220	AT2G01420	0.79463
AT1G15670	AT1G24610	0.910163			AT1G01220	AT2G04039	0.806885
AT2G39430	AT4G32810	0.910147			AT1G01220	AT2G04700	0.85937
AT1G03410	AT2G38210	0.910141			AT1G01220	AT2G07080	0.78635
AT3G23605	AT5G13330	0.910126			AT1G01220	AT2G18290	0.784105
AT1G60610	AT5G64570	0.910118			AT1G01220	AT2G18328	0.815076
AT1G24610	AT3G61930	0.910113			AT1G01220	AT2G21960	0.820785
AT1G71520	AT1G77230	0.910104			AT1G01220	AT2G23610	0.822316
AT3G07590	AT4G31250	0.910084			AT1G01220	AT2G25080	0.771461
AT1G23201	AT3G02160	0.910041			AT1G01220	AT2G25480	0.770904
AT1G28660	AT3G46658	0.910039			AT1G01220	AT2G28800	0.75337
AT1G54355	AT4G39610	0.910015			AT1G01220	AT2G30390	0.852353
AT1G12060	AT5G18290	0.909986			AT1G01220	AT2G34460	0.82199
AT1G79890	AT2G19500	0.909972			AT1G01220	AT2G34860	0.813987
AT1G72600	AT4G32810	0.909966			AT1G01220	AT2G35620	0.856828
AT1G28660	AT1G29650	0.909903			AT1G01220	AT2G35960	0.796947
AT2G38230	AT3G28040	0.909897			AT1G01220	AT2G36910	0.880322
AT1G22330	AT3G19380	0.909886			AT1G01220	AT2G38330	0.836292
AT2G32680	AT4G30825	0.909885			AT1G01220	AT2G39730	0.820245
AT1G62370	AT4G36010	0.909856			AT1G01220	AT2G42320	0.828003
AT3G23605	AT4G16670	0.909837			AT1G01220	AT2G42880	0.870617
AT1G08230	AT2G36080	0.909795			AT1G01220	AT2G44920	0.852422
AT3G06840	AT3G13670	0.909751			AT1G01220	AT2G45560	0.764231
AT2G25090	AT5G54569	0.90975			AT1G01220	AT2G46910	0.84246
AT3G28040	AT5G64570	0.909726			AT1G01220	AT2G47370	0.781392
AT1G68940	AT5G58540	0.909694			AT1G01220	AT3G07460	0.829698
AT2G21185	AT4G36988	0.909669			AT1G01220	AT3G13690	0.831292
AT1G11185	AT5G65300	0.909666			AT1G01220	AT3G15110	0.757074
AT1G49660	AT5G67488	0.909599			AT1G01220	AT3G15570	0.841782
AT1G54700	AT3G28040	0.909547			AT1G01220	AT3G16850	0.806245
AT1G68450	AT1G70140	0.909514			AT1G01220	AT3G22210	0.80165
AT3G58710	AT5G17980	0.90951			AT1G01220	AT3G28860	0.75574
AT5G20885	AT5G66558	0.909507			AT1G01220	AT3G48560	0.782446
AT3G16130	AT3G50750	0.909487			AT1G01220	AT3G54050	0.766067
AT3G06840	AT5G50360	0.909446			AT1G01220	AT3G54900	0.781141
AT1G28620	AT1G28660	0.909428			AT1G01220	AT3G55040	0.801661
AT2G01630	AT4G31250	0.909412			AT1G01220	AT3G56010	0.805384
AT2G45040	AT3G46658	0.909402			AT1G01220	AT4G04640	0.755542
AT1G23390	AT1G54700	0.909363			AT1G01220	AT4G05090	0.805285
AT3G27415	AT4G30825	0.909358			AT1G01220	AT4G12390	0.827951
AT2G21188	AT3G23920	0.909321			AT1G01220	AT4G21210	0.871076
AT3G03890	AT5G41610	0.909307			AT1G01220	AT4G22890	0.782925
AT3G60080	AT4G12080	0.909266			AT1G01220	AT4G23060	0.798068
AT1G29410	AT1G77230	0.909239			AT1G01220	AT4G23400	0.755461
AT1G26210	AT5G38430	0.909214			AT1G01220	AT4G24972	0.838927
AT2G47190	AT3G23920	0.909193			AT1G01220	AT4G25080	0.78136
AT3G03990	AT3G48020	0.909163			AT1G01220	AT4G29720	0.79598
AT3G58750	AT4G34138	0.909162			AT1G01220	AT4G33220	0.776554
AT1G26380	AT4G36988	0.909116			AT1G01220	AT4G33470	0.754142
AT1G17744	AT2G03760	0.909099			AT1G01220	AT4G33500	0.826887
AT3G27415	AT4G09110	0.909083			AT1G01220	AT4G37925	0.796166
AT1G73260	AT3G48030	0.909023			AT1G01220	AT4G37930	0.795894
AT2G19500	AT5G03550	0.908958			AT1G01220	AT5G02940	0.829024
AT2G38210	AT3G07590	0.908957			AT1G01220	AT5G03650	0.792757
AT1G60610	AT1G73260	0.908897			AT1G01220	AT5G04360	0.843574
AT1G26930	AT2G28200	0.908849			AT1G01220	AT5G05170	0.763619
AT4G34138	AT5G49610	0.908796			AT1G01220	AT5G06700	0.800791
AT4G38545	AT4G39840	0.908767			AT1G01220	AT5G12470	0.765864
AT1G62570	AT3G21690	0.908764			AT1G01220	AT5G13770	0.785647
AT1G66980	AT3G60080	0.908762			AT1G01220	AT5G14370	0.787228
AT3G27415	AT4G21120	0.908726			AT1G01220	AT5G16810	0.812809
AT3G22121	AT5G49170	0.908721			AT1G01220	AT5G21100	0.758811
AT3G12502	AT4G31790	0.908708			AT1G01220	AT5G21430	0.795752
AT2G22500	AT2G38230	0.908692			AT1G01220	AT5G22620	0.85783
AT2G43510	AT2G45580	0.90865			AT1G01220	AT5G24300	0.813222
AT1G54700	AT2G37362	0.908641			AT1G01220	AT5G25610	0.768279
AT2G45580	AT3G12630	0.908637			AT1G01220	AT5G39080	0.825438
AT4G16670	AT4G22920	0.908541			AT1G01220	AT5G44520	0.790765
AT1G29410	AT5G14880	0.908489			AT1G01220	AT5G45820	0.753251
AT1G28190	AT2G07080	0.908479			AT1G01220	AT5G48790	0.845587
AT3G50750	AT5G01715	0.908471			AT1G01220	AT5G48910	0.816989
AT2G28110	AT2G44010	0.908463			AT1G01220	AT5G53500	0.783531
AT1G03600	AT1G07280	0.908443			AT1G01220	AT5G53580	0.794806
AT3G05932	AT3G62580	0.908413			AT1G01220	AT5G55620	0.794702
AT1G11210	AT5G41810	0.908392			AT1G01220	AT5G58900	0.79588
AT5G40680	AT5G57250	0.908368			AT1G01220	AT5G59250	0.760967
AT3G03890	AT3G22560	0.908355			AT1G01220	AT5G60920	0.777296
AT1G19190	AT5G28237	0.908336			AT1G01220	AT5G64330	0.816416
AT1G02110	AT4G39840	0.908311			AT1G01220	AT5G67385	0.766988
AT1G60610	AT3G27415	0.908307			AT1G01240	AT1G01360	0.780805
AT2G22470	AT2G38210	0.908222			AT1G01240	AT1G01580	0.781418
AT1G62570	AT4G29830	0.908161			AT1G01240	AT1G02305	0.798077
AT5G19290	AT5G66558	0.908131			AT1G01240	AT1G03950	0.763658
AT3G59290	AT5G40680	0.908121			AT1G01240	AT1G06060	0.757361
AT1G74370	AT3G27415	0.908084			AT1G01240	AT1G06190	0.810818
AT1G25550	AT5G26960	0.908078			AT1G01240	AT1G09240	0.760319
AT3G50900	AT3G55920	0.908031			AT1G01240	AT1G10150	0.778246
AT3G05932	AT5G51690	0.908023			AT1G01240	AT1G10500	0.751127
AT3G12630	AT4G09100	0.907943			AT1G01240	AT1G10850	0.802352
AT1G72600	AT5G41610	0.907938			AT1G01240	AT1G11910	0.759241
AT1G71520	AT4G29830	0.907935			AT1G01240	AT1G13360	0.863852
AT4G14090	AT4G33560	0.907861			AT1G01240	AT1G13960	0.80862
AT1G16530	AT5G43160	0.907808			AT1G01240	AT1G13990	0.856329
AT4G18430	AT4G29830	0.907799			AT1G01240	AT1G14000	0.783326
AT1G80150	AT5G28237	0.907677			AT1G01240	AT1G14560	0.757951
AT3G22570	AT5G51690	0.907646			AT1G01240	AT1G15740	0.863883
AT1G66980	AT3G13900	0.90763			AT1G01240	AT1G16890	0.776298
AT3G55970	AT3G56810	0.907606			AT1G01240	AT1G17145	0.809439
AT3G04181	AT5G49610	0.907595			AT1G01240	AT1G18270	0.761671
AT1G15670	AT2G35910	0.907574			AT1G01240	AT1G18550	0.856717
AT1G62760	AT3G06840	0.907554			AT1G01240	AT1G22930	0.827086
AT1G50270	AT5G21910	0.907553			AT1G01240	AT1G24560	0.887461
AT2G36950	AT4G34138	0.907527			AT1G01240	AT1G26580	0.791745
AT1G49660	AT3G13900	0.90752			AT1G01240	AT1G27320	0.767161
AT2G37362	AT2G39430	0.907515			AT1G01240	AT1G29400	0.861658
AT3G55920	AT4G32810	0.9075			AT1G01240	AT1G29970	0.80611
AT2G28110	AT3G28040	0.907489			AT1G01240	AT1G30090	0.812464
AT1G80160	AT2G34500	0.907487			AT1G01240	AT1G30810	0.760499
AT1G29920	AT3G21050	0.90747			AT1G01240	AT1G32230	0.77778
AT1G80160	AT3G28040	0.907465			AT1G01240	AT1G35190	0.766933
AT2G27390	AT3G13670	0.907408			AT1G01240	AT1G44770	0.809714
AT1G15670	AT3G21690	0.907396			AT1G01240	AT1G44820	0.834225
AT1G50640	AT1G57640	0.907394			AT1G01240	AT1G45976	0.758567
AT2G39430	AT5G03545	0.907388			AT1G01240	AT1G47128	0.755404
AT1G62660	AT5G57250	0.907382			AT1G01240	AT1G48790	0.782864
AT2G37830	AT3G49668	0.907369			AT1G01240	AT1G50940	0.885891
AT1G26218	AT1G29230	0.907346			AT1G01240	AT1G54100	0.77504
AT1G28660	AT4G30825	0.907338			AT1G01240	AT1G56010	0.786416
AT2G05812	AT5G38120	0.907332			AT1G01240	AT1G59700	0.788605
AT1G68450	AT5G57250	0.907314			AT1G01240	AT1G60490	0.812853
[truncated: 973,891+ more rows]

## Sheet: Module analyses
ASCENT					SCENT
Genes	Modules	Cluster Coefficient	Connectivity		Genes	Modules	Cluster Coefficient	Connectivity
AT1G01310	blue	0.336319	216.518		AT1G01010.1	red	0.369316	2279.37
AT1G01450	blue	0.281366	129.803		AT1G01030.1	tan	0.297148	32.0137
AT1G02310	blue	0.345866	253.944		AT1G01060.1	darkturquoise	0.333098	1012.02
AT1G02660	blue	0.283368	88.9547		AT1G01070.1	yellow	0.315658	827.69
AT1G03390	blue	0.323911	293.431		AT1G01080.1	salmon	0.351673	2783.55
AT1G03410	blue	0.330412	311.653		AT1G01090.1	purple	0.349119	1328.5
AT1G03420	blue	0.366902	243.56		AT1G01100.2	white	0.180901	142.419
AT1G03870	blue	0.240211	60.4451		AT1G01120.1	brown	0.360662	2409.92
AT1G04540	blue	0.238072	108.425		AT1G01140.1	red	0.368158	2056.46
AT1G04800	blue	0.339072	90.3688		AT1G01160.1	red	0.372926	1883.84
AT1G05330	blue	0.357154	137.561		AT1G01170.1	black	0.314367	1174.36
AT1G05560	blue	0.320894	233.136		AT1G01190.1	yellow	0.353883	1677.34
AT1G05562	blue	0.40575	142.715		AT1G01220.1	turquoise	0.342449	1618.48
AT1G05805	blue	0.278662	149.392		AT1G01225.1	yellow	0.316871	577.868
AT1G07725	blue	0.270765	196.752		AT1G01240.1	blue	0.360826	2155.85
AT1G08115	blue	0.325612	91.9787		AT1G01250.1	pink	0.238055	296.151
AT1G09176	blue	0.411859	219.563		AT1G01260.2	blue	0.366855	2211.7
AT1G09240	blue	0.370609	289.668		AT1G01300.1	magenta	0.344508	2298.59
AT1G09250	blue	0.36306	157.835		AT1G01340.2	brown	0.365498	2814.93
AT1G09490	blue	0.425007	148.788		AT1G01355.1	yellow	0.338869	1132.7
AT1G10000	blue	0.261026	53.4036		AT1G01360.1	greenyellow	0.366884	2113.58
AT1G10490	blue	0.316607	288.159		AT1G01370.2	darkorange	0.159078	16.3505
AT1G11175	blue	0.362429	154.332		AT1G01390.1	pink	0.215029	189.158
AT1G11185	blue	0.441466	170.715		AT1G01420.1	darkorange	0.215453	247.677
AT1G11210	blue	0.326525	340.463		AT1G01430.1	green	0.347271	1872.68
AT1G11440	blue	0.40818	139.857		AT1G01440.1	greenyellow	0.373827	2989.98
AT1G12020	blue	0.363745	72.3607		AT1G01448.1	grey	0.17157	123.795
AT1G12820	blue	0.269826	107.269		AT1G01453.1	cyan	0.363058	2109.75
AT1G13360	blue	0.32562	334.85		AT1G01470.1	purple	0.358491	1617.97
AT1G14720	blue	0.331283	327.442		AT1G01480.1	lightyellow	0.35489	2266.89
AT1G15670	blue	0.409733	255.787		AT1G01490.1	purple	0.351921	1317.55
AT1G15960	blue	0.260793	110.769		AT1G01490.2	yellow	0.344868	448.232
AT1G16530	blue	0.364379	309.601		AT1G01510.1	black	0.194579	204.408
AT1G19190	blue	0.431993	203.886		AT1G01540.1	yellow	0.351387	1425.99
AT1G19200	blue	0.433995	196.063		AT1G01540.2	cyan	0.353394	2441.72
AT1G19370	blue	0.416686	235.53		AT1G01550.2	magenta	0.368157	2474.9
AT1G22403	blue	0.414858	148.749		AT1G01560.1	midnightblue	0.363013	1967.31
AT1G23201	blue	0.43818	183.374		AT1G01560.2	brown	0.365741	2694.4
AT1G23390	blue	0.372319	279.866		AT1G01580.1	blue	0.351423	1821.88
AT1G24610	blue	0.418323	239.6		AT1G01610.1	cyan	0.35482	2869.07
AT1G26930	blue	0.407991	238.501		AT1G01620.1	violet	0.361701	2699.87
AT1G27920	blue	0.267015	99.0357		AT1G01630.1	pink	0.206478	243.45
AT1G28280	blue	0.344859	163.939		AT1G01640.1	yellow	0.368167	1935.72
AT1G28610	blue	0.344154	315.425		AT1G01650.1	greenyellow	0.374741	2940.89
AT1G28620	blue	0.409924	252.415		AT1G01680.1	brown	0.366957	2410.19
AT1G28660	blue	0.40154	278.785		AT1G01720.1	grey	0.361139	3032.3
AT1G28670	blue	0.432799	200.553		AT1G01725.1	red	0.370631	2795.7
AT1G28680	blue	0.214182	27.6388		AT1G01730.1	red	0.373125	2631.1
AT1G29230	blue	0.31719	347.914		AT1G01770.1	turquoise	0.328934	1584.1
AT1G29410	blue	0.41693	250.151		AT1G01780.1	turquoise	0.323742	1457.66
AT1G29650	blue	0.424561	231.587		AT1G01790.1	turquoise	0.350906	1966.99
AT1G30250	blue	0.393682	201.726		AT1G01820.1	royalblue	0.359616	1850.46
AT1G30260	blue	0.321505	290.317		AT1G01860.1	pink	0.293187	964.644
AT1G31335	blue	0.351333	122.393		AT1G01900.1	darkgreen	0.35482	1694.33
AT1G31490	blue	0.395473	232.914		AT1G01910.4	turquoise	0.262396	41.7245
AT1G32740	blue	0.317923	228.241		AT1G01920.2	grey	0.133682	102.879
AT1G33040	blue	0.296841	17.92		AT1G01970.1	lightgreen	0.350214	2631.19
AT1G33420	blue	0.431237	178.908		AT1G01980.1	green	0.348093	1618.57
AT1G45165	blue	0.341085	131.317		AT1G02000.1	turquoise	0.334885	1812.1
AT1G47740	blue	0.301735	170.651		AT1G02090.3	magenta	0.36602	1883.39
AT1G48160	blue	0.344596	25.4128		AT1G02100.3	red	0.37458	2003.54
AT1G49970	blue	0.392833	225.954		AT1G02110.1	turquoise	0.30906	1240.47
AT1G50659	blue	0.403285	129.244		AT1G02145.2	green	0.335648	326.082
AT1G51402	blue	0.375241	198.032		AT1G02150.1	magenta	0.353598	2746.54
AT1G52342	blue	0.368517	270.967		AT1G02180.1	blue	0.362758	2415.83
AT1G53233	blue	0.378229	109.952		AT1G02205.2	yellow	0.350098	1542.11
AT1G53440	blue	0.323838	140.419		AT1G02220.1	magenta	0.363356	2933.42
AT1G53450	blue	0.3023	209.011		AT1G02230.1	brown	0.363333	2168.27
AT1G54575	blue	0.387254	291.419		AT1G02260.1	red	0.3609	1865.4
AT1G54700	blue	0.378701	297.913		AT1G02280.1	blue	0.327556	1383.38
AT1G56250	blue	0.445998	143.64		AT1G02280.2	blue	0.351171	951.755
AT1G57640	blue	0.314919	198.467		AT1G02300.1	darkturquoise	0.236477	228.1
AT1G57720	blue	0.394566	189.81		AT1G02305.1	darkolivegreen	0.37318	2852.28
AT1G59850	blue	0.282678	133.894		AT1G02310.1	salmon	0.363544	2604.27
AT1G60530	blue	0.327375	104.087		AT1G02335.1	saddlebrown	0.357934	1991.4
AT1G60610	blue	0.362429	322.909		AT1G02340.1	royalblue	0.343447	1144.73
AT1G62370	blue	0.363138	284.324		AT1G02350.1	pink	0.240918	154.392
AT1G62570	blue	0.407929	265.502		AT1G02380.1	grey	0.152035	91.3713
AT1G62610	blue	0.39361	265.026		AT1G02390.1	lightgreen	0.322623	1418.03
AT1G62660	blue	0.415648	248.531		AT1G02400.1	salmon	0.360364	2281.18
AT1G62760	blue	0.382931	270.977		AT1G02405.1	yellow	0.351892	1395.45
AT1G63280	blue	0.337173	60.6965		AT1G02450.1	yellow	0.344471	1182.05
AT1G63840	blue	0.377733	305.151		AT1G02460.1	green	0.353504	1554.44
AT1G64450	blue	0.387932	131.739		AT1G02470.1	midnightblue	0.366121	2801.88
AT1G65690	blue	0.374861	255.61		AT1G02470.2	green	0.352345	1828.58
AT1G65960	blue	0.349679	144.759		AT1G02520.1	midnightblue	0.363723	2243.48
AT1G67328	blue	0.288837	87.3068		AT1G02560.1	greenyellow	0.377914	1960.39
AT1G67810	blue	0.343765	317.111		AT1G02570.1	black	0.299263	697.237
AT1G68450	blue	0.421286	240.531		AT1G02620.1	darkorange	0.176631	95.429
AT1G68610	blue	0.230783	87.5732		AT1G02640.1	yellow	0.361862	1631.82
AT1G68620	blue	0.326921	297.25		AT1G02650.1	blue	0.354266	1841.11
AT1G69490	blue	0.305224	194.441		AT1G02660.1	turquoise	0.32908	1076.95
AT1G70140	blue	0.436335	195.597		AT1G02670.1	black	0.323757	1151.04
AT1G70340	blue	0.288037	37.9294		AT1G02720.1	brown	0.344786	1220.67
AT1G70370	blue	0.327509	120.847		AT1G02720.2	blue	0.348525	1535.32
AT1G70640	blue	0.350635	281.288		AT1G02730.1	darkgreen	0.363744	2169.41
AT1G71040	blue	0.421535	199.587		AT1G02740.1	tan	0.33977	1192.62
AT1G71500	blue	0.376228	75.1725		AT1G02770.1	brown	0.369198	2989.46
AT1G71520	blue	0.412461	260.148		AT1G02780.1	orange	0.229069	110.614
AT1G72060	blue	0.320952	338.335		AT1G02790.1	green	0.361572	1890.27
AT1G72600	blue	0.34814	339.159		AT1G02816.1	lightgreen	0.332816	1872.66
AT1G73040	blue	0.206245	15.6679		AT1G02820.1	grey	0.27849	481.037
AT1G73260	blue	0.384627	284.998		AT1G02850.1	red	0.366203	2386.97
AT1G73445	blue	0.259393	41.9267		AT1G02850.2	blue	0.362345	1046.16
AT1G73500	blue	0.312132	309.639		AT1G02850.4	brown	0.36184	1931.56
AT1G73740	blue	0.309482	59.6852		AT1G02850.5	yellow	0.366505	2111.83
AT1G73760	blue	0.364018	299.648		AT1G02860.1	blue	0.365827	2894.18
AT1G74370	blue	0.337764	300.44		AT1G02870.1	turquoise	0.177543	144.044
AT1G76100	blue	0.290878	153.842		AT1G02880.3	magenta	0.365255	3084.59
AT1G76650	blue	0.355745	102.63		AT1G02910.1	cyan	0.345864	1733.6
AT1G76980	blue	0.317804	215.213		AT1G02920.1	yellow	0.359777	2075.93
AT1G77230	blue	0.397032	274.689		AT1G02930.1	yellow	0.355323	1847.19
AT1G77760	blue	0.413284	178.987		AT1G02950.1	yellow	0.318612	542.478
AT1G77765	blue	0.384423	262.659		AT1G02950.2	yellow	0.324542	251.282
AT1G77770	blue	0.388388	226.327		AT1G03030.1	greenyellow	0.371491	3076.64
AT1G78080	blue	0.382402	292.15		AT1G03050.1	lightyellow	0.353333	2139.23
AT1G78100	blue	0.307134	235.471		AT1G03055.1	turquoise	0.3444	1146.77
AT1G79720	blue	0.30579	336.912		AT1G03080.1	magenta	0.365914	3047.76
AT1G79890	blue	0.437698	185.24		AT1G03110.1	grey	0.142929	38.1401
AT1G80150	blue	0.44283	163.128		AT1G03130.1	lightyellow	0.355613	2326.6
AT1G80160	blue	0.35354	304.709		AT1G03160.1	lightyellow	0.350368	2366.61
AT1G80310	blue	0.215977	9.26633		AT1G03200.1	grey60	0.368708	2701.09
AT2G01023	blue	0.446946	136.007		AT1G03230.1	blue	0.358324	972.432
AT2G01340	blue	0.375472	218.645		AT1G03270.1	blue	0.352523	1722.76
AT2G01480	blue	0.434508	120.143		AT1G03290.1	red	0.373646	2316.7
AT2G01570	blue	0.208294	44.6847		AT1G03290.2	red	0.365661	2550.02
AT2G01870	blue	0.225181	46.0201		AT1G03300.1	turquoise	0.342506	1173.93
AT2G02720	blue	0.229823	56.9446		AT1G03310.1	pink	0.241752	150.063
AT2G02950	blue	0.295736	71.0518		AT1G03330.1	grey60	0.373519	2387.48
AT2G04270	blue	0.312839	290.839		AT1G03340.1	red	0.364512	2472.33
AT2G04852	blue	0.328789	307.319		AT1G03350.1	lightgreen	0.356298	2628.39
AT2G05810	blue	0.331787	232.914		AT1G03360.1	paleturquoise	0.21983	75.4571
AT2G07677	blue	0.380831	88.6166		AT1G03380.1	darkred	0.362702	1912.97
AT2G07708	blue	0.187837	11.5714		AT1G03420.1	pink	0.318971	1168.79
AT2G07711	blue	0.238286	30.6539		AT1G03430.1	darkturquoise	0.267239	348.249
AT2G07719	blue	0.369889	288.101		AT1G03440.1	blue	0.355476	2128.99
AT2G07722	blue	0.294349	17.2527		AT1G03475.1	lightgreen	0.331465	1941.33
AT2G07741	blue	0.324558	51.0348		AT1G03495.1	violet	0.365217	1543.01
AT2G08986	blue	0.4341	107.904		AT1G03510.1	white	0.154148	110.011
AT2G10410	blue	0.384708	147.327		AT1G03520.2	tan	0.27912	139.448
AT2G15090	blue	0.152762	18.5858		AT1G03550.1	blue	0.370454	2667.61
AT2G15820	blue	0.386559	261.217		AT1G03580.1	saddlebrown	0.290886	504.234
AT2G15830	blue	0.32805	284.366		AT1G03600.1	lightyellow	0.352768	2659.09
AT2G15840	blue	0.368683	167.931		AT1G03630.1	cyan	0.354699	2782.65
AT2G16586	blue	0.336621	75.872		AT1G03630.2	brown	0.358488	2353.95
AT2G19330	blue	0.181906	6.94875		AT1G03650.1	tan	0.304959	433.891
AT2G19500	blue	0.425581	226.495		AT1G03680.1	green	0.346575	1792.11
AT2G19572	blue	0.327608	239.664		AT1G03740.1	royalblue	0.336811	1107.71
AT2G20921	blue	0.330074	271.293		AT1G03750.1	grey60	0.374004	2852.77
AT2G21188	blue	0.337686	307.332		AT1G03770.1	yellow	0.367898	2109.46
AT2G22470	blue	0.321203	339.727		AT1G03780.2	darkred	0.35391	910.011
AT2G22500	blue	0.37566	292.475		AT1G03790.1	black	0.326608	1201.64
AT2G23120	blue	0.291048	33.3957		AT1G03840.1	green	0.354141	1667.33
AT2G23670	blue	0.314156	227.599		AT1G03850.2	grey60	0.370417	2524.81
AT2G23790	blue	0.390109	95.8229		AT1G03870.1	midnightblue	0.361065	2996.28
AT2G24230	blue	0.281286	89.9581		AT1G03930.1	grey	0.270018	454.416
AT2G25090	blue	0.408429	264.107		AT1G03940.1	violet	0.365527	1967.34
AT2G25250	blue	0.312274	134.766		AT1G03950.1	blue	0.358567	1866.73
AT2G25900	blue	0.374981	179.571		AT1G04020.2	skyblue	0.353084	1699.81
AT2G26110	blue	0.230967	81.7056		AT1G04040.1	blue	0.357076	2390.66
AT2G26180	blue	0.384478	157.419		AT1G04070.1	brown	0.369477	2443.52
AT2G26355	blue	0.317319	70.0925		AT1G04100.1	purple	0.363783	1989.82
AT2G26692	blue	0.235507	42.4658		AT1G04110.1	skyblue	0.292296	513.916
AT2G26975	blue	0.293586	177.092		AT1G04120.1	salmon	0.363213	2764.53
AT2G27390	blue	0.389815	291.036		AT1G04140.1	darkred	0.370022	1944.65
AT2G27830	blue	0.254788	126.708		AT1G04140.2	greenyellow	0.381366	2048.21
AT2G28110	blue	0.394988	286.624		AT1G04170.1	orange	0.197548	66.2413
AT2G28200	blue	0.409007	257.611		AT1G04220.1	turquoise	0.121796	30.8584
AT2G29470	blue	0.44501	150.528		AT1G04240.1	turquoise	0.321066	1068.06
AT2G30362	blue	0.366747	264.544		AT1G04250.1	salmon	0.36017	2613.31
AT2G31230	blue	0.193674	29.9414		AT1G04270.1	white	0.24757	140.869
AT2G31560	blue	0.357032	76.8911		AT1G04300.4	yellow	0.29531	330.571
AT2G32645	blue	0.274364	195.219		AT1G04310.1	turquoise	0.319099	555.239
AT2G32680	blue	0.400646	257.752		AT1G04330.1	green	0.322686	763.908
AT2G33050	blue	0.300317	175.707		AT1G04340.1	blue	0.3727	3142.2
AT2G33380	blue	0.360728	176.565		AT1G04350.1	blue	0.320616	1094.95
AT2G33385	blue	0.349928	329.018		AT1G04360.1	blue	0.364219	2404.42
AT2G33480	blue	0.333975	330.052		AT1G04400.2	darkred	0.366878	2168.2
AT2G34500	blue	0.367132	311.901		AT1G04420.1	violet	0.362533	2953.1
AT2G35820	blue	0.278172	130.709		AT1G04430.1	lightgreen	0.353712	2574.01
AT2G35910	blue	0.384361	294.148		AT1G04440.1	greenyellow	0.369978	2507.39
AT2G35960	blue	0.32023	98.7372		AT1G04445.1	black	0.32948	1298.86
AT2G36790	blue	0.332584	289.585		AT1G04480.1	orange	0.225862	94.4068
AT2G36792	blue	0.245634	44.8172		AT1G04500.1	green	0.348866	1875.66
AT2G36950	blue	0.423703	225.223		AT1G04520.1	yellow	0.362366	2379.34
AT2G37360	blue	0.339099	168.276		AT1G04530.1	pink	0.28564	775.46
AT2G37362	blue	0.369855	318.406		AT1G04550.2	lightcyan	0.213561	207.141
AT2G37650	blue	0.314744	108.654		AT1G04555.1	red	0.370703	2210.69
AT2G38210	blue	0.327464	318.62		AT1G04570.1	blue	0.370052	1373.98
AT2G38230	blue	0.351368	319.093		AT1G04580.1	green	0.354539	1567.23
AT2G38810	blue	0.402051	190.699		AT1G04620.1	grey	0.141463	45.5012
AT2G38830	blue	0.229308	85.7197		AT1G04630.1	turquoise	0.124181	32.8341
AT2G39430	blue	0.363835	289.515		AT1G04640.1	pink	0.326225	1294.56
AT2G40890	blue	0.197449	15.9464		AT1G04680.1	purple	0.348475	1468.64
AT2G41290	blue	0.326844	181.184		AT1G04690.1	red	0.371857	2278.95
AT2G42140	blue	0.359684	308.368		AT1G04730.1	yellow	0.329086	945.025
AT2G43510	blue	0.403995	247.688		AT1G04780.1	greenyellow	0.373008	3102.31
AT2G44010	blue	0.378131	288.166		AT1G04790.1	darkolivegreen	0.377194	2264.5
AT2G44260	blue	0.344101	153.14		AT1G04800.1	purple	0.311879	674.004
AT2G44290	blue	0.351899	283.956		AT1G04820.1	blue	0.345533	1657.86
AT2G44800	blue	0.30557	80.6706		AT1G04830.1	greenyellow	0.37607	2285.34
AT2G45040	blue	0.397953	279.206		AT1G04860.1	red	0.374074	2585.2
AT2G45580	blue	0.420918	242.152		AT1G04940.1	turquoise	0.273317	819.035
AT2G46240	blue	0.435116	145.328		AT1G04945.2	yellow	0.357791	1630.12
AT2G46570	blue	0.288773	36.9311		AT1G04960.1	magenta	0.354278	2231.34
AT2G46610	blue	0.32548	308.593		AT1G04960.2	magenta	0.354942	2072.94
AT2G46735	blue	0.320312	307.812		AT1G04970.1	grey	0.358247	3010.03
AT2G47020	blue	0.311143	68.8834		AT1G04980.1	turquoise	0.232955	258.458
AT2G47180	blue	0.35484	286.954		AT1G04990.1	blue	0.356185	1469.64
AT2G47190	blue	0.351231	330.983		AT1G04990.2	yellow	0.352029	1137.76
AT2G47485	blue	0.320427	168.574		AT1G05000.1	magenta	0.360892	2475.75
AT3G01140	blue	0.345982	234.265		AT1G05000.2	midnightblue	0.367071	2576.35
AT3G01350	blue	0.256879	21.9278		AT1G05020.1	yellow	0.341131	963.41
AT3G01360	blue	0.342605	160.008		AT1G05060.1	darkred	0.372013	2283
AT3G01430	blue	0.297457	77.2847		AT1G05065.1	brown	0.351328	618.873
AT3G01472	blue	0.303312	263.748		AT1G05070.1	pink	0.261869	613.43
AT3G01690	blue	0.304362	175.098		AT1G05100.1	lightyellow	0.354704	2059.57
AT3G01840	blue	0.351503	295.609		AT1G05120.1	brown	0.370831	3069.58
AT3G01970	blue	0.286785	181.119		AT1G05140.1	cyan	0.346948	1471.98
AT3G02140	blue	0.417668	232.903		AT1G05190.1	salmon	0.356749	2836.56
AT3G02160	blue	0.420975	234.981		AT1G05210.1	yellow	0.298112	412.633
AT3G02170	blue	0.424048	144.594		AT1G05230.2	blue	0.35085	742.987
AT3G02515	blue	0.384268	264.377		AT1G05300.1	grey60	0.37145	2408.42
AT3G03870	blue	0.323519	255.364		AT1G05310.1	darkorange	0.191674	168.075
AT3G03890	blue	0.327199	336.117		AT1G05340.1	midnightblue	0.367636	3082.42
AT3G04181	blue	0.429334	215.859		AT1G05370.1	tan	0.26679	114.163
AT3G05350	blue	0.172069	22.3206		AT1G05385.1	cyan	0.356336	2073.36
AT3G05640	blue	0.425247	192.474		AT1G05400.1	midnightblue	0.362011	2565.42
AT3G05932	blue	0.355776	332.437		AT1G05450.2	black	0.302141	615.966
AT3G06790	blue	0.259144	42.6893		AT1G05460.1	turquoise	0.328778	1227.42
AT3G06840	blue	0.403847	268.056		AT1G05470.1	purple	0.359531	2175.81
AT3G06895	blue	0.31655	325.732		AT1G05490.1	green	0.353423	1889.65
AT3G07390	blue	0.354569	283.185		AT1G05520.1	grey60	0.375343	2845.28
AT3G07550	blue	0.391291	144.168		AT1G05540.1	midnightblue	0.358073	2339.81
AT3G07590	blue	0.323809	319.989		AT1G05560.1	turquoise	0.323262	898.759
AT3G09480	blue	0.343709	172.204		AT1G05562.1	pink	0.274571	663.923
AT3G09520	blue	0.410332	248.958		AT1G05570.1	red	0.354511	1545.78
AT3G10985	blue	0.338309	314.165		AT1G05580.1	green	0.348222	1758.4
AT3G11560	blue	0.398374	265.657		AT1G05590.1	green	0.333168	1456.49
AT3G11570	blue	0.289575	139.265		AT1G05620.1	lightyellow	0.35851	2298.22
AT3G12390	blue	0.316256	51.1214		AT1G05620.2	turquoise	0.338446	983.317
AT3G12630	blue	0.402175	258.376		AT1G05680.1	grey	0.361215	2973.74
AT3G13670	blue	0.381028	298.657		AT1G05690.1	darkturquoise	0.278846	513.864
AT3G13700	blue	0.344606	229.9		AT1G05710.4	lightgreen	0.347002	1415.7
AT3G14060	blue	0.341182	270.681		AT1G05720.1	royalblue	0.354825	1645.25
AT3G14460	blue	0.339583	152.352		AT1G05760.1	saddlebrown	0.320786	750.089
AT3G14660	blue	0.156623	21.719		AT1G05790.1	magenta	0.362201	2033.49
AT3G15095	blue	0.180295	30.535		AT1G05790.2	blue	0.371379	2824.04
AT3G15500	blue	0.383307	302.663		AT1G05810.1	cyan	0.360071	1975.82
AT3G15578	blue	0.34666	83.4449		AT1G05835.1	skyblue	0.322168	868.859
AT3G15760	blue	0.37589	260.866		AT1G05840.1	darkgreen	0.364556	2057.74
AT3G15810	blue	0.301893	27.2607		AT1G05850.1	lightyellow	0.357145	2644.3
AT3G15870	blue	0.409554	82.0101		AT1G05870.1	pink	0.239951	330.391
AT3G17650	blue	0.385657	281.941		AT1G05870.2	pink	0.233694	81.9151
AT3G17800	blue	0.339597	329.923		AT1G05890.1	red	0.371927	2320.52
AT3G18240	blue	0.378996	203.678		AT1G05890.2	red	0.371113	2652.92
AT3G18930	blue	0.359227	196.204		AT1G06000.1	orange	0.189029	80.1881
AT3G19580	blue	0.145716	28.703		AT1G06050.1	lightgreen	0.349046	2416.31
AT3G21690	blue	0.387048	266.951		AT1G06060.1	darkred	0.367442	1793.74
AT3G21755	blue	0.303747	163.972		AT1G06080.1	darkgreen	0.355569	1808.74
AT3G21760	blue	0.300346	204.962		AT1G06110.1	darkorange	0.214299	276.424
AT3G22210	blue	0.345886	96.6815		AT1G06137.1	black	0.30257	831.099
AT3G22370	blue	0.303624	100.315		AT1G06150.2	darkorange	0.19923	204.727
AT3G22520	blue	0.366292	75.4062		AT1G06160.1	tan	0.25672	354.273
AT3G22555	blue	0.412482	145.301		AT1G06180.1	brown	0.363671	1781.46
AT3G22570	blue	0.406317	257.184		AT1G06190.1	blue	0.350521	2165.77
AT3G22942	blue	0.363415	78.3481		AT1G06220.1	paleturquoise	0.193938	82.1721
AT3G23605	blue	0.402053	269.331		AT1G06230.3	brown	0.361831	851.912
AT3G23920	blue	0.331332	345.131		AT1G06240.1	turquoise	0.34579	1618.92
AT3G24518	blue	0.313292	245.933		AT1G06290.1	lightgreen	0.33926	1967.95
AT3G25600	blue	0.323126	294.871		AT1G06360.1	skyblue	0.297204	553.242
AT3G25620	blue	0.410328	240.307		AT1G06390.1	turquoise	0.295216	457.785
AT3G25950	blue	0.44029	177.074		AT1G06400.1	darkred	0.373291	2391.94
AT3G26510	blue	0.320211	74.8906		AT1G06430.1	turquoise	0.248077	317.71
AT3G27415	blue	0.365027	302.219		AT1G06460.1	darkturquoise	0.213909	146.653
AT3G28040	blue	0.374812	309.042		AT1G06510.1	black	0.262384	444.047
AT3G28580	blue	0.408698	243.529		AT1G06520.1	salmon	0.362372	2282.48
AT3G28920	blue	0.269818	17.0684		AT1G06550.1	tan	0.28881	187.722
AT3G29250	blue	0.349976	295.71		AT1G06560.1	grey	0.17446	93.8615
AT3G44380	blue	0.394521	88.9474		AT1G06570.1	magenta	0.347502	2204.35
AT3G46620	blue	0.338831	325.376		AT1G06620.1	steelblue	0.366091	2632.44
AT3G46658	blue	0.37181	317.823		AT1G06640.1	turquoise	0.276773	337.85
AT3G46670	blue	0.269712	53.6044		AT1G06645.1	darkturquoise	0.247695	327.37
AT3G46680	blue	0.347389	228.357		AT1G06680.1	lightyellow	0.35362	2234.87
AT3G48030	blue	0.368013	316.014		AT1G06690.1	cyan	0.349366	1679.33
AT3G48115	blue	0.278109	163.144		AT1G06700.2	darkred	0.355518	1008.06
AT3G49210	blue	0.34433	297.135		AT1G06720.1	paleturquoise	0.216706	85.3247
AT3G50900	blue	0.371044	306.386		AT1G06760.1	magenta	0.348246	2157.36
AT3G52470	blue	0.324985	90.0882		AT1G06780.1	magenta	0.368942	1877.77
AT3G52605	blue	0.382736	78.2064		AT1G06780.2	brown	0.366537	2411.4
AT3G54363	blue	0.196215	8.61549		AT1G06830.1	yellow	0.346412	1296.9
AT3G55920	blue	0.368513	288.664		AT1G06850.1	yellow	0.353585	1077.75
AT3G56030	blue	0.207748	37.8054		AT1G06870.1	salmon	0.362408	2118.08
AT3G57140	blue	0.305801	303.876		AT1G06950.1	darkgrey	0.222167	362.087
AT3G57700	blue	0.265025	38.6037		AT1G06960.1	turquoise	0.318787	825.651
AT3G58710	blue	0.321944	227.832		AT1G07000.1	steelblue	0.359107	2029.37
AT3G58750	blue	0.413034	257.579		AT1G07010.1	pink	0.246471	333.397
AT3G59290	blue	0.435478	197.539		AT1G07010.2	turquoise	0.299612	165.865
AT3G59695	blue	0.343053	182.86		AT1G07030.1	red	0.373091	1984.28
AT3G60110	blue	0.299586	173.847		AT1G07040.1	blue	0.362114	2896.46
AT3G61930	blue	0.412598	255.337		AT1G07070.1	darkgreen	0.226667	375.763
AT3G62580	blue	0.341415	314.775		AT1G07080.1	darkturquoise	0.298872	529.343
AT3G63280	blue	0.405732	220.986		AT1G07090.1	tan	0.318305	867.625
AT3G63440	blue	0.206519	34.2784		AT1G07110.1	pink	0.278963	600.4
AT4G00900	blue	0.229734	50.2447		AT1G07128.1	yellow	0.35036	1676.47
AT4G00980	blue	0.329407	88.3114		AT1G07130.1	purple	0.357712	1499.24
AT4G01935	blue	0.333138	115.84		AT1G07150.1	pink	0.229893	16.6157
AT4G02090	blue	0.388393	108.597		AT1G07170.1	purple	0.321041	738.61
AT4G03038	blue	0.434303	202.207		AT1G07170.3	orange	0.145245	1.68736
AT4G03140	blue	0.30579	305.303		AT1G07180.1	green	0.346908	1732.31
AT4G03600	blue	0.231477	104.626		AT1G07200.2	magenta	0.359524	2442.26
AT4G04220	blue	0.262192	45.7642		AT1G07220.1	tan	0.33609	1087.77
AT4G08850	blue	0.306031	123.285		AT1G07230.1	royalblue	0.354111	1566.71
AT4G09100	blue	0.420006	243.224		AT1G07280.3	darkturquoise	0.244121	184.241
AT4G09110	blue	0.375125	300.939		AT1G07300.1	darkgreen	0.296695	854.857
AT4G09490	blue	0.321807	247.48		AT1G07310.1	blue	0.366496	2754.21
AT4G11350	blue	0.332977	315.778		AT1G07320.1	cyan	0.350334	2680.09
AT4G12390	blue	0.294742	168.94		AT1G07320.2	blue	0.361311	1692.37
AT4G12980	blue	0.245777	117.287		AT1G07320.3	grey60	0.367496	2478.54
AT4G13250	blue	0.347096	272.407		AT1G07350.1	cyan	0.350547	611.415
AT4G14020	blue	0.327757	73.0991		AT1G07350.2	grey60	0.374933	1656.33
AT4G14360	blue	0.246117	52.2802		AT1G07370.1	purple	0.350725	1717.88
AT4G14860	blue	0.239199	109.902		AT1G07380.1	red	0.367296	2264.19
AT4G15610	blue	0.35009	163.026		AT1G07400.1	black	0.339951	1650.52
AT4G15630	blue	0.336503	69.4426		AT1G07430.1	grey	0.3601	3047.4
AT4G16330	blue	0.185793	51.74		AT1G07440.1	lightcyan	0.240245	416.22
AT4G16400	blue	0.337006	275.133		AT1G07440.2	pink	0.233803	142.141
AT4G16640	blue	0.332961	325.089		AT1G07450.1	yellow	0.357067	1934.61
AT4G16670	blue	0.399961	268.898		AT1G07490.1	yellow	0.357382	1925.41
AT4G16680	blue	0.317404	349.416		AT1G07510.1	blue	0.372189	2842.11
AT4G17870	blue	0.316109	191.801		AT1G07570.1	blue	0.364636	1266.88
AT4G18430	blue	0.420997	234.283		AT1G07590.1	blue	0.333775	1082.84
AT4G19850	blue	0.405914	147.937		AT1G07600.1	blue	0.323621	896.117
AT4G20260	blue	0.364736	196.78		AT1G07610.1	darkgreen	0.248247	353.532
AT4G21120	blue	0.351928	336.057		AT1G07620.1	red	0.369134	2826.97
AT4G21480	blue	0.385925	225.305		AT1G07630.1	brown	0.369016	3209.33
AT4G21500	blue	0.37526	185.727		AT1G07640.1	blue	0.362162	2210.11
AT4G21990	blue	0.387305	251.271		AT1G07640.3	cyan	0.359095	2331.36
AT4G22250	blue	0.24108	73.6833		AT1G07650.1	grey	0.151844	92.4947
AT4G22920	blue	0.423578	234.26		AT1G07670.1	grey	0.365918	3062.94
AT4G23170	blue	0.334806	101.211		AT1G07720.1	turquoise	0.317592	383.68
AT4G24030	blue	0.36456	238.995		AT1G07728.2	purple	0.346198	901.73
AT4G26090	blue	0.311923	119.942		AT1G07750.1	red	0.355825	1637.36
AT4G26130	blue	0.339732	321.177		AT1G07770.1	orange	0.136989	155.587
AT4G26290	blue	0.358732	156.07		AT1G07770.2	black	0.179938	157.156
AT4G26300	blue	0.359807	162.982		AT1G07810.1	violet	0.363643	3157.59
AT4G26470	blue	0.265854	13.3832		AT1G07870.1	magenta	0.37024	2990.78
AT4G26790	blue	0.26866	116.035		AT1G07890.3	brown	0.341921	259.242
AT4G27030	blue	0.194935	5.14268		AT1G07900.1	steelblue	0.359059	2013.21
AT4G28085	blue	0.361466	245.757		AT1G07910.1	brown	0.361214	525.444
AT4G28380	blue	0.431909	158.554		AT1G07920.1	orange	0.209658	74.4364
AT4G29658	blue	0.340447	277.447		AT1G08050.1	midnightblue	0.363953	2964.72
AT4G29830	blue	0.411876	237.222		AT1G08115.1	magenta	0.353964	2079.06
AT4G29840	blue	0.408423	256.156		AT1G08160.1	yellow	0.352307	1767.69
AT4G30825	blue	0.38943	273.318		AT1G08165.1	purple	0.334516	850.683
AT4G30960	blue	0.325492	235.013		AT1G08230.2	yellow	0.367355	2294.76
AT4G32060	blue	0.299845	34.8707		AT1G08260.1	darkgrey	0.273493	687.557
AT4G32160	blue	0.421399	225.657		AT1G08290.1	lightgreen	0.355422	2241.04
AT4G32810	blue	0.373449	301.75		AT1G08310.1	lightyellow	0.359489	1970.06
AT4G33495	blue	0.311544	160.042		AT1G08315.1	cyan	0.359946	3002.86
AT4G33610	blue	0.330431	289.704		AT1G08320.2	lightyellow	0.358322	2238.3
AT4G34135	blue	0.305658	247.867		AT1G08360.1	grey	0.153546	105.338
AT4G34138	blue	0.42811	220.066		AT1G08370.1	grey60	0.377143	2676.57
AT4G34750	blue	0.177909	8.94485		AT1G08380.1	lightyellow	0.35226	2181.44
AT4G34920	blue	0.314785	198.096		AT1G08390.1	cyan	0.356389	2405.41
AT4G34930	blue	0.348711	162.855		AT1G08450.1	tan	0.32829	1032.78
AT4G35785	blue	0.37514	84.4948		AT1G08450.3	yellow	0.322361	412.974
AT4G36010	blue	0.364663	292.108		AT1G08460.1	purple	0.338288	1070.64
AT4G36052	blue	0.255769	34.2943		AT1G08470.1	black	0.342491	1751.33
AT4G36220	blue	0.328191	253.197		AT1G08520.1	midnightblue	0.356941	2916.41
AT4G36770	blue	0.337225	258.597		AT1G08530.1	pink	0.246425	152.393
AT4G36800	blue	0.253031	23.6328		AT1G08540.1	brown	0.35416	2338.6
AT4G36870	blue	0.415691	222.301		AT1G08550.1	cyan	0.348173	1567.63
AT4G37000	blue	0.260568	161.011		AT1G08550.2	brown	0.351852	1327.28
AT4G37160	blue	0.43654	190.608		AT1G08560.1	yellow	0.32652	574.319
AT4G37330	blue	0.275646	57.0023		AT1G08570.1	purple	0.332844	234.727
AT4G37420	blue	0.433957	203.909		AT1G08570.4	purple	0.307247	397.998
AT4G37432	blue	0.339252	282.529		AT1G08580.1	paleturquoise	0.205946	68.0052
AT4G37470	blue	0.324116	261.656		AT1G08610.1	orange	0.22404	83.2414
AT4G37483	blue	0.176032	12.9515		AT1G08620.2	darkolivegreen	0.374794	2649.5
AT4G37980	blue	0.380202	251.837		AT1G08630.2	brown	0.355011	1156.55
AT4G37990	blue	0.430382	204.824		AT1G08640.1	turquoise	0.252937	404.784
AT4G38300	blue	0.378172	118.448		AT1G08660.1	lightcyan	0.224099	358.558
AT4G38650	blue	0.360657	186.432		AT1G08660.2	turquoise	0.312599	804.055
AT4G39270	blue	0.26634	135.015		AT1G08710.1	greenyellow	0.37889	1851.84
AT5G01600	blue	0.358909	221.567		AT1G08760.1	blue	0.366923	1996.2
AT5G01810	blue	0.228534	28.84		AT1G08770.1	greenyellow	0.372459	2861.4
AT5G01820	blue	0.397645	276.797		AT1G08810.1	yellow	0.349733	985.686
AT5G01990	blue	0.374472	138.409		AT1G08810.2	yellow	0.321351	209.858
AT5G02420	blue	0.341351	309.864		AT1G08820.1	yellow	0.320954	123.618
AT5G02500	blue	0.276706	99.1613		AT1G08820.2	darkred	0.373566	2619.64
AT5G03545	blue	0.376955	267.811		AT1G08890.1	tan	0.320877	735.731
AT5G03550	blue	0.425245	221.879		AT1G08920.1	salmon	0.361005	2623.81
AT5G04180	blue	0.297132	112.313		AT1G08920.3	green	0.358821	2400.86
AT5G04240	blue	0.440568	175.907		AT1G08940.1	midnightblue	0.367116	2934.61
AT5G04390	blue	0.414827	220.674		AT1G08980.1	grey	0.244689	539.076
AT5G04660	blue	0.266426	115.276		AT1G09060.3	turquoise	0.220287	5.89879
AT5G05090	blue	0.319513	130.499		AT1G09070.1	brown	0.366316	2903.9
AT5G05380	blue	0.288408	139.374		AT1G09080.2	saddlebrown	0.298764	544.11
AT5G05530	blue	0.352402	272.193		AT1G09100.1	red	0.36129	2076.18
AT5G05860	blue	0.284229	28.1223		AT1G09130.2	blue	0.357002	1021.6
AT5G06220	blue	0.350033	315.457		AT1G09140.1	magenta	0.363978	2893.75
AT5G06860	blue	0.323259	159.071		AT1G09160.1	tan	0.257263	230.399
AT5G06870	blue	0.226712	89.2051		AT1G09160.2	black	0.285666	245.445
AT5G07572	blue	0.302281	79.5559		AT1G09180.1	blue	0.338738	1872.43
AT5G09443	blue	0.15734	7.17492		AT1G09200.1	grey60	0.367052	2605.69
AT5G10605	blue	0.197361	8.26248		AT1G09210.1	grey	0.165789	91.6771
AT5G10695	blue	0.202635	28.1254		AT1G09230.1	darkolivegreen	0.376425	2346.14
AT5G10750	blue	0.412038	225.34		AT1G09240.1	greenyellow	0.367524	2344.96
AT5G13090	blue	0.366093	23.6887		AT1G09310.1	green	0.354544	2308.93
AT5G13330	blue	0.377158	308.355		AT1G09340.1	lightyellow	0.357256	2726.9
AT5G13640	blue	0.411084	228.959		AT1G09350.1	purple	0.334554	373.87
AT5G14880	blue	0.400035	261.686		AT1G09380.1	green	0.343523	1484.71
AT5G15840	blue	0.247814	69.2297		AT1G09390.1	midnightblue	0.338275	1125.45
AT5G15890	blue	0.251096	61.1173		AT1G09400.1	black	0.349002	2164.88
AT5G16160	blue	0.260826	32.2983		AT1G09415.1	grey	0.188716	178.026
AT5G16370	blue	0.313548	246.086		AT1G09420.1	magenta	0.36599	2808.28
AT5G17280	blue	0.314771	180.619		AT1G09440.1	midnightblue	0.36022	2440.41
AT5G17860	blue	0.323536	339.71		AT1G09470.1	purple	0.324596	959.478
AT5G17980	blue	0.323744	253.073		AT1G09480.1	steelblue	0.366484	2786.37
AT5G18220	blue	0.310683	81.3236		AT1G09500.1	turquoise	0.333921	1703.3
AT5G18790	blue	0.373624	295.805		AT1G09500.2	turquoise	0.340749	1571.8
AT5G21020	blue	0.378534	84.0808		AT1G09500.3	lightgreen	0.349103	2380.95
AT5G22390	blue	0.337934	238.253		AT1G09510.1	black	0.293424	561.569
AT5G24860	blue	0.438111	186.444		AT1G09560.1	midnightblue	0.366642	2150.75
AT5G26731	blue	0.321391	182.993		AT1G09575.1	yellow	0.35706	1263.49
AT5G27120	blue	0.332152	225.76		AT1G09580.1	turquoise	0.26008	159.48
AT5G28237	blue	0.426877	196.258		AT1G09590.1	orange	0.217354	87.7429
AT5G32161	blue	0.446235	143.34		AT1G09610.1	red	0.347673	1086.24
AT5G35190	blue	0.444546	140.458		AT1G09620.1	grey	0.169066	90.6866
AT5G37670	blue	0.348973	259.455		AT1G09645.1	red	0.37349	2565.35
AT5G40190	blue	0.171043	30.1653		AT1G09660.1	orange	0.133777	100.711
AT5G40680	blue	0.44582	144.547		AT1G09690.1	white	0.229829	133.071
AT5G40690	blue	0.372304	307.463		AT1G09700.1	turquoise	0.22353	182.701
AT5G41320	blue	0.254745	109.718		AT1G09740.1	blue	0.370857	3119.79
AT5G41610	blue	0.33396	329.918		AT1G09750.1	red	0.367215	2675.99
AT5G41810	blue	0.34168	332.547		AT1G09815.1	brown	0.37109	2841.53
AT5G42090	blue	0.301911	93.2231		AT1G09830.1	white	0.175509	132.773
AT5G43160	blue	0.350235	313.874		AT1G09890.1	royalblue	0.353762	1164.61
AT5G44030	blue	0.174578	45.7246		AT1G09900.1	white	0.192151	57.1839
AT5G45472	blue	0.222188	19.0709		AT1G09910.1	darkturquoise	0.329177	1005.33
AT5G45475	blue	0.34169	217.027		AT1G09932.1	yellow	0.366629	2223.44
AT5G45800	blue	0.376634	256.053		AT1G09935.1	tan	0.345772	967.841
AT5G45890	blue	0.400473	252.011		AT1G09940.1	turquoise	0.330035	1066.44
AT5G46115	blue	0.340483	306.69		AT1G09970.1	yellow	0.352264	1770.73
AT5G46950	blue	0.384421	246.289		AT1G10000.1	yellow	0.339108	1278.14
AT5G47180	blue	0.393543	269.656		AT1G10020.1	yellow	0.359877	2444.21
AT5G48410	blue	0.321867	125.704		AT1G10030.1	magenta	0.355141	1933.53
AT5G48580	blue	0.323629	125.378		AT1G10040.1	salmon	0.361481	2520.89
AT5G49480	blue	0.271122	40.8691		AT1G10050.1	red	0.374167	2695.88
AT5G49610	blue	0.438565	175.707		AT1G10060.2	darkgreen	0.32456	609.744
AT5G49690	blue	0.44014	179.563		AT1G10070.2	yellow	0.358751	1953.69
AT5G49700	blue	0.328839	328.416		AT1G10120.1	blue	0.362361	2192.87
AT5G50200	blue	0.30761	285.161		AT1G10140.1	red	0.372147	2868.73
AT5G50240	blue	0.30677	48.5293		AT1G10150.1	purple	0.35291	1669.15
AT5G50320	blue	0.278052	91.8965		AT1G10155.1	blue	0.347924	1371.87
AT5G50360	blue	0.383981	291.918		AT1G10170.1	grey60	0.373378	2829.85
AT5G50361	blue	0.354107	209.827		AT1G10180.1	lightcyan	0.199426	163.904
AT5G51010	blue	0.352837	146.239		AT1G10200.1	lightcyan	0.237636	441.712
AT5G51550	blue	0.321921	170.751		AT1G10210.1	darkturquoise	0.297248	653.387
AT5G51690	blue	0.3792	299.455		AT1G10220.1	green	0.349958	1582.78
AT5G52190	blue	0.376177	224.715		AT1G10290.1	brown	0.367106	2901.42
AT5G52600	blue	0.256677	64.2246		AT1G10340.1	saddlebrown	0.350238	1569.52
AT5G53588	blue	0.414089	227.323		AT1G10360.1	salmon	0.350059	1791.28
AT5G54569	blue	0.400499	266.64		AT1G10370.1	saddlebrown	0.334799	956.85
AT5G55010	blue	0.215237	33.8757		AT1G10380.1	brown	0.358323	2550.49
AT5G56980	blue	0.327453	315.042		AT1G10390.1	brown	0.320711	299.804
AT5G57000	blue	0.293183	64.063		AT1G10410.1	brown	0.368591	3154.66
AT5G57250	blue	0.436533	192.821		AT1G10470.1	turquoise	0.320555	986.603
AT5G58060	blue	0.325367	292.242		AT1G10490.1	white	0.192178	111.892
AT5G58070	blue	0.333719	149.859		AT1G10500.1	blue	0.361747	2554.36
AT5G58530	blue	0.312798	333.207		AT1G10510.1	tan	0.234635	198.29
AT5G58570	blue	0.144824	10.8043		AT1G10540.1	violet	0.362591	1810.24
AT5G58640	blue	0.401299	115.783		AT1G10585.1	turquoise	0.334711	1014.93
AT5G59050	blue	0.301228	218.956		AT1G10640.1	purple	0.326398	854.938
AT5G59970	blue	0.430833	170.762		AT1G10657.1	purple	0.327555	533.836
AT5G60180	blue	0.356859	158.007		AT1G10657.2	yellow	0.356584	2216.09
AT5G61960	blue	0.296933	148.818		AT1G10657.4	turquoise	0.194529	28.8815
AT5G62020	blue	0.372507	195.233		AT1G10660.2	royalblue	0.351035	1322.36
AT5G63130	blue	0.404054	235.229		AT1G10670.1	tan	0.333913	764.729
AT5G64150	blue	0.374766	220.824		AT1G10670.4	yellow	0.348312	1383.7
AT5G64230	blue	0.322065	286.123		AT1G10682.1	grey	0.184438	88.3589
AT5G64570	blue	0.350541	328.396		AT1G10690.1	royalblue	0.35979	1777.34
AT5G65207	blue	0.337754	189.296		AT1G10720.1	blue	0.3621	2717.82
AT5G65300	blue	0.429399	198.148		AT1G10730.1	red	0.369274	2184.72
AT5G66658	blue	0.316886	183.853		AT1G10740.1	grey	0.126668	7.7661
AT5G67300	blue	0.327849	314.583		AT1G10760.1	lightcyan	0.23475	248.429
AT5G67580	blue	0.180718	43.5603		AT1G10770.1	green	0.354361	1940.82
AT1G02930	brown	0.188399	48.5203		AT1G10830.1	tan	0.274371	271.704
AT1G04350	brown	0.192499	78.5187		AT1G10850.1	blue	0.358662	2460.87
AT1G07473	brown	0.199768	53.6479		AT1G10865.1	royalblue	0.362915	1756.88
AT1G10240	brown	0.2311	95.2951		AT1G10865.2	yellow	0.358596	814.454
AT1G10720	brown	0.20999	66.3771		AT1G10900.1	pink	0.19823	126.26
AT1G13280	brown	0.277463	214.056		AT1G10910.1	lightyellow	0.351308	2347.59
AT1G15125	brown	0.219597	121.295		AT1G10930.1	blue	0.342709	1990.01
AT1G22880	brown	0.193153	28.1429		AT1G10940.1	darkred	0.36878	2246.93
AT1G32120	brown	0.263088	189.356		AT1G10950.1	darkgrey	0.129387	102.761
AT1G72070	brown	0.252144	160.897		AT1G10960.1	salmon	0.358728	2966.18
AT1G77240	brown	0.166378	37.7181		AT1G10970.1	royalblue	0.34981	1445.65
AT1G78410	brown	0.216527	108.824		AT1G11070.1	purple	0.328454	740.49
AT2G07682	brown	0.156285	44.2066		AT1G11080.1	green	0.34268	838.988
AT2G07709	brown	0.137698	25.0981		AT1G11080.2	black	0.346098	1808.15
AT2G07712	brown	0.191258	83.7661		AT1G11120.2	yellow	0.309617	102.893
AT2G07738	brown	0.147909	23.4346		AT1G11130.1	lightgreen	0.344989	2228.01
AT2G07776	brown	0.200598	50.1905		AT1G11150.1	darkturquoise	0.280828	330.978
AT2G07798	brown	0.147147	26.2666		AT1G11170.1	magenta	0.348865	2159.91
AT2G07812	brown	0.13726	17.9683		AT1G11175.1	darkgreen	0.358758	1834.32
AT2G17120	brown	0.185695	45.4104		AT1G11190.1	lightyellow	0.351735	1485.77
AT2G20180	brown	0.222758	108.542		AT1G11200.1	brown	0.36898	2761.78
AT2G31890	brown	0.219917	96.44		AT1G11210.1	royalblue	0.359969	2079.16
AT2G32030	brown	0.213604	63.8255		AT1G11240.1	darkgrey	0.185052	117.443
AT2G40095	brown	0.180789	23.9135		AT1G11260.1	skyblue	0.198955	66.1087
AT2G42365	brown	0.231407	86.7347		AT1G11280.2	orange	0.119087	3.04407
AT2G44380	brown	0.182249	58.6759		AT1G11290.1	lightgreen	0.350673	2406.57
AT2G47910	brown	0.158726	49.1697		AT1G11310.1	grey	0.35796	2775.97
AT3G04720	brown	0.268026	154.823		AT1G11350.1	black	0.316507	1189.54
AT3G07600	brown	0.179828	48.4162		AT1G11380.1	yellow	0.34934	1098
AT3G09010	brown	0.198652	88.1328		AT1G11410.1	turquoise	0.332793	1207.42
AT3G11640	brown	0.167335	36.9946		AT1G11430.1	turquoise	0.177878	27.1992
AT3G13110	brown	0.238899	111.733		AT1G11440.1	pink	0.247898	501.577
AT3G20090	brown	0.218328	101.481		AT1G11480.1	darkolivegreen	0.367637	3124.58
AT3G21781	brown	0.261607	191.94		AT1G11530.1	lightcyan	0.217049	237.974
AT3G41762	brown	0.16677	18.484		AT1G11545.1	darkgreen	0.354104	1812.52
AT3G45290	brown	0.18855	41.7006		AT1G11570.2	turquoise	0.096722	2.31784
AT3G50770	brown	0.26157	134.834		AT1G11580.1	turquoise	0.129394	27.0557
AT3G50930	brown	0.153056	23.0588		AT1G11592.1	red	0.374109	2234.2
AT3G51470	brown	0.18351	60.1504		AT1G11670.1	blue	0.351923	2082.25
AT3G59310	brown	0.212792	114.193		AT1G11700.1	blue	0.356919	1966.33
AT3G59880	brown	0.137422	15.6377		AT1G11720.2	green	0.349344	1875.93
AT3G63390	brown	0.25059	161.49		AT1G11750.1	turquoise	0.280383	259.715
AT4G09130	brown	0.166331	34.4484		AT1G11785.1	grey	0.369064	2408.15
AT4G15280	brown	0.186535	73.2976		AT1G11790.1	blue	0.356143	2333.29
AT4G18220	brown	0.214274	72.6085		AT1G11820.2	blue	0.34635	2335.64
AT4G21780	brown	0.181143	55.9793		AT1G11840.2	black	0.265301	288.239
AT4G21920	brown	0.224767	129.445		AT1G11840.3	pink	0.251993	388.632
AT4G23215	brown	0.164472	34.5024		AT1G11860.1	lightyellow	0.358608	2933.72
AT4G25490	brown	0.174372	62.3526		AT1G11860.2	magenta	0.371991	2417.6
AT4G25845	brown	0.175917	65.8581		AT1G11860.3	salmon	0.358631	2395.69
AT4G27852	brown	0.167775	65.2379		AT1G11870.2	blue	0.352163	2441.45
AT4G36500	brown	0.148073	26.2506		AT1G11905.1	magenta	0.365021	2837.6
AT4G38870	brown	0.211857	106.167		AT1G11910.1	greenyellow	0.371929	2691.01
AT4G40080	brown	0.195426	78.5855		AT1G11925.1	black	0.298682	767.108
AT5G01540	brown	0.175196	81.944		AT1G11940.1	brown	0.363489	1971.06
AT5G01550	brown	0.208066	90.2532		AT1G12000.1	darkgreen	0.319359	1371.05
AT5G04820	brown	0.190033	89.861		AT1G12010.1	lightcyan	0.171917	118.139
AT5G05300	brown	0.167132	39.4387		AT1G12020.1	black	0.288394	668.173
AT5G06320	brown	0.225274	84.6328		AT1G12050.1	red	0.355719	1374.38
AT5G06420	brown	0.211402	72.3794		AT1G12080.2	brown	0.357127	2215.43
AT5G10770	brown	0.189757	89.789		AT1G12090.1	salmon	0.364093	2524.4
AT5G14610	brown	0.20964	112.783		AT1G12100.1	purple	0.335742	765.131
AT5G19120	brown	0.196579	63.9719		AT1G12110.1	turquoise	0.241745	94.9348
AT5G22570	brown	0.176472	16.0427		AT1G12140.2	tan	0.292072	321.15
AT5G25140	brown	0.215864	67.1845		AT1G12200.1	blue	0.372863	2239.29
AT5G28773	brown	0.241975	130.351		AT1G12210.1	steelblue	0.351204	1565.99
AT5G42020	brown	0.229725	85.6966		AT1G12220.2	lightcyan	0.198207	95.8877
AT5G47850	brown	0.246516	110.275		AT1G12230.1	cyan	0.352337	2009.22
AT5G47910	brown	0.224595	106.692		AT1G12240.1	blue	0.334433	686.423
AT5G49440	brown	0.226964	115.688		AT1G12244.1	yellow	0.358898	2060.45
AT5G62610	brown	0.234808	101.479		AT1G12250.1	green	0.351716	1950.88
AT5G64000	brown	0.145099	22.9984		AT1G12250.2	turquoise	0.326164	509.028
AT1G02700	green	0.160578	67.6206		AT1G12280.1	lightcyan	0.218057	210.825
AT1G06160	green	0.164391	37.4657		AT1G12320.1	lightgreen	0.352906	2047.83
AT1G09950	green	0.146541	43.0955		AT1G12330.1	blue	0.362805	2841.64
AT1G17255	green	0.168043	63.8527		AT1G12380.1	yellow	0.361149	2537.86
AT1G18710	green	0.171529	62.3737		AT1G12420.1	yellow	0.321916	702.388
AT1G22370	green	0.12904	27.5597		AT1G12430.1	orange	0.122528	20.4546
AT1G22500	green	0.170736	69.883		AT1G12440.2	brown	0.362464	2024.5
AT1G24145	green	0.16694	64.1566		AT1G12450.1	black	0.274967	400.813
AT1G51640	green	0.159777	55.1357		AT1G12460.1	grey60	0.369208	2841.1
AT1G53170	green	0.160709	60.4194		AT1G12480.1	darkorange	0.120819	40.7991
AT1G56600	green	0.175765	50.2129		AT1G12500.1	midnightblue	0.362638	2369.74
AT1G63240	green	0.162852	39.9355		AT1G12520.1	yellow	0.34452	583.557
AT1G72200	green	0.169189	52.0987		AT1G12550.1	pink	0.274001	566.63
AT2G04135	green	0.148074	33.3753		AT1G12570.1	skyblue	0.292792	516.751
AT2G07666	green	0.159716	43.7676		AT1G12640.1	lightgreen	0.355778	2711.43
AT2G07672	green	0.16014	34.4162		AT1G12650.2	turquoise	0.231434	13.0674
AT2G07701	green	0.133853	16.2102		AT1G12680.1	darkred	0.37267	2429.4
AT2G07705	green	0.150693	23.3755		AT1G12750.1	brown	0.353508	1279.62
AT2G07731	green	0.145076	22.2803		AT1G12760.1	darkolivegreen	0.371141	3155.44
AT2G15320	green	0.165281	67.802		AT1G12770.1	lightgreen	0.339292	1998.34
AT2G28650	green	0.148009	22.5893		AT1G12780.1	greenyellow	0.369947	2493.12
AT2G34585	green	0.130211	20.9062		AT1G12800.1	magenta	0.361605	3175.75
AT2G35570	green	0.160436	31.1039		AT1G12810.1	darkolivegreen	0.374543	2877.64
AT2G36780	green	0.139211	27.0808		AT1G12845.1	red	0.359545	1388.21
AT2G36800	green	0.168777	65.1802		AT1G12860.1	magenta	0.361846	2895.18
AT2G40000	green	0.140309	29.1244		AT1G12900.1	salmon	0.358455	2952.61
AT2G41180	green	0.155892	48.1281		AT1G12900.4	tan	0.343368	951.766
AT3G14070	green	0.168653	42.7605		AT1G12920.1	paleturquoise	0.214551	82.9768
AT3G26730	green	0.188243	94.0017		AT1G12940.1	brown	0.356635	920.129
AT3G45300	green	0.15182	50.5899		AT1G12970.1	darkred	0.369147	2469.32
AT3G55840	green	0.123192	14.7758		AT1G13090.1	darkred	0.365869	1798.48
AT3G57270	green	0.156421	32.1689		AT1G13145.1	lightcyan	0.182634	33.8777
AT3G61630	green	0.183205	88.3852		AT1G13160.1	grey	0.142814	85.1326
AT4G04221	green	0.143087	30.5475		AT1G13170.1	midnightblue	0.361985	2670.78
AT4G22190	green	0.134025	16.3198		AT1G13210.1	yellow	0.355445	1582.47
AT4G23870	green	0.165904	66.4875		AT1G13245.1	darkturquoise	0.29938	616.076
AT4G28280	green	0.165785	71.2349		AT1G13250.1	violet	0.364231	2877.56
AT4G29110	green	0.174623	73.6486		AT1G13260.1	lightcyan	0.206773	209.214
AT4G30130	green	0.151801	35.7036		AT1G13270.1	orange	0.132231	54.135
AT4G36032	green	0.170252	72.6771		AT1G13280.1	pink	0.262299	609.328
AT4G37620	green	0.13957	17.097		AT1G13310.1	salmon	0.361541	2528.67
AT4G38500	green	0.207397	111.154		AT1G13340.1	brown	0.367352	2681.88
AT5G01830	green	0.144423	27.1312		AT1G13360.1	purple	0.361649	2240.45
AT5G04700	green	0.162409	42.1181		AT1G13360.3	yellow	0.301341	515.666
AT5G21482	green	0.138974	28.9912		AT1G13380.1	black	0.300266	821.774
AT5G25130	green	0.189994	91.7983		AT1G13390.1	purple	0.364006	2040.86
AT5G46280	green	0.166819	49.9068		AT1G13390.2	greenyellow	0.369363	2698.31
AT5G46790	green	0.152579	16.2492		AT1G13440.1	green	0.337768	1352.72
AT5G48170	green	0.159594	69.1325		AT1G13448.1	darkorange	0.2116	280.032
AT5G55790	green	0.169501	45.1341		AT1G13470.1	royalblue	0.349748	1537.49
AT5G56230	green	0.170503	69.4794		AT1G13480.1	cyan	0.360664	2259.61
AT5G66053	green	0.173355	74.549		AT1G13520.1	midnightblue	0.36376	2327.68
AT5G67420	green	0.117535	9.46082		AT1G13650.1	yellow	0.368552	2265.75
AT1G01130	grey	0.076467	0.592477		AT1G13650.2	yellow	0.360835	2426.18
AT1G01180	grey	0.0829502	8.33843		AT1G13730.1	turquoise	0.338766	1873.42
AT1G01300	grey	0.138684	35.6959		AT1G13750.1	tan	0.290907	576.705
AT1G01750	grey	0.0607867	7.19966		AT1G13820.1	cyan	0.348858	2016.38
AT1G01830	grey	0.256226	170.145		AT1G13830.1	brown	0.362683	2201.71
AT1G02180	grey	0.17194	50.9793		AT1G13860.4	lightcyan	0.217403	87.5509
AT1G03495	grey	0.139207	35.7074		AT1G13880.1	magenta	0.359553	2429.22
AT1G03630	grey	0.0790922	6.23613		AT1G13910.1	black	0.304111	532.117
AT1G03730	grey	0.137924	24.3852		AT1G13920.1	red	0.35449	1577.84
AT1G03940	grey	0.229132	91.783		AT1G13930.1	lightcyan	0.236687	110.23
AT1G04040	grey	0.145145	17.8029		AT1G13930.3	pink	0.248903	222.94
AT1G04295	grey	0.109699	13.2779		AT1G13960.1	greenyellow	0.370965	2886.02
AT1G06000	grey	0.164268	41.6762		AT1G13960.2	blue	0.368307	2336.52
AT1G06002	grey	0.0897796	18.256		AT1G13970.1	lightyellow	0.353964	2262.26
AT1G06450	grey	0.190615	51.5581		AT1G13990.1	purple	0.359328	2152.21
AT1G06660	grey	0.148539	27.211		AT1G14000.1	greenyellow	0.370294	2587.61
AT1G06760	grey	0.0933234	10.3657		AT1G14030.1	cyan	0.348291	2463.47
AT1G06790	grey	0.123615	25.6728		AT1G14060.1	paleturquoise	0.165133	99.385
AT1G07120	grey	0.196191	11.134		AT1G14070.1	yellow	0.349922	1451.63
AT1G07130	grey	0.224359	97.1521		AT1G14080.1	violet	0.365268	1835.39
AT1G07920	grey	0.064553	7.19983		AT1G14130.1	lightgreen	0.356507	2305.27
AT1G08315	grey	0.0540696	2.21461		AT1G14150.1	violet	0.354756	1576.09
AT1G08770	grey	0.0779202	2.94634		AT1G14150.2	midnightblue	0.360187	2347.11
AT1G08810	grey	0.121996	12.5515		AT1G14180.1	yellow	0.339549	854.055
AT1G09300	grey	0.131153	27.4247		AT1G14190.1	brown	0.346816	1610.1
AT1G09415	grey	0.111782	6.08804		AT1G14200.1	grey60	0.36913	2268.24
AT1G10160	grey	0.0331323	0.788281		AT1G14250.1	grey60	0.366226	2544.28
AT1G10770	grey	0.141087	23.1521		AT1G14270.1	midnightblue	0.356764	2848.87
AT1G11055	grey	0.167249	31.2989		AT1G14270.2	darkgreen	0.266664	233.113
AT1G11900	grey	0.219888	59.1278		AT1G14270.3	brown	0.352875	1328.14
AT1G14687	grey	0.102804	12.1298		AT1G14280.1	green	0.340944	1563.27
AT1G14920	grey	0.114147	16.9424		AT1G14290.1	red	0.361062	2467.77
AT1G15390	grey	0.0840881	12.8303		AT1G14310.1	tan	0.279284	155.886
AT1G15780	grey	0.115333	18.1364		AT1G14320.1	grey	0.114877	45.5326
AT1G15885	grey	0.134742	28.5047		AT1G14330.1	salmon	0.363208	2400.65
AT1G16790	grey	0.154347	30.4443		AT1G14340.1	blue	0.364336	1573.65
AT1G17235	grey	0.135616	7.91904		AT1G14345.1	salmon	0.356893	2753.89
AT1G17250	grey	0.0715742	2.21924		AT1G14350.2	turquoise	0.201762	55.7341
AT1G18720	grey	0.0843418	7.76196		AT1G14360.1	saddlebrown	0.276111	415.658
AT1G18890	grey	0.117762	19.6704		AT1G14370.1	steelblue	0.365648	2642.87
AT1G19020	grey	0.141397	14.7661		AT1G14380.1	pink	0.303226	680.011
AT1G19210	grey	0.0493382	4.6484		AT1G14400.1	darkred	0.371787	2346.04
AT1G19960	grey	0.0863819	7.50351		AT1G14420.1	lightyellow	0.350555	1315.85
AT1G20520	grey	0.134109	15.9676		AT1G14430.1	skyblue	0.307948	676.711
AT1G20620	grey	0.0356127	1.12622		AT1G14440.1	tan	0.249947	25.8651
AT1G20690	grey	0.0689182	8.47882		AT1G14440.2	brown	0.348925	281.387
AT1G21050	grey	0.13323	26.4514		AT1G14460.1	blue	0.361217	2305.44
AT1G21550	grey	0.0472862	1.97564		AT1G14530.2	green	0.342997	1675.02
AT1G21770	grey	0.0676268	6.03945		AT1G14540.1	pink	0.250987	334.358
AT1G22590	grey	0.115796	3.39549		AT1G14560.1	greenyellow	0.376213	2226.72
AT1G23130	grey	0.0710478	12.4908		AT1G14570.1	blue	0.361844	2524.02
AT1G23290	grey	0.118448	13.3647		AT1G14580.1	turquoise	0.331542	806.952
AT1G23400	grey	0.116166	25.9598		AT1G14580.2	turquoise	0.279411	470.925
AT1G23710	grey	0.183039	36.5729		AT1G14610.1	orange	0.214969	86.9251
AT1G24030	grey	0.0918217	5.18556		AT1G14650.2	tan	0.342603	659.778
AT1G24148	grey	0.0334293	0.127856		AT1G14670.1	grey	0.153624	32.2694
AT1G24600	grey	0.0472471	1.88507		AT1G14685.2	darkgrey	0.146341	2.83517
AT1G25560	grey	0.0673771	2.56647		AT1G14687.1	yellow	0.319872	651.292
AT1G26530	grey	0.126182	25.0915		AT1G14690.2	darkorange	0.205448	129.941
AT1G26630	grey	0.0888775	2.97773		AT1G14700.1	midnightblue	0.360698	2984.7
AT1G26920	grey	0.0574181	4.43831		AT1G14710.1	white	0.226579	87.4242
AT1G27640	grey	0.125997	23.805		AT1G14710.2	turquoise	0.210738	40.4183
AT1G28685	grey	0.11675	11.1843		AT1G14720.1	white	0.155527	25.0624
AT1G29355	grey	0.180422	48.5107		AT1G14780.1	brown	0.363825	2350.13
AT1G29450	grey	0.200899	43.3925		AT1G14790.1	darkturquoise	0.311793	807.449
AT1G29770	grey	0.164209	30.0118		AT1G14810.1	darkgreen	0.248141	553.288
AT1G30020	grey	0.0517903	1.81734		AT1G14840.1	midnightblue	0.360669	2973.35
AT1G30280	grey	0.0822483	2.53912		AT1G14840.2	lightgreen	0.355224	2090.22
AT1G30720	grey	0.116805	47.3242		AT1G14870.1	midnightblue	0.363743	2522.01
AT1G30757	grey	0.135546	3.6322		AT1G14880.1	darkturquoise	0.311496	761.471
AT1G31330	grey	0.152282	41.121		AT1G14890.1	blue	0.346397	1717.04
AT1G31580	grey	0.139284	48.1784		AT1G14900.1	darkorange	0.172382	78.1575
AT1G32060	grey	0.237034	128.529		AT1G14920.1	turquoise	0.335807	1649.44
AT1G32470	grey	0.105285	7.23955		AT1G14970.1	purple	0.342357	1341.11
AT1G33760	grey	0.138955	15.3616		AT1G14980.1	orange	0.221494	104.625
AT1G34420	grey	0.224623	78.0523		AT1G15000.1	black	0.199441	218.489
AT1G34842	grey	0.0441212	1.13154		AT1G15010.1	yellow	0.344584	1287.98
AT1G35112	grey	0.0746342	10.577		AT1G15030.1	black	0.231628	327.9
AT1G35560	grey	0.137976	54.5511		AT1G15040.1	black	0.34109	1599.3
AT1G35710	grey	0.0757436	15.3804		AT1G15100.1	red	0.373912	2880.89
AT1G37130	grey	0.133431	26.2429		AT1G15110.1	violet	0.364534	2898.59
AT1G44414	grey	0.129156	25.3086		AT1G15125.1	tan	0.24275	324.995
AT1G45163	grey	0.177618	28.9532		AT1G15130.1	greenyellow	0.37742	2836.17
AT1G47128	grey	0.220338	136.364		AT1G15140.1	saddlebrown	0.340636	1255.35
AT1G48620	grey	0.214653	57.0354		AT1G15170.1	darkorange	0.194001	236.467
AT1G48760	grey	0.135499	46.0063		AT1G15175.1	yellow	0.359557	2387.39
AT1G50040	grey	0.0995845	8.05772		AT1G15180.1	cyan	0.358364	2406.47
AT1G50290	grey	0.0426529	1.56447		AT1G15180.2	brown	0.365274	1606.16
AT1G50310	grey	0.105315	12.5539		AT1G15215.2	lightcyan	0.226735	333.039
AT1G51170	grey	0.185799	50.7869		AT1G15230.1	darkred	0.365778	2041.86
AT1G51550	grey	0.0862812	3.43671		AT1G15240.1	greenyellow	0.383918	1676.72
AT1G52630	grey	0.0728099	2.35378		AT1G15240.2	yellow	0.34165	1290.35
AT1G52820	grey	0.131382	24.3916		AT1G15250.1	paleturquoise	0.205626	95.2167
AT1G52870	grey	0.11684	23.3411		AT1G15260.1	green	0.348822	1991.99
AT1G53160	grey	0.10002	3.62505		AT1G15270.1	darkgreen	0.319949	927.053
AT1G53490	grey	0.0652045	6.62159		AT1G15280.1	grey60	0.377858	1496.64
AT1G54500	grey	0.0663577	7.56718		AT1G15290.1	salmon	0.351842	2757.83
AT1G55100	grey	0.0796688	3.42644		AT1G15300.1	salmon	0.36159	2912.38
AT1G55180	grey	0.123401	26.3568		AT1G15310.1	grey60	0.368862	3149.05
AT1G55265	grey	0.0872938	4.14769		AT1G15350.1	grey60	0.368649	2029.77
AT1G55370	grey	0.142015	17.1359		AT1G15350.3	darkred	0.372223	2130.95
AT1G55675	grey	0.126857	12.3276		AT1G15380.1	salmon	0.360205	2669.46
AT1G55920	grey	0.126446	16.2604		AT1G15380.2	cyan	0.356822	2392.97
AT1G56010	grey	0.0499354	3.28434		AT1G15385.1	black	0.305361	846.108
AT1G56110	grey	0.0810429	10.8542		AT1G15390.1	darkgreen	0.264988	644.709
AT1G56610	grey	0.0857133	12.5656		AT1G15400.2	royalblue	0.350276	1466.85
AT1G58360	grey	0.118682	21.5919		AT1G15405.1	turquoise	0.306064	466.017
AT1G60510	grey	0.150781	47.8713		AT1G15410.1	pink	0.279434	513.922
AT1G60540	grey	0.122205	13.9006		AT1G15420.1	paleturquoise	0.160068	140.971
AT1G60870	grey	0.188233	73.2763		AT1G15430.1	salmon	0.361822	2681.79
AT1G60950	grey	0.234046	87.2757		AT1G15440.1	turquoise	0.225569	221.812
AT1G60989	grey	0.0554969	1.55205		AT1G15480.1	paleturquoise	0.212427	110.233
AT1G61275	grey	0.0845672	6.39392		AT1G15500.1	darkgrey	0.171566	231.364
AT1G61665	grey	0.115568	23.0495		AT1G15520.1	brown	0.362492	2286.15
AT1G62480	grey	0.108197	2.98253		AT1G15550.1	orange	0.0891015	6.47404
AT1G63380	grey	0.0343052	1.1322		AT1G15570.1	purple	0.333285	1070.9
AT1G64080	grey	0.139048	21.242		AT1G15670.1	magenta	0.366244	2980.01
AT1G64370	grey	0.0944987	6.4984		AT1G15690.2	tan	0.282392	160.173
AT1G64720	grey	0.190227	56.6307		AT1G15710.1	purple	0.286824	192.908
AT1G65486	grey	0.128454	7.13581		AT1G15730.1	black	0.330917	1349.48
AT1G65590	grey	0.129094	30.9961		AT1G15740.1	purple	0.36346	2261.55
AT1G66410	grey	0.0525129	2.1957		AT1G15750.4	greenyellow	0.373072	2849.33
AT1G66890	grey	0.0544183	0.673638		AT1G15780.1	blue	0.368007	2421.34
AT1G66990	grey	0.128122	19.1706		AT1G15790.1	tan	0.346688	1466.35
AT1G67025	grey	0.138874	26.9095		AT1G15790.2	red	0.362543	1918.39
AT1G67790	grey	0.0189599	0.188622		AT1G15800.1	yellow	0.349616	1734.39
AT1G67870	grey	0.146668	24.7427		AT1G15820.1	lightyellow	0.352613	2389.23
AT1G68568	grey	0.0858427	15.9482		AT1G15860.1	magenta	0.361603	2365.77
AT1G68700	grey	0.0733675	9.31055		AT1G15860.2	magenta	0.372349	1325.1
AT1G68760	grey	0.117799	8.51921		AT1G15880.1	darkred	0.359234	1837.53
AT1G68830	grey	0.172756	22.4702		AT1G15885.1	lightcyan	0.213851	200.946
AT1G69160	grey	0.109525	27.1216		AT1G15890.1	royalblue	0.346471	1348.01
AT1G69543	grey	0.0474181	0.8231		AT1G15910.1	salmon	0.35791	2647.59
AT1G69570	grey	0.148279	42.8821		AT1G15930.2	orange	0.165394	111.94
AT1G70890	grey	0.126256	18.0647		AT1G15940.1	grey60	0.369408	3014.93
AT1G71100	grey	0.0786416	4.18317		AT1G15950.1	darkgreen	0.297587	533.41
AT1G71130	grey	0.122114	20.6941		AT1G15980.1	lightyellow	0.357265	2400.32
AT1G71490	grey	0.113353	26.9363		AT1G16000.1	orange	0.181616	228.477
AT1G71530	grey	0.10067	13.8794		AT1G16010.1	yellow	0.357635	1762.93
AT1G72150	grey	0.237348	90.9271		AT1G16010.3	red	0.376235	2370.4
AT1G72160	grey	0.148431	33.4192		AT1G16022.1	yellow	0.32888	394.233
AT1G72840	grey	0.150332	32.9148		AT1G16040.1	yellow	0.368433	2623.49
AT1G72850	grey	0.121805	10.2341		AT1G16080.1	cyan	0.359935	2878.89
AT1G72930	grey	0.105676	14.1036		AT1G16120.1	green	0.353571	1800.07
AT1G73600	grey	0.13286	13.0873		AT1G16130.1	turquoise	0.330288	896.926
AT1G73870	grey	0.13381	41.7854		AT1G16150.1	green	0.351245	1955.94
AT1G74088	grey	0.086004	7.62408		AT1G16170.1	turquoise	0.263561	194.345
AT1G74205	grey	0.073772	5.51367		AT1G16180.1	greenyellow	0.370439	2923.56
AT1G74360	grey	0.168113	43.9739		AT1G16190.1	turquoise	0.243533	383.769
AT1G74440	grey	0.148595	59.9398		AT1G16240.1	darkred	0.37236	2188.17
AT1G74550	grey	0.136664	19.8848		AT1G16250.1	darkgreen	0.367052	1953.16
AT1G75110	grey	0.0994256	11.4526		AT1G16260.1	lightcyan	0.213824	315.091
AT1G75190	grey	0.0966074	12.6963		AT1G16270.1	grey60	0.374835	2380.07
AT1G75300	grey	0.0544446	1.69901		AT1G16310.1	darkgreen	0.329669	1669.13
AT1G75450	grey	0.0979853	2.21417		AT1G16340.4	green	0.352504	720.834
AT1G75490	grey	0.0957696	12.1801		AT1G16350.1	black	0.249456	558.765
AT1G75960	grey	0.143399	40.3899		AT1G16390.1	royalblue	0.358617	2201.42
AT1G76560	grey	0.0779248	3.33502		AT1G16400.1	darkturquoise	0.266828	364.188
AT1G76660	grey	0.131199	20.2016		AT1G16410.1	darkorange	0.202146	171.092
AT1G76690	grey	0.0640078	6.984		AT1G16410.2	lightcyan	0.205805	138.321
AT1G76878	grey	0.0652409	4.47731		AT1G16500.1	steelblue	0.365855	2567.56
AT1G76892	grey	0.0962982	10.0477		AT1G16510.1	yellow	0.3634	2375.14
AT1G77540	grey	0.141021	43.0627		AT1G16530.1	midnightblue	0.365865	2494.97
AT1G77932	grey	0.205441	59.7074		AT1G16540.1	lightgreen	0.356396	2715.84
AT1G78000	grey	0.129926	11.9283		AT1G16590.1	darkturquoise	0.315508	718.67
AT1G78020	grey	0.0833102	5.91724		AT1G16630.1	purple	0.348555	1378.38
AT1G78210	grey	0.0873039	7.21463		AT1G16700.1	blue	0.367858	2150.16
AT1G78265	grey	0.1321	43.6731		AT1G16710.1	blue	0.3664	2749.02
AT1G78830	grey	0.110113	7.17983		AT1G16710.2	greenyellow	0.373828	1621.31
AT1G78922	grey	0.158013	19.0486		AT1G16720.1	turquoise	0.323946	1222.28
AT1G79110	grey	0.125726	14.3061		AT1G16730.1	darkorange	0.209814	222.229
AT1G79170	grey	0.250247	127.1		AT1G16750.1	brown	0.3479	1350.06
AT1G79510	grey	0.175126	58.2378		AT1G16780.1	turquoise	0.323283	1130.37
AT1G79960	grey	0.106606	21.9995		AT1G16790.1	darkgrey	0.118015	3.27638
AT1G80325	grey	0.135964	36.8922		AT1G16810.1	blue	0.375737	1485.88
AT1G80920	grey	0.119283	13.4997		AT1G16840.1	red	0.375012	2259.53
AT2G01008	grey	0.136149	37.2817		AT1G16850.1	blue	0.364736	1571.67
AT2G01280	grey	0.114279	19.7538		AT1G16860.1	green	0.335352	1430.2
AT2G01300	grey	0.133486	15.6394		AT1G16870.1	orange	0.220157	97.1267
AT2G01400	grey	0.062682	3.00602		AT1G16880.1	turquoise	0.279799	365.549
AT2G01505	grey	0.111852	14.9497		AT1G16880.2	grey	0.0363874	0.310815
AT2G04380	grey	0.166438	55.1182		AT1G16890.2	blue	0.36644	2504.35
AT2G04795	grey	0.114967	12.1346		AT1G16890.3	magenta	0.354176	1223.51
AT2G04850	grey	0.100815	15.1238		AT1G16920.1	grey	0.353891	2811.91
AT2G06520	grey	0.178289	40.5278		AT1G16950.1	black	0.321717	1152.42
AT2G07599	grey	0.0818837	5.72123		AT1G16960.1	tan	0.282532	252.107
AT2G07664	grey	0.127531	17.7301		AT1G17020.1	salmon	0.364427	2637.7
AT2G07669	grey	0.0732733	6.53694		AT1G17030.1	lightyellow	0.345678	1408.21
AT2G07670	grey	0.0696737	2.84156		AT1G17040.1	magenta	0.362966	2501.47
AT2G07673	grey	0.082986	6.0293		AT1G17050.1	turquoise	0.344779	1675.08
AT2G07674	grey	0.0675904	7.4373		AT1G17080.1	greenyellow	0.374295	2230.34
AT2G07678	grey	0.129878	31.8358		AT1G17140.2	paleturquoise	0.117185	14.3551
AT2G07683	grey	0.193239	35.9574		AT1G17145.1	blue	0.368826	2087.85
AT2G07685	grey	0.144903	29.0137		AT1G17160.1	darkturquoise	0.342099	1287.8
AT2G07687	grey	0.128309	25.1566		AT1G17170.1	yellow	0.368229	2905.08
AT2G07689	grey	0.0928437	7.66875		AT1G17180.1	tan	0.334527	443.312
AT2G07691	grey	0.13197	9.6438		AT1G17190.1	brown	0.364785	1508.23
AT2G07692	grey	0.172947	37.9714		AT1G17200.1	green	0.35097	2002.26
AT2G07694	grey	0.193281	47.2851		AT1G17200.2	turquoise	0.303292	109.963
AT2G07695	grey	0.143236	29.0425		AT1G17220.1	green	0.34699	1902.03
AT2G07696	grey	0.117379	6.61052		AT1G17230.1	skyblue	0.226656	142.654
AT2G07698	grey	0.122595	28.8622		AT1G17240.1	blue	0.367703	2371
AT2G07699	grey	0.136659	15.6718		AT1G17250.1	tan	0.266557	425.071
AT2G07702	grey	0.127879	23.2635		AT1G17330.1	grey60	0.375732	1750.16
AT2G07703	grey	0.114429	18.0839		AT1G17340.1	magenta	0.358002	2566.75
AT2G07704	grey	0.114849	6.42034		AT1G17350.1	green	0.343792	1630.57
AT2G07707	grey	0.0540462	3.86406		AT1G17360.1	turquoise	0.325674	1006.3
AT2G07713	grey	0.0763732	10.2451		AT1G17380.1	brown	0.3627	2444.88
AT2G07715	grey	0.0819335	4.18615		AT1G17430.1	pink	0.256992	571.015
AT2G07716	grey	0.114916	10.1346		AT1G17450.2	red	0.366278	2268.49
AT2G07717	grey	0.13899	14.3953		AT1G17490.1	red	0.370678	2142.86
AT2G07718	grey	0.0688464	5.10781		AT1G17520.1	grey60	0.377782	2746.16
AT2G07721	grey	0.0779483	4.28006		AT1G17530.1	red	0.367541	2253.18
AT2G07723	grey	0.126569	25.7618		AT1G17550.1	blue	0.370635	2796.51
AT2G07724	grey	0.0867328	5.7973		AT1G17560.1	blue	0.33935	1355.66
AT2G07726	grey	0.0476733	0.31293		AT1G17580.1	lightgreen	0.352433	2128.89
AT2G07727	grey	0.145415	24.1415		AT1G17600.1	darkgrey	0.173935	65.1805
AT2G07729	grey	0.0521959	3.01402		AT1G17610.1	black	0.224412	163.224
AT2G07732	grey	0.0752548	10.1366		AT1G17620.1	white	0.148283	10.6603
AT2G07733	grey	0.127717	19.3269		AT1G17650.1	steelblue	0.363974	3032.15
AT2G07734	grey	0.150374	40.0145		AT1G17680.1	magenta	0.36641	2165.36
AT2G07735	grey	0.12249	24.7046		AT1G17680.2	blue	0.362661	2853.04
AT2G07736	grey	0.130401	32.0468		AT1G17700.1	tan	0.342294	852.17
AT2G07737	grey	0.100569	12.7662		AT1G17710.1	green	0.35423	1869.54
AT2G07739	grey	0.137816	29.2331		AT1G17720.1	blue	0.373536	2070.88
AT2G07747	grey	0.127825	26.8286		AT1G17720.2	grey60	0.376447	2569.46
AT2G07749	grey	0.134859	20.1969		AT1G17744.1	brown	0.361697	1875.2
AT2G07751	grey	0.0759211	3.46022		AT1G17745.1	yellow	0.365231	2369.85
AT2G07767	grey	0.0505031	1.19004		AT1G17760.1	grey60	0.373425	2681.81
AT2G07768	grey	0.0764692	7.29352		AT1G17780.2	red	0.36994	2501.22
AT2G07769	grey	0.070969	3.13859		AT1G17830.1	salmon	0.355058	897.746
AT2G07772	grey	0.123592	7.64387		AT1G17840.1	cyan	0.350228	2397.28
AT2G07773	grey	0.0900964	5.3327		AT1G17850.2	lightgreen	0.34232	2102.46
AT2G07774	grey	0.0839866	11.9263		AT1G17860.1	salmon	0.354774	1123.37
AT2G07779	grey	0.0998519	6.63533		AT1G17880.1	darkgrey	0.172851	149.777
AT2G07784	grey	0.108559	18.7844		AT1G17890.1	darkgrey	0.127434	25.5003
AT2G07785	grey	0.122439	29.0804		AT1G17920.1	yellow	0.315886	649.442
AT2G07786	grey	0.0468804	0.724521		AT1G17970.1	pink	0.294452	902.827
AT2G07795	grey	0.081038	11.0635		AT1G18000.1	grey	0.194248	215.37
AT2G07799	grey	0.0764886	6.75465		AT1G18010.1	grey	0.192225	234.409
AT2G07806	grey	0.0990552	14.684		AT1G18020.1	paleturquoise	0.176027	35.2388
AT2G07808	grey	0.0885614	9.32875		AT1G18060.1	salmon	0.355385	2273.55
AT2G07809	grey	0.0957277	8.59833		AT1G18080.1	white	0.248646	120.643
AT2G07811	grey	0.0701225	1.55454		AT1G18090.1	blue	0.366312	1942.43
AT2G07815	grey	0.0556543	0.847342		AT1G18170.1	pink	0.335674	1487.59
AT2G07820	grey	0.0952803	11.6523		AT1G18180.1	tan	0.203695	78.6455
AT2G07827	grey	0.103373	15.733		AT1G18200.1	magenta	0.36356	3055.72
AT2G10600	grey	0.119997	25.205		AT1G18210.1	midnightblue	0.363209	2326.86
AT2G11271	grey	0.0591989	4.55432		AT1G18250.1	purple	0.351727	1557.98
AT2G12461	grey	0.0779245	4.01491		AT1G18265.1	turquoise	0.317181	782.962
AT2G12505	grey	0.126672	29.779		AT1G18270.1	blue	0.370802	2515.14
AT2G12540	grey	0.125822	26.4371		AT1G18330.1	pink	0.288932	893.767
AT2G13360	grey	0.209744	82.5503		AT1G18340.1	orange	0.104644	16.6351
AT2G13550	grey	0.144737	33.554		AT1G18360.1	midnightblue	0.359133	2584.8
AT2G13660	grey	0.202146	61.7377		AT1G18370.1	purple	0.347208	1460.99
AT2G13665	grey	0.0390798	3.32749		AT1G18390.1	brown	0.358698	2144.6
AT2G15020	grey	0.131332	41.8702		AT1G18390.2	purple	0.332715	843.607
AT2G15050	grey	0.0429514	0.845311		AT1G18400.1	brown	0.345936	990.336
AT2G15300	grey	0.133132	36.164		AT1G18440.1	yellow	0.32262	754.755
AT2G15960	grey	0.113458	27.8276		AT1G18460.1	turquoise	0.343777	1497.04
AT2G15970	grey	0.0591717	0.60323		AT1G18470.1	darkolivegreen	0.371919	3177.91
AT2G16050	grey	0.108278	25.6309		AT1G18480.1	brown	0.368798	3050.93
AT2G16600	grey	0.07463	6.75602		AT1G18485.1	midnightblue	0.362122	2082.66
AT2G18270	grey	0.0743144	13.985		AT1G18490.1	pink	0.263527	620.715
AT2G18735	grey	0.120337	9.99636		AT1G18500.1	darkgrey	0.135848	76.316
AT2G18917	grey	0.145972	24.6011		AT1G18540.1	white	0.166435	188.535
AT2G18970	grey	0.214247	72.4749		AT1G18550.1	blue	0.353204	1900.57
AT2G19582	grey	0.0865137	1.52731		AT1G18590.1	darkorange	0.214275	118.726
AT2G20724	grey	0.105719	11.3793		AT1G18620.1	salmon	0.356211	1795.51
AT2G21187	grey	0.166487	67.7077		AT1G18620.2	brown	0.335235	477.2
AT2G22790	grey	0.0958319	12.544		AT1G18630.1	brown	0.350418	1000.58
AT2G22820	grey	0.115202	18.3042		AT1G18640.2	turquoise	0.321929	1158.03
AT2G22850	grey	0.0894366	2.62295		AT1G18650.1	cyan	0.357198	2865.43
AT2G23200	grey	0.145326	35.9928		AT1G18670.1	green	0.341225	1812.69
AT2G23550	grey	0.113247	13.0919		AT1G18710.1	tan	0.23368	316.342
AT2G23610	grey	0.137594	25.629		AT1G18720.1	greenyellow	0.371593	2551.88
AT2G23755	grey	0.11716	20.2672		AT1G18730.1	lightyellow	0.358872	2595.26
AT2G23945	grey	0.0437507	0.83689		AT1G18730.3	turquoise	0.354263	1920.25
AT2G24540	grey	0.0932751	4.89673		AT1G18730.4	brown	0.352905	1364.52
AT2G24580	grey	0.134007	47.6698		AT1G18740.1	orange	0.0831507	6.3212
AT2G25510	grey	0.0909577	6.50947		AT1G18773.1	pink	0.283646	705.02
AT2G25670	grey	0.0803872	4.33376		AT1G18800.1	turquoise	0.185538	125.304
AT2G26530	grey	0.152136	44.5564		AT1G18810.1	green	0.342328	1451.4
AT2G27500	grey	0.0541636	4.98805		AT1G18860.1	salmon	0.364024	2620.49
AT2G28440	grey	0.1345	7.55048		AT1G18870.1	turquoise	0.362167	1784.58
AT2G29450	grey	0.0497979	4.17225		AT1G18880.1	yellow	0.310523	813.686
AT2G29600	grey	0.093304	8.10838		AT1G18890.1	steelblue	0.347264	1467.97
AT2G30615	grey	0.115021	23.4425		AT1G18970.1	brown	0.35874	1519.53
AT2G30770	grey	0.156298	22.7486		AT1G18980.1	brown	0.347108	1167.54
AT2G30930	grey	0.0963923	10.4388		AT1G19000.2	black	0.242972	225.361
AT2G31100	grey	0.126862	29.0308		AT1G19010.2	blue	0.366419	1228.35
AT2G31141	grey	0.127168	26.2635		AT1G19050.1	midnightblue	0.366405	2971.18
AT2G31750	grey	0.0646125	7.51985		AT1G19080.1	turquoise	0.26184	16.5753
AT2G31751	grey	0.163102	35.1806		AT1G19150.1	violet	0.363143	2722.9
AT2G32890	grey	0.122047	5.71099		AT1G19180.1	cyan	0.357957	2098.42
AT2G33051	grey	0.124611	25.9437		AT1G19180.2	cyan	0.356886	1333.18
AT2G33320	grey	0.196846	65.8282		AT1G19200.1	green	0.356423	2210.79
AT2G34440	grey	0.0293065	0.886386		AT1G19250.1	midnightblue	0.362179	2317.79
AT2G34460	grey	0.140694	44.9784		AT1G19270.1	magenta	0.364471	3189.96
AT2G34760	grey	0.0551735	2.45103		AT1G19300.1	darkgrey	0.117372	61.8879
AT2G36470	grey	0.142522	27.8379		AT1G19330.1	turquoise	0.279594	96.8679
AT2G37190	grey	0.0748471	11.0026		AT1G19330.2	grey	0.237018	380.05
AT2G37470	grey	0.0669625	1.48784		AT1G19350.1	black	0.302447	858.781
AT2G37555	grey	0.111982	12.9658		AT1G19350.4	turquoise	0.286242	286.288
AT2G39460	grey	0.0926278	3.7348		AT1G19396.3	red	0.375316	2107.99
AT2G39710	grey	0.146268	38.9502		AT1G19400.2	purple	0.329053	872.922
AT2G39740	grey	0.180181	21.7686		AT1G19440.1	purple	0.341315	957.872
AT2G40008	grey	0.141003	25.0736		AT1G19450.1	grey	0.310373	873.684
AT2G40160	grey	0.150175	26.5085		AT1G19490.1	red	0.360623	1653.38
AT2G41110	grey	0.0642681	1.98405		AT1G19520.1	darkgrey	0.142278	173.357
AT2G41730	grey	0.118262	18.4267		AT1G19570.1	darkturquoise	0.251073	359.074
AT2G41870	grey	0.122039	22.1544		AT1G19610.1	brown	0.356861	1527.82
AT2G42150	grey	0.0917979	8.2306		AT1G19640.1	paleturquoise	0.149331	73.2321
AT2G42540	grey	0.0883612	10.3534		AT1G19660.1	skyblue	0.312455	785.993
AT2G42740	grey	0.0867025	2.63971		AT1G19660.2	tan	0.288495	146.949
AT2G42760	grey	0.0994207	9.21945		AT1G19670.1	lightcyan	0.248255	579.174
AT2G44130	grey	0.132387	18.5344		AT1G19680.1	royalblue	0.347327	1277.56
AT2G44310	grey	0.142511	19.5597		AT1G19690.1	black	0.323884	1181.69
AT2G44383	grey	0.114605	7.32152		AT1G19700.1	blue	0.354822	2157.52
AT2G44820	grey	0.0366068	0.950955		AT1G19700.3	blue	0.330414	631.193
AT2G45600	grey	0.1156	30.9246		AT1G19710.1	lightcyan	0.178351	187.026
AT2G45830	grey	0.120219	20.0623		AT1G19715.1	turquoise	0.273921	405.696
AT2G46160	grey	0.0456445	0.916092		AT1G19715.2	brown	0.33584	493.334
AT2G46505	grey	0.105589	16.1618		AT1G19720.1	green	0.352429	2039.74
AT2G46670	grey	0.104711	6.62302		AT1G19800.1	pink	0.266907	245.565
AT2G47115	grey	0.109711	14.9795		AT1G19800.3	turquoise	0.178172	3.20183
AT2G47400	grey	0.0949263	11.3456		AT1G19850.1	black	0.291681	673.639
AT2G47650	grey	0.0905343	6.77092		AT1G19910.1	red	0.366861	2445.2
AT2G48090	grey	0.199065	43.7135		AT1G19920.1	lightgreen	0.348851	2217.93
AT3G01930	grey	0.104052	6.24178		AT1G19940.1	royalblue	0.357507	1944.39
AT3G01950	grey	0.188463	35.8162		AT1G19950.1	brown	0.356034	2493.41
AT3G02380	grey	0.090952	16.7287		AT1G19960.1	lightcyan	0.228945	274.36
AT3G02910	grey	0.055929	4.60236		AT1G19970.1	tan	0.283348	238.835
AT3G03702	grey	0.120448	19.8075		AT1G19980.1	magenta	0.360704	1663.37
AT3G04440	grey	0.243786	127.955		AT1G19990.1	skyblue	0.278129	212.951
AT3G04800	grey	0.111823	17.5109		AT1G20010.1	green	0.354696	2366.75
AT3G05200	grey	0.119083	15.0129		AT1G20020.1	green	0.3539	2269.03
AT3G05330	grey	0.0530564	2.02738		AT1G20050.1	darkgrey	0.140447	132.732
AT3G05930	grey	0.187532	58.1374		AT1G20070.1	turquoise	0.269892	413.652
AT3G06500	grey	0.0418167	0.774039		AT1G20090.1	yellow	0.330582	884.8
AT3G06700	grey	0.125094	14.6557		AT1G20100.1	magenta	0.362467	2535.79
AT3G07350	grey	0.227904	80.7546		AT1G20110.1	greenyellow	0.376498	2807.94
AT3G08660	grey	0.157602	26.306		AT1G20120.1	blue	0.361779	2005.94
AT3G08900	grey	0.0762451	12.1855		AT1G20160.1	pink	0.171465	13.7742
AT3G10020	grey	0.0863744	0.410347		AT1G20160.2	turquoise	0.214269	86.565
AT3G10570	grey	0.10481	16.2705		AT1G20180.1	green	0.352	1965.95
AT3G10630	grey	0.108317	21.6719		AT1G20190.1	midnightblue	0.340897	1413.46
AT3G11420	grey	0.113397	23.4765		AT1G20225.1	darkred	0.374552	2009.97
AT3G11650	grey	0.122611	9.28779		AT1G20310.1	darkgrey	0.167415	48.4426
AT3G11660	grey	0.150784	6.0894		AT1G20330.1	magenta	0.344421	2348.81
AT3G11690	grey	0.152985	17.9813		AT1G20340.1	lightyellow	0.356578	2718.43
AT3G11810	grey	0.157294	31.9233		AT1G20350.1	yellow	0.368239	2413.72
AT3G12960	grey	0.0712424	1.69193		AT1G20390.1	darkturquoise	0.235941	166.96
AT3G13438	grey	0.111014	20.4663		AT1G20430.1	darkorange	0.184184	180.206
AT3G13520	grey	0.220475	79.8692		AT1G20440.1	red	0.368021	2727.32
AT3G13710	grey	0.0381335	0.411474		AT1G20450.1	red	0.372932	2360.08
AT3G14310	grey	0.2444	132.386		AT1G20460.1	magenta	0.358239	2674.9
AT3G15270	grey	0.205344	78.2241		AT1G20470.1	grey	0.311325	790.95
AT3G15352	grey	0.120915	3.93832		AT1G20480.1	darkorange	0.195506	146.184
AT3G15353	grey	0.0634096	5.1905		AT1G20510.1	darkorange	0.152915	93.2529
AT3G15358	grey	0.13267	35.8022		AT1G20510.2	black	0.188013	25.3414
AT3G15630	grey	0.158615	15.4684		AT1G20540.1	black	0.310851	755.302
AT3G15740	grey	0.120949	25.5756		AT1G20575.1	darkolivegreen	0.377433	1988.25
AT3G15820	grey	0.139015	23.611		AT1G20580.1	paleturquoise	0.192354	58.3107
AT3G16280	grey	0.0778276	5.90188		AT1G20610.1	royalblue	0.357218	1151.36
AT3G16770	grey	0.145096	41.2782		AT1G20620.1	royalblue	0.323647	958.304
AT3G17130	grey	0.149715	42.4669		AT1G20620.2	tan	0.323451	859.401
AT3G17790	grey	0.126533	9.55216		AT1G20620.4	royalblue	0.342066	898.905
AT3G18050	grey	0.234687	119.136		AT1G20630.1	turquoise	0.326234	1400.5
AT3G18410	grey	0.0516676	2.52105		AT1G20650.1	lightcyan	0.229259	363.33
AT3G18490	grey	0.163361	61.3562		AT1G20693.1	darkred	0.370639	2333.06
AT3G18800	grey	0.139583	46.7717		AT1G20696.1	greenyellow	0.37131	2704.07
AT3G19002	grey	0.130068	23.2775		AT1G20810.1	cyan	0.357064	2417.96
AT3G19020	grey	0.0428748	0.883402		AT1G20816.1	lightgreen	0.343141	1515.88
AT3G19700	grey	0.119549	22.5172		AT1G20823.1	blue	0.356942	1980.19
AT3G19790	grey	0.0358094	0.43623		AT1G20830.1	brown	0.322258	734.782
AT3G20730	grey	0.131157	19.3857		AT1G20850.1	red	0.362848	2203.41
AT3G21270	grey	0.126563	24.496		AT1G20870.1	purple	0.332575	1058.55
AT3G21750	grey	0.156094	46.323		AT1G20880.1	grey60	0.364047	2664.49
AT3G21890	grey	0.203108	79.322		AT1G20880.2	greenyellow	0.374556	2922.68
AT3G22183	grey	0.0610042	3.80947		AT1G20890.1	yellow	0.343064	879.056
AT3G22970	grey	0.127597	23.6357		AT1G20930.1	skyblue	0.234163	224.934
AT3G24500	grey	0.0124911	0.110537		AT1G20950.1	lightgreen	0.343765	2298.56
AT3G25010	grey	0.133487	22.7614		AT1G20970.1	turquoise	0.121054	18.3237
AT3G25014	grey	0.0322349	0.944668		AT1G21000.1	darkred	0.370305	2658.76
AT3G25020	grey	0.110614	6.37908		AT1G21010.1	green	0.349676	719.135
AT3G25590	grey	0.104992	16.5896		AT1G21050.1	grey	0.208474	277.497
AT3G25597	grey	0.183116	27.1382		AT1G21060.1	midnightblue	0.360544	2468.22
AT3G26450	grey	0.0527862	0.563601		AT1G21070.1	red	0.357734	1676.71
AT3G26932	grey	0.147949	22.9944		AT1G21080.1	greenyellow	0.374443	2420.35
AT3G27250	grey	0.11487	17.3157		AT1G21090.1	yellow	0.30193	457.546
AT3G27660	grey	0.170975	43.4517		AT1G21100.1	tan	0.218291	174.565
AT3G27906	grey	0.140831	18.9356		AT1G21130.1	black	0.234194	390.476
AT3G27980	grey	0.0797975	12.2328		AT1G21130.2	black	0.264712	315.437
AT3G27997	grey	0.134977	16.4314		AT1G21140.1	white	0.160366	55.1781
AT3G28150	grey	0.106916	12.8059		AT1G21150.1	turquoise	0.315882	891.131
AT3G28930	grey	0.147795	19.3539		AT1G21160.1	magenta	0.3647	2831.82
AT3G29680	grey	0.133412	42.1497		AT1G21190.1	saddlebrown	0.348619	1367.76
AT3G44310	grey	0.052416	2.42792		AT1G21240.1	yellow	0.35378	1720.23
AT3G44430	grey	0.0762666	8.84295		AT1G21245.1	yellow	0.333051	679.592
AT3G44720	grey	0.137296	37.0193		AT1G21250.1	darkturquoise	0.288021	550.022
AT3G44798	grey	0.0816349	13.8134		AT1G21270.1	lightcyan	0.221106	287.728
AT3G45060	grey	0.135009	15.1618		AT1G21310.1	yellow	0.347898	1372
AT3G45780	grey	0.107165	18.0425		AT1G21350.3	cyan	0.352888	2373.94
AT3G46030	grey	0.0802217	5.91584		AT1G21370.1	yellow	0.36023	1651.01
AT3G46890	grey	0.165889	30.261		AT1G21380.1	red	0.370704	2459.64
AT3G47070	grey	0.152749	30.4231		AT1G21390.1	steelblue	0.36873	2567.91
AT3G47100	grey	0.119589	16.493		AT1G21400.1	greenyellow	0.37078	2988.86
AT3G47500	grey	0.0537529	4.9297		AT1G21410.1	blue	0.366758	2748.76
AT3G48320	grey	0.100184	5.29534		AT1G21440.1	pink	0.245375	284.041
AT3G48580	grey	0.127863	20.9779		AT1G21500.1	green	0.358436	2787.53
AT3G51070	grey	0.197388	60.0091		AT1G21520.1	steelblue	0.366699	2437.16
AT3G51140	grey	0.168454	35.1125		AT1G21525.1	steelblue	0.363	2242.56
AT3G51238	grey	0.119732	3.77154		AT1G21540.1	blue	0.343641	1416.85
AT3G51330	grey	0.126919	18.4404		AT1G21550.1	red	0.368839	2805.02
AT3G52070	grey	0.103365	15.5158		AT1G21590.1	lightcyan	0.21199	257.901
AT3G52130	grey	0.116118	15.0543		AT1G21600.1	black	0.289667	650.969
AT3G52610	grey	0.168064	23.5588		AT1G21670.1	brown	0.365121	2775.6
AT3G52740	grey	0.100999	8.061		AT1G21680.1	darkred	0.363799	1926.63
AT3G53100	grey	0.10994	19.7113		AT1G21690.1	paleturquoise	0.168987	66.7291
AT3G53730	grey	0.174563	55.7098		AT1G21730.1	pink	0.273577	591.381
AT3G53950	grey	0.0985767	7.9992		AT1G21750.1	yellow	0.316729	839.743
AT3G54080	grey	0.105614	13.0555		AT1G21750.2	royalblue	0.339931	826.58
AT3G56060	grey	0.130583	21.9352		AT1G21760.1	darkred	0.365447	2131.14
AT3G56260	grey	0.0625752	0.966869		AT1G21770.1	darkred	0.354756	1404.45
AT3G56408	grey	0.135769	28.9286		AT1G21780.1	brown	0.356939	1696.72
AT3G56410	grey	0.105136	24.7317		AT1G21790.1	lightgreen	0.351933	2139.13
AT3G57062	grey	0.108845	16.0061		AT1G21880.2	blue	0.343587	2074.74
AT3G57120	grey	0.1249	17.4324		AT1G21900.1	red	0.358138	1735.23
AT3G57400	grey	0.119886	30.1473		AT1G21910.1	yellow	0.341775	1059.34
AT3G57790	grey	0.0409079	0.790155		AT1G21920.1	darkred	0.363253	1915.71
AT3G57970	grey	0.0908481	2.65209		AT1G21930.1	black	0.232573	276.839
AT3G57980	grey	0.104771	18.0587		AT1G22020.1	blue	0.366803	2852.21
AT3G58780	grey	0.0415544	1.39427		AT1G22040.1	darkred	0.365263	2011.94
AT3G58795	grey	0.0986768	15.0202		AT1G22060.1	green	0.339372	1550.19
AT3G59940	grey	0.0723156	4.71083		AT1G22070.1	red	0.361017	1732.18
AT3G60290	grey	0.109043	8.55012		AT1G22140.1	turquoise	0.272438	395.05
AT3G61460	grey	0.12238	11.9478		AT1G22160.1	darkturquoise	0.331197	1008.99
AT3G61530	grey	0.142229	40.8793		AT1G22170.1	tan	0.31306	372.776
AT3G61580	grey	0.127428	15.8147		AT1G22180.2	yellow	0.365485	1823.73
AT3G61810	grey	0.130721	20.41		AT1G22280.1	yellow	0.358659	2127.25
AT3G61820	grey	0.1387	30.9552		AT1G22330.1	red	0.363107	2413.69
AT3G62020	grey	0.131056	5.47947		AT1G22340.1	yellow	0.32273	858.036
AT3G62090	grey	0.0290398	0.883953		AT1G22350.1	purple	0.353317	1664.48
AT3G62160	grey	0.133467	13.5809		AT1G22370.1	purple	0.325993	743.524
AT3G62400	grey	0.0954694	3.71863		AT1G22370.2	purple	0.32026	756.404
AT3G62410	grey	0.15162	13.7132		AT1G22400.1	green	0.346581	1373.52
AT3G62550	grey	0.118134	10.866		AT1G22403.1	magenta	0.360164	1739.04
AT3G62660	grey	0.124418	30.3886		AT1G22403.2	turquoise	0.30937	1032.39
AT3G62720	grey	0.063693	5.35896		AT1G22410.1	tan	0.27459	345.394
AT3G62780	grey	0.113836	8.64481		AT1G22430.1	salmon	0.361239	2648.77
AT3G62930	grey	0.0699472	6.14294		AT1G22450.1	darkgreen	0.156326	128.511
AT4G00150	grey	0.11835	27.4803		AT1G22500.1	darkturquoise	0.244395	360.504
AT4G00360	grey	0.145277	7.0446		AT1G22550.1	blue	0.357678	2114.03
AT4G00670	grey	0.0966962	11.0419		AT1G22570.1	royalblue	0.346246	1292.59
AT4G00750	grey	0.16175	66.4467		AT1G22590.1	violet	0.362541	2759.59
AT4G00975	grey	0.107677	16.5123		AT1G22630.1	pink	0.306799	1131.7
AT4G01026	grey	0.136379	30.8171		AT1G22640.1	red	0.363665	2093.68
AT4G01250	grey	0.0624422	4.72364		AT1G22650.1	darkgrey	0.154407	86.495
AT4G01700	grey	0.147482	20.3778		AT1G22690.1	steelblue	0.368266	2854.37
AT4G01790	grey	0.0772449	5.33891		AT1G22700.2	green	0.347065	1914.19
AT4G02200	grey	0.0284093	0.877286		AT1G22740.1	turquoise	0.309412	496.906
AT4G02520	grey	0.0757667	7.98009		AT1G22750.2	blue	0.356341	1246.61
AT4G02970	grey	0.171304	63.2373		AT1G22780.1	white	0.239606	145.268
AT4G02990	grey	0.0950927	14.622		AT1G22790.1	pink	0.228056	198.143
AT4G03415	grey	0.088942	8.57893		AT1G22840.1	salmon	0.359657	1568.32
AT4G03443	grey	0.164091	20.087		AT1G22850.1	turquoise	0.348938	1876.84
AT4G03930	grey	0.194284	86.469		AT1G22882.1	green	0.346471	1472.76
AT4G04408	grey	0.146396	45.4143		AT1G22885.1	skyblue	0.170218	41.0259
AT4G04925	grey	0.161278	64.343		AT1G22910.1	pink	0.237	151.677
AT4G05053	grey	0.0896298	3.78268		AT1G22930.1	greenyellow	0.365335	2721.73
AT4G05060	grey	0.132467	43.4463		AT1G22930.2	grey60	0.374303	1919.24
AT4G05150	grey	0.119385	27.2414		AT1G22985.1	magenta	0.357274	2922.86
AT4G05320	grey	0.064512	2.37109		AT1G22990.1	yellow	0.343232	1059.11
AT4G08870	grey	0.142038	12.127		AT1G23010.1	salmon	0.363096	2864.69
AT4G09650	grey	0.234768	106.21		AT1G23020.1	yellow	0.312342	631.218
AT4G13540	grey	0.105939	14.5679		AT1G23030.1	yellow	0.342362	1337.84
AT4G13572	grey	0.202894	88.6614		AT1G23040.1	grey60	0.36745	2940.77
AT4G13770	grey	0.111097	25.9983		AT1G23050.1	darkturquoise	0.312729	754.712
AT4G13920	grey	0.259597	139.642		AT1G23060.1	turquoise	0.323841	1414.21
AT4G14270	grey	0.147774	22.0572		AT1G23080.1	midnightblue	0.352483	1984.63
AT4G14320	grey	0.0308267	0.854019		AT1G23080.2	brown	0.342439	1151.7
AT4G14358	grey	0.0987435	5.9167		AT1G23080.3	cyan	0.356864	2192.32
AT4G14430	grey	0.0633974	2.058		AT1G23090.1	brown	0.366656	1905.64
AT4G14540	grey	0.0984462	4.40096		AT1G23120.1	salmon	0.360262	2783.5
AT4G15260	grey	0.110929	7.66008		AT1G23130.1	yellow	0.294747	510.572
AT4G15490	grey	0.136835	42.7655		AT1G23140.1	grey60	0.364639	2555.96
AT4G16500	grey	0.0498816	3.6331		AT1G23149.1	black	0.307452	585.125
AT4G16892	grey	0.0913908	5.3907		AT1G23170.2	yellow	0.365125	2572.27
AT4G16980	grey	0.121989	32.3623		AT1G23180.1	black	0.312862	965.983
AT4G17098	grey	0.225872	99.2552		AT1G23200.1	black	0.30474	841.647
AT4G17100	grey	0.240861	128.376		AT1G23201.1	black	0.323415	1155.89
AT4G17340	grey	0.13984	51.563		AT1G23205.1	purple	0.341772	1361.59
AT4G18205	grey	0.0973687	6.311		AT1G23280.1	paleturquoise	0.223465	89.7485
AT4G18890	grey	0.0762623	10.6772		AT1G23290.1	orange	0.226487	102.93
AT4G19080	grey	0.117238	19.6489		AT1G23310.1	pink	0.275731	811.217
AT4G19090	grey	0.05238	1.59097		AT1G23330.1	blue	0.36636	2776.72
AT4G19100	grey	0.139761	40.8033		AT1G23360.2	turquoise	0.205231	24.3498
AT4G19170	grey	0.23774	153.831		AT1G23390.1	cyan	0.361202	1920.33
AT4G20362	grey	0.0335599	0.8023		AT1G23400.1	salmon	0.355869	2291.66
AT4G20420	grey	0.217187	82.8686		AT1G23410.1	skyblue	0.259335	371.204
AT4G20880	grey	0.170723	40.3919		AT1G23440.1	blue	0.363157	2891.89
AT4G21420	grey	0.137603	34.5444		AT1G23440.2	grey	0.363652	2953.04
AT4G21740	grey	0.11351	13.7248		AT1G23460.1	saddlebrown	0.336439	1026.56
AT4G21926	grey	0.164426	65.3184		AT1G23480.3	blue	0.330143	675.85
AT4G21960	grey	0.137525	31.0844		AT1G23530.1	grey	0.169778	126.033
AT4G22560	grey	0.0820918	6.79504		AT1G23550.1	lightgreen	0.353695	2581.16
AT4G22980	grey	0.151291	43.6778		AT1G23560.1	black	0.325809	1244.81
AT4G23530	grey	0.0708902	8.4552		AT1G23640.1	black	0.293291	577.619
AT4G23890	grey	0.059997	1.96895		AT1G23730.1	blue	0.351198	1214.81
AT4G24210	grey	0.104291	13.4631		AT1G23740.1	cyan	0.344317	1654.35
AT4G24390	grey	0.125815	38.1636		AT1G23750.1	brown	0.357097	2080.71
AT4G24700	grey	0.103177	5.28558		AT1G23780.1	greenyellow	0.375269	2882.17
AT4G24910	grey	0.101864	3.38177		AT1G23840.1	saddlebrown	0.294124	598.714
AT4G25170	grey	0.106979	11.5562		AT1G23850.1	saddlebrown	0.297676	593.863
AT4G25270	grey	0.120239	18.5089		AT1G23870.1	lightgreen	0.352067	2035.77
AT4G26095	grey	0.237207	133.089		AT1G23880.1	red	0.361538	2469.19
AT4G26100	grey	0.048634	4.5642		AT1G23900.2	greenyellow	0.378074	2618.78
AT4G26288	grey	0.135211	42.4792		AT1G23950.3	brown	0.352814	417.829
AT4G26520	grey	0.179628	44.3188		AT1G23960.1	red	0.37549	2523.13
AT4G26590	grey	0.146233	44.84		AT1G23970.2	lightgreen	0.345634	1458.13
AT4G27310	grey	0.128527	20.4714		AT1G24020.1	purple	0.337461	1340.8
AT4G28660	grey	0.198054	60.0409		AT1G24095.1	tan	0.298415	335.302
AT4G29350	grey	0.121517	5.83173		AT1G24120.1	cyan	0.330855	1275.28
AT4G30097	grey	0.10036	11.2821		AT1G24140.1	steelblue	0.364648	2191.59
AT4G30370	grey	0.162521	11.4405		AT1G24145.1	saddlebrown	0.337486	1204.26
AT4G32260	grey	0.211521	75.8132		AT1G24147.1	lightcyan	0.22812	317.578
AT4G32330	grey	0.114602	18.5667		AT1G24148.1	darkturquoise	0.272765	497.077
AT4G33310	grey	0.156552	34.7884		AT1G24150.1	steelblue	0.353642	1660.12
AT4G33740	grey	0.0996886	12.138		AT1G24160.1	darkorange	0.183286	57.7483
AT4G34050	grey	0.0803704	6.85276		AT1G24170.1	royalblue	0.352138	1790.72
AT4G34220	grey	0.11017	5.01455		AT1G24190.2	darkolivegreen	0.377859	2705.5
AT4G34630	grey	0.102237	15.3841		AT1G24290.1	lightgreen	0.348676	1777.65
AT4G34950	grey	0.0260694	0.879987		AT1G24340.1	turquoise	0.284654	462.23
AT4G36030	grey	0.129202	30.538		AT1G24360.1	darkgrey	0.163535	192.765
AT4G36670	grey	0.0721198	4.54617		AT1G24450.1	darkorange	0.199623	219.74
AT4G36720	grey	0.0255906	0.889026		AT1G24460.2	magenta	0.356252	2767.58
AT4G36940	grey	0.137916	18.1849		AT1G24470.1	lightcyan	0.20379	174.606
AT4G37260	grey	0.126717	27.1262		AT1G24510.1	grey	0.157448	102.5
AT4G37300	grey	0.140221	50.8017		AT1G24520.1	lightyellow	0.363241	1622.37
AT4G37730	grey	0.159003	18.7546		AT1G24530.1	brown	0.340749	901.747
AT4G37925	grey	0.184408	41.7256		AT1G24560.1	greenyellow	0.367333	2613.07
AT4G38080	grey	0.0521311	1.03285		AT1G24575.1	magenta	0.359001	2722.94
AT4G38540	grey	0.0752086	0.838723		AT1G24577.1	tan	0.299087	262.483
AT4G38740	grey	0.0833025	4.84596		AT1G24600.1	lightyellow	0.358736	1839.71
AT4G38932	grey	0.159391	14.9445		AT1G24610.1	brown	0.335708	1773.54
AT4G39090	grey	0.117205	19.8991		AT1G24764.1	green	0.353067	2778.22
AT4G39190	grey	0.174467	52.0708		AT1G24800.1	grey60	0.37203	3153.56
AT4G39925	grey	0.104774	16.1734		AT1G24881.1	grey60	0.371529	3188.63
AT4G40045	grey	0.0441376	1.73624		AT1G25055.1	grey60	0.372313	3150.12
AT4G40085	grey	0.0949661	6.79214		AT1G25150.1	grey60	0.373961	3040.89
AT5G01560	grey	0.122262	30.282		AT1G25175.1	red	0.3598	1422.65
AT5G01750	grey	0.122936	25.8655		AT1G25211.1	darkolivegreen	0.371343	2993.42
AT5G02070	grey	0.0743127	6.58446		AT1G25220.1	brown	0.317186	476.377
AT5G02370	grey	0.135458	28.2344		AT1G25230.1	midnightblue	0.358256	2525.92
AT5G02380	grey	0.113896	3.80923		AT1G25260.1	paleturquoise	0.198313	81.2383
AT5G03190	grey	0.127346	19.4061		AT1G25290.2	pink	0.253497	324.515
AT5G03700	grey	0.169675	27.9953		AT1G25320.1	green	0.347042	1162.3
AT5G04190	grey	0.185081	69.413		AT1G25370.1	steelblue	0.365524	2614.8
AT5G04238	grey	0.119529	3.73906		AT1G25400.1	turquoise	0.331351	685.004
AT5G04880	grey	0.0681477	5.95408		AT1G25400.2	turquoise	0.300515	497.252
AT5G05690	grey	0.132154	28.8664		AT1G25425.1	brown	0.354127	2161.11
AT5G06278	grey	0.0723036	7.91265		AT1G25430.1	purple	0.324593	907.58
AT5G07240	grey	0.114071	11.4879		AT1G25440.1	pink	0.311826	1134.51
AT5G08400	grey	0.209725	100.288		AT1G25450.1	purple	0.345867	1484.69
AT5G08770	grey	0.118123	21.016		AT1G25480.1	grey60	0.37073	3064
AT5G09445	grey	0.125146	40.152		AT1G25500.2	yellow	0.371121	2742.89
AT5G09530	grey	0.130072	16.2353		AT1G25510.1	purple	0.328165	897.498
AT5G10150	grey	0.131582	16.8542		AT1G25520.1	grey60	0.373186	2691.39
AT5G10680	grey	0.126984	10.6897		AT1G25530.1	turquoise	0.322131	851.559
AT5G10830	grey	0.127376	40.7731		AT1G25540.1	blue	0.365056	2864.82
AT5G11060	grey	0.120751	19.8302		AT1G25540.2	green	0.336268	691.796
AT5G11890	grey	0.145478	40.8527		AT1G25560.1	tan	0.234318	259.946
AT5G12230	grey	0.0717298	1.33574		AT1G25570.1	black	0.316164	1104.96
AT5G13160	grey	0.0784845	3.73855		AT1G25682.1	blue	0.366392	3143.04
AT5G13440	grey	0.128272	8.54584		AT1G26100.1	brown	0.36407	2403.56
AT5G14570	grey	0.124775	34.1858		AT1G26150.1	green	0.3498	1739
AT5G14730	grey	0.135715	30.4549		AT1G26180.1	turquoise	0.342371	825.687
AT5G16235	grey	0.139639	13.1943		AT1G26208.1	yellow	0.345326	1369.78
AT5G16340	grey	0.142608	15.4795		AT1G26210.1	blue	0.358367	2522.43
AT5G17350	grey	0.121144	16.086		AT1G26220.1	salmon	0.354304	2426.99
AT5G17380	grey	0.0623935	5.62376		AT1G26230.1	violet	0.360269	2890.4
AT5G17540	grey	0.0602021	3.57396		AT1G26300.1	grey60	0.371999	2523.51
AT5G18070	grey	0.185833	35.1769		AT1G26380.1	midnightblue	0.363744	2735.37
AT5G18080	grey	0.134938	16.3059		AT1G26390.1	brown	0.36307	2369.16
AT5G18255	grey	0.148101	48.7889		AT1G26410.1	violet	0.364567	2548.91
AT5G18970	grey	0.115963	19.9303		AT1G26420.1	brown	0.36479	2545.83
AT5G19140	grey	0.114446	18.7392		AT1G26440.3	blue	0.364555	1594.26
AT5G19151	grey	0.051254	1.79496		AT1G26440.4	royalblue	0.350557	768.804
AT5G19240	grey	0.14701	17.2811		AT1G26450.1	skyblue	0.185652	60.7511
AT5G19500	grey	0.120461	24.9516		AT1G26460.1	orange	0.167815	67.1866
AT5G20050	grey	0.110255	15.9981		AT1G26540.1	skyblue	0.324585	848.374
AT5G20110	grey	0.0947499	4.39682		AT1G26560.1	grey	0.124598	46.6003
AT5G20260	grey	0.186595	45.9139		AT1G26570.1	purple	0.358493	2475.27
AT5G20740	grey	0.248949	85.0084		AT1G26580.1	darkolivegreen	0.371039	2855.48
AT5G21940	grey	0.124957	14.4545		AT1G26600.1	purple	0.347262	1387.27
AT5G22090	grey	0.142394	36.9562		AT1G26620.1	darkred	0.366478	2042.29
AT5G22240	grey	0.141797	37.5639		AT1G26650.1	black	0.247752	431.695
AT5G23070	grey	0.157513	44.5331		AT1G26660.1	royalblue	0.359704	1625.65
AT5G23760	grey	0.0792255	6.56189		AT1G26665.1	yellow	0.36472	2434.54
AT5G23940	grey	0.0365264	0.471458		AT1G26670.1	darkred	0.352255	1645.44
AT5G24318	grey	0.169605	18.8558		AT1G26690.1	red	0.371878	2278.38
AT5G24570	grey	0.211217	61.3739		AT1G26761.1	salmon	0.361579	2772.5
AT5G24990	grey	0.12734	18.771		AT1G26770.1	red	0.357809	1919.74
AT5G25280	grey	0.198913	91.0721		AT1G26770.2	yellow	0.348789	1060.51
AT5G25610	grey	0.244914	130.519		AT1G26800.1	purple	0.347606	1351.71
AT5G26170	grey	0.0366895	1.21089		AT1G26810.1	midnightblue	0.363067	2343.16
AT5G26340	grey	0.117362	18.8835		AT1G26820.1	grey	0.199599	250.941
AT5G27020	grey	0.138887	22.8397		AT1G26880.1	white	0.249038	114.963
AT5G27700	grey	0.0885327	8.101		AT1G26900.1	green	0.352081	2061.22
AT5G27860	grey	0.0404152	1.77899		AT1G26910.1	pink	0.211144	62.4794
AT5G28540	grey	0.128662	20.3264		AT1G26920.1	darkgrey	0.125227	89.337
AT5G28919	grey	0.135538	28.7292		AT1G26930.1	grey	0.363289	3078.97
AT5G28920	grey	0.190952	43.5267		AT1G26945.1	brown	0.338692	1217.23
AT5G35926	grey	0.075091	6.03113		AT1G27000.1	blue	0.367163	2798.86
AT5G38630	grey	0.142189	9.23138		AT1G27020.1	red	0.360653	2052.66
AT5G38650	grey	0.0391751	1.58747		AT1G27030.1	brown	0.341917	996.982
AT5G39050	grey	0.124407	32.7026		AT1G27050.1	orange	0.18729	68.9409
AT5G39090	grey	0.142024	13.324		AT1G27070.1	greenyellow	0.371965	2417.51
AT5G40140	grey	0.142587	33.0717		AT1G27090.1	black	0.264303	198.721
AT5G41160	grey	0.0796112	4.00811		AT1G27100.1	violet	0.363138	2362.55
AT5G41612	grey	0.232665	108.801		AT1G27120.1	steelblue	0.359081	2232.62
AT5G41761	grey	0.0948895	7.82021		AT1G27130.1	black	0.285537	637.766
AT5G41860	grey	0.0725292	5.56826		AT1G27150.1	darkorange	0.204901	239.387
AT5G41920	grey	0.0689154	2.40151		AT1G27170.1	salmon	0.359976	2881.94
AT5G42290	grey	0.157958	27.4049		AT1G27190.1	pink	0.230335	372.824
AT5G42300	grey	0.0472779	1.93981		AT1G27200.1	saddlebrown	0.344647	1422.69
AT5G42440	grey	0.119479	22.912		AT1G27210.1	grey60	0.367222	2844.93
AT5G42520	grey	0.0887862	8.12028		AT1G27300.1	grey	0.365312	3134.41
AT5G42650	grey	0.188272	43.9775		AT1G27320.1	darkred	0.369553	2295.5
AT5G42750	grey	0.127185	21.6769		AT1G27360.3	darkgrey	0.111502	4.41709
AT5G42820	grey	0.078559	5.5593		AT1G27400.1	white	0.167832	196.941
AT5G42825	grey	0.0882985	2.04411		AT1G27435.1	orange	0.132981	125.422
AT5G43480	grey	0.0638617	0.947122		AT1G27450.2	darkgrey	0.148355	111.101
AT5G43950	grey	0.163869	13.5115		AT1G27460.1	steelblue	0.363974	2937.77
AT5G44569	grey	0.123141	25.2478		AT1G27480.1	green	0.340503	1687.4
AT5G44920	grey	0.0769228	6.33778		AT1G27530.1	blue	0.360377	1450.21
AT5G45470	grey	0.191157	86.1437		AT1G27630.1	magenta	0.369945	2623.17
AT5G45820	grey	0.204141	62.704		AT1G27680.1	black	0.298958	726.727
AT5G46090	grey	0.0796649	8.37145		AT1G27760.1	turquoise	0.35094	1519.03
AT5G46440	grey	0.172674	44.2066		AT1G27760.3	magenta	0.367384	2819.32
AT5G46850	grey	0.134609	15.4009		AT1G27921.1	lightgreen	0.350755	1165.49
AT5G47560	grey	0.0854565	5.10439		AT1G27930.1	red	0.3676	2120.32
AT5G48770	grey	0.227009	89.9535		AT1G27950.1	yellow	0.365397	2675.41
AT5G49100	grey	0.169436	40.5408		AT1G27980.1	greenyellow	0.371159	3218.29
AT5G49560	grey	0.0885895	5.44747		AT1G28010.1	skyblue	0.31734	820.149
AT5G49600	grey	0.113112	10.427		AT1G28050.1	grey60	0.367593	2827.66
AT5G50920	grey	0.0982018	1.41134		AT1G28100.2	cyan	0.353569	1754.22
AT5G51670	grey	0.24306	102.014		AT1G28100.3	brown	0.357292	783.148
AT5G53810	grey	0.0490179	0.951358		AT1G28110.1	turquoise	0.342034	1051.06
AT5G53880	grey	0.114065	8.45323		AT1G28130.1	green	0.33728	1125.27
AT5G54080	grey	0.1307	31.4607		AT1G28130.2	turquoise	0.319877	853.621
AT5G54300	grey	0.0740913	10.3542		AT1G28190.1	yellow	0.368747	2838.37
AT5G54470	grey	0.152902	58.12		AT1G28200.1	darkolivegreen	0.374146	3058.15
AT5G54585	grey	0.109247	11.1092		AT1G28210.2	yellow	0.358616	817.769
AT5G54720	grey	0.12827	17.471		AT1G28230.1	blue	0.367731	2444.82
AT5G54940	grey	0.12462	11.2562		AT1G28260.1	blue	0.366548	894.784
AT5G55710	grey	0.0888796	5.69394		AT1G28270.1	green	0.3532	1491.26
AT5G55930	grey	0.156479	31.7076		AT1G28320.1	greenyellow	0.372309	2758.92
AT5G56660	grey	0.078393	8.50845		AT1G28330.1	yellow	0.325228	710.254
AT5G56850	grey	0.0736691	3.35258		AT1G28330.2	saddlebrown	0.350108	1453.98
AT5G57180	grey	0.0906864	7.4187		AT1G28330.4	tan	0.297938	265.639
AT5G57240	grey	0.186252	38.8555		AT1G28350.1	darkgrey	0.168906	86.4502
AT5G57340	grey	0.12037	10.4957		AT1G28360.1	midnightblue	0.361429	1208.19
AT5G57345	grey	0.115011	30.5426		AT1G28370.1	tan	0.254408	185.249
AT5G58110	grey	0.120102	22.9527		AT1G28395.3	darkgrey	0.154206	155.721
AT5G58150	grey	0.194634	66.9912		AT1G28400.1	grey	0.0677248	4.74681
AT5G58340	grey	0.108859	17.3867		AT1G28440.1	black	0.316713	1126.25
AT5G59880	grey	0.115324	1.2009		AT1G28470.1	black	0.290378	703.017
AT5G60370	grey	0.138447	17.0652		AT1G28480.1	salmon	0.363109	2687.3
AT5G61590	grey	0.0945475	2.00392		AT1G28520.2	blue	0.367234	2015.53
AT5G61930	grey	0.0972275	4.45108		AT1G28530.2	turquoise	0.188262	138.319
AT5G62140	grey	0.137141	15.8247		AT1G28570.1	blue	0.369644	1644.77
AT5G62170	grey	0.114946	7.78533		AT1G28580.1	red	0.372884	2475.99
AT5G62180	grey	0.127539	25.6231		AT1G28600.1	salmon	0.364799	1871.87
AT5G62430	grey	0.128833	34.6165		AT1G28650.1	green	0.346072	1400.01
AT5G62440	grey	0.17788	37.6882		AT1G28660.1	magenta	0.367728	2806.6
AT5G63800	grey	0.148073	50.2292		AT1G28670.1	black	0.261296	305.875
AT5G64040	grey	0.108687	22.8573		AT1G28760.1	lightgreen	0.363415	1918.57
AT5G64770	grey	0.176946	41.4214		AT1G28960.4	blue	0.359702	1596.05
AT5G64840	grey	0.117084	17.8526		AT1G29040.2	red	0.364878	991.259
AT5G65550	grey	0.0789914	6.15653		AT1G29050.1	yellow	0.348764	1409.07
AT5G65610	grey	0.211993	81.2188		AT1G29060.1	greenyellow	0.37121	2898.48
AT5G65830	grey	0.261196	159.059		AT1G29070.1	grey	0.360842	3132.85
AT5G66040	grey	0.090534	6.30898		AT1G29100.1	black	0.331129	1415.6
AT5G66280	grey	0.0684929	2.66155		AT1G29120.2	orange	0.152849	7.96883
AT5G66455	grey	0.112197	19.7424		AT1G29140.1	lightyellow	0.357133	1703.09
AT5G66570	grey	0.245561	144.503		AT1G29160.1	pink	0.30998	1022.65
AT5G66590	grey	0.124052	28.368		AT1G29170.1	cyan	0.354964	1927.23
AT5G67310	grey	0.14264	44.7376		AT1G29195.1	turquoise	0.344177	2339.44
AT5G67350	grey	0.136399	14.4741		AT1G29230.1	black	0.324454	1158.2
AT5G67360	grey	0.0816809	7.88201		AT1G29240.1	steelblue	0.362943	2452.27
AT5G67390	grey	0.10161	3.92323		AT1G29250.1	orange	0.234517	106.266
AT5G67490	grey	0.258372	144.123		AT1G29280.1	saddlebrown	0.329693	961.744
AT1G01240	turquoise	0.26761	164.199		AT1G29290.1	midnightblue	0.362907	2131.55
AT1G01490	turquoise	0.258897	189.627		AT1G29300.1	green	0.345427	1517.02
AT1G01840	turquoise	0.257837	123.253		AT1G29330.1	steelblue	0.364032	2296.52
AT1G02110	turquoise	0.290543	277.394		AT1G29380.1	tan	0.250102	283.863
AT1G02710	turquoise	0.195308	89.7487		AT1G29395.1	royalblue	0.331941	1029.87
AT1G03130	turquoise	0.278934	241.497		AT1G29400.1	greenyellow	0.376612	805.223
AT1G03140	turquoise	0.309699	308.956		AT1G29400.2	purple	0.358103	2031.98
AT1G03440	turquoise	0.254653	111.92		AT1G29420.1	grey	0.203469	134.213
AT1G03600	turquoise	0.294986	325.422		AT1G29430.1	brown	0.335391	1054.51
AT1G03850	turquoise	0.289966	292.324		AT1G29440.1	midnightblue	0.346375	1061.4
AT1G03980	turquoise	0.249378	150.829		AT1G29450.1	turquoise	0.329948	994.29
AT1G04030	turquoise	0.280934	190.49		AT1G29460.1	grey	0.300996	754.25
AT1G04260	turquoise	0.282098	185.792		AT1G29465.1	darkturquoise	0.217436	111.762
AT1G05190	turquoise	0.242869	106.957		AT1G29470.1	black	0.325356	1183.99
AT1G05575	turquoise	0.288853	220.278		AT1G29470.2	tan	0.309408	290.952
AT1G05730	turquoise	0.212034	68.5364		AT1G29500.1	midnightblue	0.340248	1214.98
AT1G05750	turquoise	0.266844	168.373		AT1G29510.1	brown	0.334526	905.603
AT1G05835	turquoise	0.161687	21.4283		AT1G29520.1	yellow	0.353222	1888.51
AT1G06250	turquoise	0.263769	68.9042		AT1G29530.1	lightyellow	0.358943	2613.33
AT1G06260	turquoise	0.29406	166.785		AT1G29640.1	salmon	0.363369	2616.51
AT1G06680	turquoise	0.288525	278.264		AT1G29660.1	steelblue	0.362955	2704.08
AT1G07128	turquoise	0.253021	119.431		AT1G29670.1	midnightblue	0.364806	2948.68
AT1G07150	turquoise	0.293213	318.49		AT1G29700.1	pink	0.284067	851.879
AT1G07240	turquoise	0.283687	192.029		AT1G29720.1	cyan	0.356223	2263.49
AT1G07250	turquoise	0.283965	231.478		AT1G29750.2	turquoise	0.315557	924.714
AT1G07280	turquoise	0.293118	314.284		AT1G29760.1	grey	0.363483	3060.66
AT1G07485	turquoise	0.282395	206.771		AT1G29770.1	black	0.303871	549.447
AT1G07710	turquoise	0.230431	36.2817		AT1G29790.1	lightcyan	0.225482	376.291
AT1G07720	turquoise	0.162742	38.0536		AT1G29800.1	lightgreen	0.338345	2088.36
AT1G07901	turquoise	0.202631	63.3939		AT1G29800.2	turquoise	0.306387	823.697
AT1G08230	turquoise	0.304398	284.979		AT1G29810.1	darkred	0.36889	1452.89
AT1G08270	turquoise	0.192058	22.199		AT1G29820.2	turquoise	0.286353	6.71567
AT1G08380	turquoise	0.247222	138.658		AT1G29840.1	brown	0.347516	1304.66
AT1G08460	turquoise	0.276996	221.965		AT1G29860.1	midnightblue	0.364645	1615.79
AT1G08590	turquoise	0.273719	282.476		AT1G29880.1	black	0.258445	495.008
AT1G08940	turquoise	0.295772	256.309		AT1G29890.2	blue	0.34693	1129.96
AT1G09310	turquoise	0.237928	126.624		AT1G29900.1	black	0.212752	445.397
AT1G09421	turquoise	0.311561	270.599		AT1G29910.1	green	0.342442	2033.11
AT1G10460	turquoise	0.275645	112.753		AT1G29920.1	green	0.351774	2379.21
AT1G11330	turquoise	0.182667	83.856		AT1G29930.1	green	0.347389	2008.39
AT1G11430	turquoise	0.256701	81.5424		AT1G29940.1	paleturquoise	0.271426	369.088
AT1G11860	turquoise	0.278951	201.037		AT1G29965.1	orange	0.164007	38.9747
AT1G12060	turquoise	0.28121	234.313		AT1G29970.1	darkred	0.370342	2266.45
AT1G12310	turquoise	0.267977	136.084		AT1G29980.1	red	0.361066	1590.65
AT1G13330	turquoise	0.3097	274.187		AT1G30040.1	turquoise	0.324312	992.356
AT1G13920	turquoise	0.249049	39.7801		AT1G30040.2	pink	0.241508	417.354
AT1G13930	turquoise	0.262001	158.731		AT1G30090.1	greenyellow	0.368441	2301.06
AT1G14070	turquoise	0.248305	185.288		AT1G30110.1	turquoise	0.166615	7.02354
AT1G14210	turquoise	0.234125	112.564		AT1G30120.1	cyan	0.352049	2153
AT1G14580	turquoise	0.246218	92.5246		AT1G30135.1	turquoise	0.336542	1056.99
AT1G15100	turquoise	0.268627	144.345		AT1G30220.1	salmon	0.362812	3090.92
AT1G15160	turquoise	0.273069	186.489		AT1G30230.1	grey	0.176186	150.529
AT1G15170	turquoise	0.283237	182.386		AT1G30250.1	magenta	0.370659	2484.01
AT1G15405	turquoise	0.306145	229.821		AT1G30260.1	yellow	0.320249	779.229
AT1G15810	turquoise	0.285204	250.087		AT1G30270.1	greenyellow	0.374292	2847.1
AT1G15820	turquoise	0.291187	262.086		AT1G30280.1	yellow	0.351508	1440.68
AT1G16510	turquoise	0.301043	306.886		AT1G30300.1	darkolivegreen	0.378805	871.632
AT1G16730	turquoise	0.252274	139.564		AT1G30360.1	turquoise	0.32693	1324.73
AT1G17100	turquoise	0.22171	65.0455		AT1G30370.1	pink	0.263706	515.227
AT1G17230	turquoise	0.257432	198.588		AT1G30380.1	lightyellow	0.355813	2457.69
AT1G17232	turquoise	0.216732	106.378		AT1G30400.2	magenta	0.368349	2221.93
AT1G17744	turquoise	0.294742	295.152		AT1G30440.1	darkorange	0.167558	100.8
AT1G17745	turquoise	0.297825	257.872		AT1G30500.2	red	0.359568	1789.08
AT1G18000	turquoise	0.282429	322.92		AT1G30520.1	grey60	0.366763	3061.15
AT1G18010	turquoise	0.284062	323.522		AT1G30530.1	turquoise	0.307887	807.669
AT1G18100	turquoise	0.263053	190.635		AT1G30570.1	brown	0.340713	1374.28
AT1G18382	turquoise	0.250302	99.6581		AT1G30600.1	red	0.362943	2573.01
AT1G18390	turquoise	0.279807	123.166		AT1G30610.2	blue	0.341228	1636.88
AT1G18420	turquoise	0.285686	303.276		AT1G30620.1	brown	0.368342	2487.98
AT1G18590	turquoise	0.283778	129.459		AT1G30640.1	grey60	0.371456	3014.11
AT1G18735	turquoise	0.282946	275.792		AT1G30690.1	darkturquoise	0.292557	506.758
AT1G20340	turquoise	0.282746	252.219		AT1G30700.1	salmon	0.361983	2329.59
AT1G20440	turquoise	0.283033	252.441		AT1G30720.1	turquoise	0.34538	1240.31
AT1G20450	turquoise	0.290798	197.006		AT1G30755.1	brown	0.364631	2648.98
AT1G21000	turquoise	0.301569	318.5		AT1G30757.1	brown	0.338869	980.569
AT1G21170	turquoise	0.287732	228.016		AT1G30810.2	greenyellow	0.370061	2555.18
AT1G21500	turquoise	0.281293	194.126		AT1G30840.1	turquoise	0.229998	11.6542
AT1G21510	turquoise	0.161845	31.3018		AT1G30860.1	skyblue	0.291461	420.32
AT1G21670	turquoise	0.28821	306.569		AT1G30880.1	tan	0.279805	482.517
AT1G21695	turquoise	0.19816	52.0437		AT1G30890.1	brown	0.370632	2436.03
AT1G21780	turquoise	0.287669	228.265		AT1G30900.1	saddlebrown	0.327639	1003.62
AT1G22190	turquoise	0.193437	45.426		AT1G30990.1	cyan	0.360287	1780.53
AT1G22230	turquoise	0.300523	228.475		AT1G31070.2	tan	0.242779	232.26
AT1G22330	turquoise	0.258704	86.8894		AT1G31120.1	brown	0.365563	2475.85
AT1G22360	turquoise	0.26515	136.257		AT1G31150.1	grey	0.235486	402.669
AT1G22640	turquoise	0.181241	25.7899		AT1G31160.1	cyan	0.351326	2320.13
AT1G23010	turquoise	0.305008	309.257		AT1G31170.1	darkturquoise	0.273594	350.599
AT1G24350	turquoise	0.282588	103.723		AT1G31180.1	darkgrey	0.178961	95.5166
AT1G25275	turquoise	0.253493	55.9403		AT1G31190.1	turquoise	0.348632	1884.53
AT1G25400	turquoise	0.291121	264.577		AT1G31200.1	brown	0.348677	868.068
AT1G25550	turquoise	0.302136	359.866		AT1G31230.1	pink	0.261411	658.587
AT1G26208	turquoise	0.286527	247.513		AT1G31240.1	blue	0.357884	1628.58
AT1G26210	turquoise	0.288619	250.797		AT1G31280.1	darkred	0.373566	2734.25
AT1G26218	turquoise	0.305154	346.559		AT1G31330.1	lightyellow	0.352764	2207.88
AT1G26380	turquoise	0.317532	262.548		AT1G31335.1	turquoise	0.32753	520.759
AT1G26800	turquoise	0.190006	72.816		AT1G31350.1	blue	0.367219	2651.79
AT1G27100	turquoise	0.279661	202.377		AT1G31410.1	cyan	0.349261	2016.41
AT1G27210	turquoise	0.289695	255.091		AT1G31420.1	pink	0.297508	945.819
AT1G28190	turquoise	0.297504	283.916		AT1G31420.2	green	0.34104	1738.2
AT1G28230	turquoise	0.296438	307.821		AT1G31470.1	turquoise	0.346416	1503.27
AT1G29790	turquoise	0.292169	325.523		AT1G31480.1	lightgreen	0.357229	2550.01
AT1G29910	turquoise	0.286389	285.892		AT1G31485.1	green	0.356043	2046.94
AT1G29920	turquoise	0.291371	313.078		AT1G31540.1	black	0.26923	325.302
AT1G29930	turquoise	0.289911	329.768		AT1G31550.1	grey	0.189142	187.207
AT1G30282	turquoise	0.283029	207.089		AT1G31550.2	darkorange	0.197257	225.939
AT1G30473	turquoise	0.293633	304.522		AT1G31580.1	lightcyan	0.226695	300.003
AT1G30835	turquoise	0.296305	233.386		AT1G31650.1	pink	0.258438	628.348
AT1G31200	turquoise	0.280511	231.933		AT1G31660.1	paleturquoise	0.193886	90.8126
AT1G32640	turquoise	0.214215	43.6578		AT1G31690.1	skyblue	0.32687	989.118
AT1G33240	turquoise	0.264624	158.415		AT1G31710.1	brown	0.358021	1472.71
AT1G33430	turquoise	0.292074	248.388		AT1G31750.1	blue	0.339907	1496.79
AT1G34110	turquoise	0.204929	51.2226		AT1G31770.1	darkgreen	0.304016	745.098
AT1G35210	turquoise	0.260216	127.042		AT1G31800.1	violet	0.360807	2959.9
AT1G35430	turquoise	0.28328	228.024		AT1G31814.1	blue	0.366693	1875.21
AT1G44120	turquoise	0.258715	62.2296		AT1G31817.1	orange	0.154732	8.18342
AT1G44770	turquoise	0.233199	58.0252		AT1G31820.1	purple	0.351753	1726.25
AT1G46554	turquoise	0.268163	200.705		AT1G31830.1	brown	0.366529	2333.63
AT1G46768	turquoise	0.288185	183.659		AT1G31830.2	blue	0.364386	2184.34
AT1G47410	turquoise	0.263909	70.4634		AT1G31835.1	brown	0.368409	2013.27
AT1G48315	turquoise	0.300154	293.694		AT1G31860.1	yellow	0.333799	1194.64
AT1G48960	turquoise	0.245358	39.3315		AT1G31910.1	royalblue	0.351181	1169
AT1G48970	turquoise	0.293603	266.848		AT1G31920.1	lightyellow	0.356496	2302.79
AT1G49000	turquoise	0.299846	304.528		AT1G31970.1	paleturquoise	0.199375	100.162
AT1G49500	turquoise	0.192664	38.4027		AT1G32060.1	green	0.348776	2022.21
AT1G49650	turquoise	0.2852	175.144		AT1G32070.1	lightcyan	0.161254	29.6958
AT1G49660	turquoise	0.288522	323.205		AT1G32070.2	black	0.298464	186.181
AT1G49780	turquoise	0.279379	232.292		AT1G32070.3	pink	0.265369	286.608
AT1G50270	turquoise	0.290241	322.483		AT1G32080.1	violet	0.362057	2895.49
AT1G50640	turquoise	0.306026	224.631		AT1G32090.1	black	0.305372	795.248
AT1G50750	turquoise	0.168177	33.9012		AT1G32100.1	saddlebrown	0.358339	1872.26
AT1G50900	turquoise	0.179789	53.5493		AT1G32130.1	greenyellow	0.372532	3133.93
AT1G50910	turquoise	0.311373	343.277		AT1G32190.1	darkorange	0.160685	126.679
AT1G51080	turquoise	0.295243	265.383		AT1G32200.1	darkorange	0.19449	115.115
AT1G51400	turquoise	0.275952	134.177		AT1G32200.2	tan	0.246052	240.478
AT1G51645	turquoise	0.243154	53.6888		AT1G32220.1	salmon	0.35543	2146.86
AT1G52810	turquoise	0.297612	224.046		AT1G32230.1	darkred	0.373007	2290.68
AT1G53541	turquoise	0.228491	26.6289		AT1G32230.2	darkred	0.371682	2496.15
AT1G53785	turquoise	0.286063	214.063		AT1G32230.3	blue	0.355824	1893.71
AT1G53801	turquoise	0.254853	183.679		AT1G32330.1	magenta	0.367214	2481.01
AT1G53887	turquoise	0.315568	277.173		AT1G32340.1	red	0.368814	2292.99
AT1G54040	turquoise	0.28989	269.447		AT1G32350.1	midnightblue	0.36504	2652.75
AT1G54160	turquoise	0.227363	69.0047		AT1G32440.1	turquoise	0.321997	1015.58
AT1G54355	turquoise	0.304834	337.682		AT1G32450.1	turquoise	0.323504	1306.95
AT1G54410	turquoise	0.219955	70.8692		AT1G32460.1	grey	0.363514	3121.53
AT1G54790	turquoise	0.222834	120.719		AT1G32470.1	lightyellow	0.355284	2707.66
AT1G55152	turquoise	0.214371	30.7688		AT1G32500.1	brown	0.315004	672.256
AT1G55210	turquoise	0.282731	202.902		AT1G32540.2	pink	0.267352	497.384
AT1G55365	turquoise	0.29637	299.945		AT1G32550.1	cyan	0.355086	2596.95
AT1G55670	turquoise	0.22362	71.4123		AT1G32560.1	salmon	0.363024	2949.07
AT1G56242	turquoise	0.256417	106.782		AT1G32580.1	grey	0.163374	137.132
AT1G56520	turquoise	0.267194	182.049		AT1G32700.1	purple	0.334904	927.882
AT1G56580	turquoise	0.27461	180.887		AT1G32740.1	salmon	0.362842	2047.09
AT1G56710	turquoise	0.277811	103.785		AT1G32760.1	turquoise	0.334654	1334.56
AT1G58140	turquoise	0.285033	267.572		AT1G32780.1	brown	0.354007	1915.12
AT1G58190	turquoise	0.165324	17.2645		AT1G32790.1	royalblue	0.327206	904.601
AT1G58889	turquoise	0.192768	89.0199		AT1G32810.2	red	0.37263	2578.36
AT1G59265	turquoise	0.235124	122.996		AT1G32860.1	saddlebrown	0.327058	781.699
AT1G59590	turquoise	0.283202	148.627		AT1G32870.1	blue	0.370838	2739.58
AT1G59710	turquoise	0.301368	286.182		AT1G32900.1	pink	0.239306	481.81
AT1G59970	turquoise	0.248739	127.02		AT1G32920.1	turquoise	0.348969	805.02
AT1G60920	turquoise	0.187968	16.4586		AT1G32940.1	brown	0.370362	2873.25
AT1G61415	turquoise	0.29914	319.462		AT1G32950.1	violet	0.363966	2644.56
AT1G61520	turquoise	0.290431	275.729		AT1G32960.1	yellow	0.364228	2332.36
AT1G61740	turquoise	0.242658	66.7946		AT1G32990.1	cyan	0.352609	2787.74
AT1G62422	turquoise	0.284651	224.918		AT1G33030.1	midnightblue	0.365711	2713.17
AT1G62600	turquoise	0.283908	162.379		AT1G33040.1	blue	0.357803	2928.69
AT1G62620	turquoise	0.176055	20.4491		AT1G33050.1	darkgreen	0.362863	1704.06
AT1G62810	turquoise	0.182266	81.3029		AT1G33080.1	turquoise	0.175144	88.623
AT1G62850	turquoise	0.290036	329.516		AT1G33102.1	royalblue	0.32985	996.783
AT1G63370	turquoise	0.287807	238.935		AT1G33110.1	greenyellow	0.367703	2011.65
AT1G63390	turquoise	0.275444	141.327		AT1G33120.1	orange	0.228257	82.7892
AT1G63850	turquoise	0.1943	45.2362		AT1G33140.1	orange	0.231956	90.5538
AT1G64640	turquoise	0.169688	11.8491		AT1G33170.1	brown	0.367719	2642.9
AT1G64710	turquoise	0.26962	132.224		AT1G33240.1	green	0.350221	2005.31
AT1G65520	turquoise	0.232138	99.7008		AT1G33270.1	greenyellow	0.375885	2725.41
AT1G66880	turquoise	0.206134	96.2541		AT1G33290.1	turquoise	0.325067	909.497
AT1G66930	turquoise	0.26133	130.964		AT1G33340.1	turquoise	0.220087	185.551
AT1G66980	turquoise	0.289956	324.857		AT1G33415.2	brown	0.360315	2137.47
AT1G67090	turquoise	0.257942	170.637		AT1G33420.1	steelblue	0.343618	1371.25
AT1G67710	turquoise	0.236808	74.3499		AT1G33440.1	red	0.364511	1858.33
AT1G67740	turquoise	0.292685	284.329		AT1G33475.1	yellow	0.356009	766.7
AT1G67855	turquoise	0.296285	279.11		AT1G33480.1	steelblue	0.361112	2361
AT1G67860	turquoise	0.301403	184.24		AT1G33560.1	steelblue	0.367342	2606.99
AT1G67865	turquoise	0.189681	38.114		AT1G33590.1	magenta	0.356818	2554.81
AT1G67920	turquoise	0.256924	165.274		AT1G33600.1	lightgreen	0.348822	2052.06
AT1G68110	turquoise	0.277773	242.489		AT1G33610.1	blue	0.34211	1179.56
AT1G68440	turquoise	0.317079	189.747		AT1G33700.1	darkorange	0.0724165	2.85044
AT1G68590	turquoise	0.184717	18.0582		AT1G33760.1	yellow	0.291468	451.544
AT1G68840	turquoise	0.289174	243.515		AT1G33770.1	green	0.344572	1056.64
AT1G68870	turquoise	0.210631	48.1155		AT1G33800.1	darkgreen	0.338552	952.081
AT1G68940	turquoise	0.285049	281.536		AT1G33810.1	blue	0.351471	2330.75
AT1G68945	turquoise	0.299322	282.985		AT1G33811.1	purple	0.347966	1476.58
AT1G69260	turquoise	0.287359	266.962		AT1G33930.1	red	0.349466	1334.7
AT1G69572	turquoise	0.311326	344.492		AT1G33960.1	yellow	0.361287	2062.56
AT1G69690	turquoise	0.280251	190.002		AT1G33970.1	blue	0.370282	1729.53
AT1G69890	turquoise	0.304042	291.15		AT1G33970.2	yellow	0.337906	914.644
AT1G69910	turquoise	0.16302	43.147		AT1G33970.3	blue	0.365248	1002.58
AT1G70600	turquoise	0.183493	41.6389		AT1G33970.4	darkgreen	0.20821	119.608
AT1G70770	turquoise	0.284849	253.987		AT1G33970.5	greenyellow	0.371185	2504.04
AT1G70940	turquoise	0.285723	207.402		AT1G33980.1	greenyellow	0.372181	3104.85
AT1G71180	turquoise	0.292113	325.941		AT1G34000.1	green	0.34254	1655.92
AT1G71528	turquoise	0.298022	287.162		AT1G34010.1	salmon	0.357366	1933.73
AT1G71910	turquoise	0.288157	257.492		AT1G34030.1	orange	0.228238	120.539
AT1G71970	turquoise	0.289201	196.576		AT1G34060.1	purple	0.357458	1935.3
AT1G72270	turquoise	0.288191	249.352		AT1G34065.1	yellow	0.321546	821.633
AT1G72860	turquoise	0.261032	141.685		AT1G34130.1	darkgrey	0.150371	131.902
AT1G72870	turquoise	0.275261	158.731		AT1G34180.1	steelblue	0.361788	2198.18
AT1G72920	turquoise	0.279946	150.207		AT1G34190.1	darkred	0.373688	2516.03
AT1G73480	turquoise	0.214046	82.6318		AT1G34210.1	black	0.250192	218
AT1G73880	turquoise	0.289205	292.265		AT1G34220.2	blue	0.335882	1065.46
AT1G74070	turquoise	0.292144	150.629		AT1G34260.1	blue	0.359423	2643.21
AT1G74470	turquoise	0.241267	120.246		AT1G34300.1	darkgreen	0.350874	1481.36
AT1G74480	turquoise	0.287718	238.139		AT1G34320.1	red	0.364051	1878.91
AT1G75295	turquoise	0.234318	58.4248		AT1G34340.1	grey	0.358411	2701.12
AT1G75360	turquoise	0.279967	142.178		AT1G34350.1	white	0.220133	38.4689
AT1G75540	turquoise	0.261291	150.206		AT1G34418.1	red	0.363587	962.5
AT1G75820	turquoise	0.234942	98.9454		AT1G34420.1	saddlebrown	0.342751	1417.32
AT1G75920	turquoise	0.275057	114.342		AT1G34430.1	cyan	0.350748	2583.08
AT1G76070	turquoise	0.214208	51.5218		AT1G34580.1	skyblue	0.300025	563.321
AT1G76090	turquoise	0.20134	33.2611		AT1G34640.1	turquoise	0.341949	1484.22
AT1G76180	turquoise	0.210691	50.7394		AT1G34750.1	red	0.361549	2111.31
AT1G76590	turquoise	0.292984	266.79		AT1G35140.1	yellow	0.291357	361.232
AT1G76880	turquoise	0.271429	148.755		AT1G35180.1	royalblue	0.356477	2063.43
AT1G77131	turquoise	0.281564	283.832		AT1G35190.1	greenyellow	0.373484	2842.55
AT1G77670	turquoise	0.28431	228.681		AT1G35210.1	grey	0.080693	8.65303
AT1G77992	turquoise	0.198413	46.5181		AT1G35230.1	yellow	0.32203	827.266
AT1G78190	turquoise	0.286619	243.279		AT1G35320.1	yellow	0.337797	1055.93
AT1G78270	turquoise	0.225	137.978		AT1G35340.1	brown	0.344371	1645.86
AT1G78476	turquoise	0.264168	7.83891		AT1G35420.1	green	0.326754	1394.67
AT1G79040	turquoise	0.260852	122.596		AT1G35516.1	darkorange	0.223551	163.945
AT1G79500	turquoise	0.295229	224.798		AT1G35560.1	lightcyan	0.218846	272.336
AT1G79529	turquoise	0.262662	75.7279		AT1G35612.1	pink	0.245582	406.144
AT1G79530	turquoise	0.202268	57.8576		AT1G35660.1	red	0.371677	2287.47
AT1G79620	turquoise	0.172172	62.7815		AT1G35680.1	grey	0.356086	2913.5
AT1G79700	turquoise	0.252963	75.6261		AT1G35710.1	tan	0.285472	553.808
AT1G79710	turquoise	0.290949	312.468		AT1G35780.1	tan	0.304784	403.961
AT1G79850	turquoise	0.276403	158.538		AT1G35910.1	black	0.336032	1432.44
AT1G80180	turquoise	0.269494	182.904		AT1G36310.2	darkgrey	0.127017	52.3815
AT1G80320	turquoise	0.202874	83.3237		AT1G36370.1	blue	0.355172	1226.31
AT1G80450	turquoise	0.210235	50.0501		AT1G36380.1	brown	0.362275	2666.63
AT1G80780	turquoise	0.291544	290.123		AT1G36390.1	yellow	0.325441	619.65
AT2G01410	turquoise	0.283814	211.973		AT1G36390.2	blue	0.365125	1624.26
AT2G01630	turquoise	0.313135	347.017		AT1G36622.1	brown	0.367168	2861.09
AT2G01850	turquoise	0.271944	121.298		AT1G36640.1	green	0.338167	949.158
AT2G03410	turquoise	0.284505	273.566		AT1G36940.1	cyan	0.349732	1154.06
AT2G03440	turquoise	0.243452	24.1224		AT1G36990.1	greenyellow	0.378118	2832.82
AT2G03750	turquoise	0.277946	215.23		AT1G38065.1	magenta	0.355656	2588.84
AT2G03760	turquoise	0.297948	305.685		AT1G38131.1	lightgreen	0.343937	2329.08
AT2G04110	turquoise	0.254205	92.8345		AT1G41830.1	yellow	0.354985	1995.53
AT2G04378	turquoise	0.262792	165.547		AT1G41880.1	white	0.209703	140.413
AT2G04890	turquoise	0.25337	77.3907		AT1G42430.1	turquoise	0.337866	1435.64
AT2G05070	turquoise	0.285293	243.138		AT1G42480.1	darkgrey	0.124873	77.1999
AT2G05100	turquoise	0.280143	220.371		AT1G42550.1	turquoise	0.337695	1078.63
AT2G05380	turquoise	0.175953	32.7983		AT1G42960.1	pink	0.24774	216.922
AT2G05812	turquoise	0.288171	265.325		AT1G42970.1	lightyellow	0.352408	2315.57
AT2G05915	turquoise	0.242931	62.2082		AT1G43160.1	black	0.32168	1013.97
AT2G07080	turquoise	0.297607	334.229		AT1G43170.1	white	0.176647	146.208
AT2G07667	turquoise	0.203069	44.982		AT1G43170.9	orange	0.121043	4.75297
AT2G07671	turquoise	0.231437	8.50342		AT1G43190.1	turquoise	0.156956	11.7476
AT2G07693	turquoise	0.254982	126.02		AT1G43245.1	red	0.357931	1212.3
AT2G07697	turquoise	0.284943	238.203		AT1G43560.1	midnightblue	0.353143	2392.29
AT2G07706	turquoise	0.29572	180.528		AT1G43580.1	lightcyan	0.220956	442.567
AT2G07714	turquoise	0.177243	8.89776		AT1G43590.1	blue	0.363231	555.739
AT2G07783	turquoise	0.211997	119.479		AT1G43650.1	pink	0.265038	565.546
AT2G07835	turquoise	0.172912	35.9879		AT1G43650.2	lightcyan	0.130919	22.6688
AT2G09800	turquoise	0.217129	62.7931		AT1G43670.1	midnightblue	0.357029	1927.54
AT2G10920	turquoise	0.157894	17.7547		AT1G43700.1	purple	0.35504	1591.19
AT2G10950	turquoise	0.183067	45.5738		AT1G43770.1	greenyellow	0.373044	2615.03
AT2G11240	turquoise	0.248913	101.929		AT1G43790.1	yellow	0.360849	1942.1
AT2G13430	turquoise	0.289822	246.768		AT1G43850.2	purple	0.316766	299.495
AT2G14560	turquoise	0.288059	244.945		AT1G43890.1	grey60	0.370724	2326.16
AT2G15220	turquoise	0.287459	206.87		AT1G43910.1	magenta	0.367822	2178.27
AT2G15580	turquoise	0.299015	290.008		AT1G44000.1	violet	0.359795	2884.47
AT2G15910	turquoise	0.253186	122.892		AT1G44100.1	blue	0.365741	2389.74
AT2G16245	turquoise	0.259425	108.762		AT1G44130.1	brown	0.362555	2223.36
AT2G16720	turquoise	0.270057	105.907		AT1G44170.2	magenta	0.354541	2170.98
AT2G17240	turquoise	0.237162	65.4112		AT1G44350.1	grey60	0.375022	2518.12
AT2G17300	turquoise	0.260241	57.1048		AT1G44446.1	salmon	0.360785	2346.86
AT2G17705	turquoise	0.278732	256.255		AT1G44446.2	turquoise	0.341305	1259.74
AT2G17920	turquoise	0.261052	116.208		AT1G44446.3	lightgreen	0.352131	1900.22
AT2G18050	turquoise	0.277481	176.826		AT1G44542.1	black	0.304742	854.776
AT2G18570	turquoise	0.275886	111.591		AT1G44575.1	cyan	0.354926	2717.08
AT2G18670	turquoise	0.213071	61.003		AT1G44575.2	brown	0.351438	1206.37
AT2G19310	turquoise	0.22486	53.8936		AT1G44750.1	lightcyan	0.196862	27.7676
AT2G19550	turquoise	0.260382	57.2813		AT1G44750.2	darkred	0.363948	1722.63
AT2G19570	turquoise	0.240023	75.0918		AT1G44760.1	tan	0.276015	80.1232
AT2G19780	turquoise	0.273256	208.07		AT1G44770.1	blue	0.362426	2407.99
AT2G20950	turquoise	0.26317	166.38		AT1G44800.1	darkgreen	0.309791	747.923
AT2G20960	turquoise	0.235717	34.7736		AT1G44820.1	blue	0.365952	2139.82
AT2G21180	turquoise	0.315716	330.159		AT1G44835.1	orange	0.11831	29.4512
AT2G21185	turquoise	0.311885	344.835		AT1G44900.1	purple	0.365894	1413.42
AT2G23140	turquoise	0.279441	239.862		AT1G44920.1	cyan	0.352271	2286.42
AT2G23290	turquoise	0.248232	106.722		AT1G44960.1	grey60	0.371805	3113.4
AT2G23672	turquoise	0.295162	334.895		AT1G45010.1	steelblue	0.362217	2653.65
AT2G24285	turquoise	0.304172	212.788		AT1G45130.1	brown	0.364358	2359.45
AT2G24545	turquoise	0.294852	200.802		AT1G45145.1	red	0.371213	2911.68
AT2G24750	turquoise	0.234237	29.363		AT1G45150.1	grey60	0.370858	3076.81
AT2G24760	turquoise	0.186572	41.8091		AT1G45163.1	lightcyan	0.217311	269.285
AT2G25450	turquoise	0.226144	70.4306		AT1G45191.2	brown	0.343594	1564.88
AT2G25625	turquoise	0.279197	307.66		AT1G45201.1	green	0.340609	1715.43
AT2G25964	turquoise	0.235121	48.7366		AT1G45201.2	brown	0.341099	184.291
AT2G26215	turquoise	0.274815	157.035		AT1G45207.2	red	0.367971	2844.12
AT2G26500	turquoise	0.27586	198.419		AT1G45230.1	pink	0.244382	447.697
AT2G26730	turquoise	0.290748	212.248		AT1G45474.1	tan	0.242124	104.223
AT2G27130	turquoise	0.238056	116.996		AT1G45474.2	midnightblue	0.358437	2099.15
AT2G27310	turquoise	0.274213	256.724		AT1G45688.1	turquoise	0.325187	1225.69
AT2G27770	turquoise	0.289699	241.175		AT1G45976.1	blue	0.366149	2581.41
AT2G28400	turquoise	0.285236	304.422		AT1G46264.1	yellow	0.323942	719.898
AT2G28671	turquoise	0.274735	160.742		AT1G46480.1	royalblue	0.307821	372.539
AT2G28710	turquoise	0.305911	195.048		AT1G46554.1	red	0.36795	2218.24
AT2G28720	turquoise	0.206478	81.1941		AT1G46768.1	yellow	0.370509	2630.67
AT2G29090	turquoise	0.24472	128.929		AT1G47128.1	blue	0.359088	2332.13
AT2G29280	turquoise	0.290887	208.865		AT1G47210.1	turquoise	0.262394	1.05604
AT2G30040	turquoise	0.280738	177.632		AT1G47210.2	tan	0.221228	26.821
AT2G30360	turquoise	0.286399	191.329		AT1G47290.1	turquoise	0.300948	400.527
AT2G30550	turquoise	0.308492	322.611		AT1G47380.1	blue	0.351833	1504.45
AT2G30570	turquoise	0.260967	179.6		AT1G47410.2	brown	0.354436	1086.71
AT2G31390	turquoise	0.283204	305.653		AT1G47510.1	green	0.339099	1327.89
AT2G31585	turquoise	0.208089	77.1502		AT1G47520.1	red	0.356926	1436.98
AT2G31990	turquoise	0.288506	253.96		AT1G47560.1	magenta	0.363698	2592.83
AT2G32179	turquoise	0.249385	219.372		AT1G47565.1	grey	0.35635	2364.84
AT2G32470	turquoise	0.303169	284.584		AT1G47580.1	green	0.354374	1986.1
AT2G32490	turquoise	0.249054	134.639		AT1G47655.1	cyan	0.354536	2185.25
AT2G33400	turquoise	0.274716	163.71		AT1G47670.1	salmon	0.359465	2525.09
AT2G33815	turquoise	0.320649	292.75		AT1G47740.1	green	0.356353	2553.54
AT2G33855	turquoise	0.234453	150.816		AT1G47750.1	blue	0.371218	2914.26
AT2G34080	turquoise	0.2905	278.037		AT1G47890.1	midnightblue	0.364752	2577.65
AT2G34180	turquoise	0.284399	221.419		AT1G47900.1	grey60	0.368287	2759.97
AT2G34420	turquoise	0.289241	279.945		AT1G47960.1	blue	0.374996	2585.73
AT2G34430	turquoise	0.289922	269.019		AT1G48000.1	steelblue	0.36464	2358.49
AT2G34930	turquoise	0.287847	132.098		AT1G48030.1	cyan	0.360059	2631.16
AT2G35000	turquoise	0.314512	252.946		AT1G48030.2	brown	0.344556	1760.76
AT2G35420	turquoise	0.224766	71.2298		AT1G48040.1	blue	0.372882	2714.99
AT2G35710	turquoise	0.18505	61.828		AT1G48090.1	purple	0.331822	847.843
AT2G35740	turquoise	0.23629	70.9569		AT1G48100.1	brown	0.344771	1048.73
AT2G35750	turquoise	0.163227	31.8893		AT1G48120.1	lightgreen	0.343554	2044.73
AT2G35859	turquoise	0.299494	325.638		AT1G48200.1	midnightblue	0.36517	2362.16
AT2G35940	turquoise	0.27522	187.488		AT1G48210.1	midnightblue	0.358774	2524.57
AT2G35945	turquoise	0.288207	253.406		AT1G48210.2	brown	0.370459	2234.09
AT2G35970	turquoise	0.272625	145.023		AT1G48260.1	magenta	0.345772	2190.84
AT2G36080	turquoise	0.304662	326.744		AT1G48280.1	turquoise	0.340448	1684.15
AT2G36090	turquoise	0.289178	260.285		AT1G48300.1	yellow	0.292938	640.566
AT2G36220	turquoise	0.29343	280.584		AT1G48320.1	grey60	0.370362	2746.05
AT2G36295	turquoise	0.301922	271.586		AT1G48330.1	turquoise	0.32994	953.749
AT2G36430	turquoise	0.295369	230.217		AT1G48350.1	magenta	0.352107	2723.57
AT2G36770	turquoise	0.188593	93.7104		AT1G48370.1	midnightblue	0.364461	2545.64
AT2G36854	turquoise	0.296425	211.936		AT1G48410.3	turquoise	0.283701	17.0778
AT2G37100	turquoise	0.239509	68.2562		AT1G48430.1	tan	0.328299	1032.5
AT2G37230	turquoise	0.190165	86.6777		AT1G48460.1	turquoise	0.204723	105.422
AT2G37720	turquoise	0.257653	105.352		AT1G48480.1	yellow	0.364113	2518.71
AT2G37830	turquoise	0.303141	340.518		AT1G48490.3	grey60	0.37007	2480.92
AT2G38150	turquoise	0.242782	106.024		AT1G48520.1	magenta	0.358649	2985.06
AT2G38340	turquoise	0.244428	86.4124		AT1G48560.1	yellow	0.364498	2499.35
AT2G38490	turquoise	0.291029	229.163		AT1G48570.1	white	0.20453	139.756
AT2G38640	turquoise	0.287096	227.766		AT1G48600.1	salmon	0.353555	1902.22
AT2G39010	turquoise	0.315958	87.4346		AT1G48605.1	saddlebrown	0.301288	360.611
AT2G39380	turquoise	0.274319	157.698		AT1G48610.1	blue	0.345831	1953.47
AT2G39730	turquoise	0.232418	118.373		AT1G48630.1	white	0.186913	122.277
AT2G40020	turquoise	0.240327	55.2689		AT1G48650.1	pink	0.254336	470.426
AT2G40850	turquoise	0.298706	268.917		AT1G48745.1	darkturquoise	0.260571	338.893
AT2G41410	turquoise	0.276424	95.7925		AT1G48750.1	darkorange	0.179229	168.937
AT2G41510	turquoise	0.295572	276.888		AT1G48770.1	tan	0.291856	391.533
AT2G41660	turquoise	0.299508	261.108		AT1G48780.1	paleturquoise	0.10443	11.9988
AT2G41750	turquoise	0.272774	171.443		AT1G48790.1	greenyellow	0.376986	2501.64
AT2G42190	turquoise	0.242018	75.0385		AT1G48830.1	darkgrey	0.171629	153.473
AT2G42250	turquoise	0.256105	162.12		AT1G48850.1	turquoise	0.135571	32.5079
AT2G42350	turquoise	0.301029	265.113		AT1G48860.1	turquoise	0.299975	853.071
AT2G42790	turquoise	0.253451	163.033		AT1G48920.1	paleturquoise	0.226642	98.1878
AT2G42870	turquoise	0.268873	135.031		AT1G48970.1	grey60	0.375208	2881.86
AT2G42900	turquoise	0.277067	213.115		AT1G49000.1	midnightblue	0.362956	2137.15
AT2G42940	turquoise	0.2517	147.365		AT1G49010.1	midnightblue	0.357009	2462.34
AT2G42980	turquoise	0.27761	192.783		AT1G49032.1	purple	0.323781	853.06
AT2G43030	turquoise	0.259154	157.246		AT1G49130.1	lightgreen	0.349154	1608.32
AT2G43060	turquoise	0.26984	169.773		AT1G49160.1	darkgrey	0.190992	4.69052
AT2G43310	turquoise	0.259668	49.6447		AT1G49160.2	brown	0.358039	1256.14
AT2G43540	turquoise	0.292159	238.083		AT1G49200.1	turquoise	0.321809	866.116
AT2G44140	turquoise	0.264287	136.74		AT1G49210.1	brown	0.347181	409.238
AT2G44430	turquoise	0.244344	187.645		AT1G49230.1	black	0.273046	427.153
AT2G44730	turquoise	0.282398	229.298		AT1G49240.1	darkorange	0.217106	272.64
AT2G45180	turquoise	0.204225	66.6649		AT1G49360.1	grey60	0.378388	2608.67
AT2G45220	turquoise	0.310118	266.677		AT1G49380.1	violet	0.362123	2876.16
AT2G45310	turquoise	0.279542	271.466		AT1G49400.1	darkgrey	0.118343	26.3422
AT2G45315	turquoise	0.26602	121.155		AT1G49405.1	magenta	0.359443	2164.01
AT2G45570	turquoise	0.259503	122.923		AT1G49430.1	yellow	0.363598	2621.26
AT2G45685	turquoise	0.188251	36.7049		AT1G49450.1	black	0.294112	568.667
AT2G46150	turquoise	0.273821	169.058		AT1G49470.1	turquoise	0.266713	412.692
AT2G46590	turquoise	0.267144	180.413		AT1G49510.1	turquoise	0.312527	1037.62
AT2G46680	turquoise	0.305796	347.429		AT1G49540.2	turquoise	0.178545	73.1905
AT2G46710	turquoise	0.300978	281.652		AT1G49580.1	grey60	0.366747	3026.82
AT2G47010	turquoise	0.277478	169.435		AT1G49590.2	magenta	0.358602	1423.1
AT2G47130	turquoise	0.295167	264.687		AT1G49600.1	orange	0.198584	132.972
AT2G48075	turquoise	0.28924	211.047		AT1G49630.2	turquoise	0.339594	788.832
AT3G01142	turquoise	0.237424	91.3851		AT1G49650.1	blue	0.363252	2929.3
AT3G01202	turquoise	0.283753	261.449		AT1G49670.1	blue	0.373242	1797.31
AT3G01290	turquoise	0.261847	165.544		AT1G49720.1	blue	0.363499	1736.21
AT3G01980	turquoise	0.308107	342.889		AT1G49730.1	brown	0.360658	2709.64
AT3G02030	turquoise	0.309876	347.64		AT1G49730.3	skyblue	0.319485	653.792
AT3G02610	turquoise	0.271531	165.006		AT1G49740.1	green	0.33896	1120.59
AT3G03470	turquoise	0.283426	213.914		AT1G49750.1	green	0.334393	1502.27
AT3G03480	turquoise	0.304855	229.804		AT1G49760.1	white	0.199201	161.769
AT3G03550	turquoise	0.291427	284.88		AT1G49780.1	brown	0.346004	1842.23
AT3G03990	turquoise	0.301896	335.731		AT1G49790.1	blue	0.368671	1359.49
AT3G04010	turquoise	0.302738	335.674		AT1G49800.1	black	0.308493	938.842
AT3G04050	turquoise	0.246451	104.953		AT1G49832.1	magenta	0.356159	2175.73
AT3G04690	turquoise	0.244132	138.611		AT1G49840.1	yellow	0.344724	868.505
AT3G04730	turquoise	0.221172	84.0461		AT1G49890.1	turquoise	0.322471	1035.83
AT3G05080	turquoise	0.221077	34.655		AT1G49900.1	salmon	0.363423	2532.4
AT3G05415	turquoise	0.221659	78.2727		AT1G49950.1	red	0.356488	1011.24
AT3G05905	turquoise	0.297709	329.549		AT1G49960.1	green	0.344527	1604.17
AT3G05937	turquoise	0.291837	329.236		AT1G49970.1	blue	0.370783	2109.13
AT3G06260	turquoise	0.262034	122.291		AT1G49975.1	green	0.352747	2268.05
AT3G06433	turquoise	0.2722	168.968		AT1G49990.1	turquoise	0.319509	940.976
AT3G06435	turquoise	0.176715	38.1816		AT1G50010.1	red	0.358799	1870.23
AT3G06470	turquoise	0.200044	43.4017		AT1G50020.1	lightgreen	0.334707	1447.13
AT3G06590	turquoise	0.297959	203.413		AT1G50040.1	purple	0.32942	844.476
AT3G06830	turquoise	0.270557	269.323		AT1G50110.1	purple	0.315056	680.552
AT3G06870	turquoise	0.290562	285.795		AT1G50260.1	midnightblue	0.359945	2595.91
AT3G07570	turquoise	0.281046	120.276		AT1G50280.1	cyan	0.357684	2293.61
AT3G08940	turquoise	0.224235	89.6845		AT1G50320.1	brown	0.341236	1566.11
AT3G09030	turquoise	0.216135	59.8322		AT1G50400.1	yellow	0.359088	1869.07
AT3G09270	turquoise	0.296915	197.329		AT1G50420.1	grey60	0.374718	2907.05
AT3G09580	turquoise	0.274431	214.056		AT1G50430.1	darkgrey	0.149645	127.093
AT3G10400	turquoise	0.285552	256.766		AT1G50450.1	midnightblue	0.361144	3078.67
AT3G10720	turquoise	0.286977	173.1		AT1G50460.1	turquoise	0.279352	499.673
AT3G10960	turquoise	0.161861	48.9591		AT1G50480.1	darkturquoise	0.274213	451.793
AT3G11090	turquoise	0.196252	12.3337		AT1G50490.1	tan	0.279518	334.249
AT3G11110	turquoise	0.309979	237.803		AT1G50570.1	greenyellow	0.376339	2673.21
AT3G11580	turquoise	0.299657	268.141		AT1G50570.2	turquoise	0.290826	231.45
AT3G12030	turquoise	0.264557	94.8533		AT1G50575.1	lightgreen	0.346007	2199.25
AT3G12500	turquoise	0.318806	302.134		AT1G50590.1	grey	0.215872	203.109
AT3G12502	turquoise	0.279972	193.07		AT1G50660.1	grey	0.191496	193.176
AT3G12780	turquoise	0.241315	135.426		AT1G50710.1	cyan	0.357326	1327.57
AT3G12915	turquoise	0.284095	217.955		AT1G50732.1	salmon	0.356603	2152.52
AT3G13061	turquoise	0.253708	206.18		AT1G50740.1	brown	0.355446	1621.09
AT3G13229	turquoise	0.308342	257.662		AT1G50840.1	lightcyan	0.139174	82.6566
AT3G13310	turquoise	0.269053	94.6363		AT1G50900.1	lightyellow	0.356025	2657.05
AT3G13440	turquoise	0.232677	87.1654		AT1G50940.1	blue	0.364737	2109.22
AT3G13672	turquoise	0.294867	243.114		AT1G50950.1	grey60	0.371598	2744.99
AT3G13720	turquoise	0.278609	176.368		AT1G51035.1	brown	0.340025	553.194
AT3G13790	turquoise	0.285535	209.82		AT1G51060.1	tan	0.320165	701.252
AT3G13810	turquoise	0.28137	209.876		AT1G51070.1	green	0.349863	2294.48
AT3G13900	turquoise	0.281795	304.29		AT1G51080.1	turquoise	0.353594	2038.93
AT3G14210	turquoise	0.254805	160.244		AT1G51090.1	darkturquoise	0.292756	410.149
AT3G14340	turquoise	0.278216	247.786		AT1G51100.1	blue	0.355851	2346.57
AT3G14415	turquoise	0.296608	297.084		AT1G51110.1	salmon	0.362359	2868.51
AT3G14440	turquoise	0.253196	136.816		AT1G51170.1	turquoise	0.240837	524.578
AT3G14610	turquoise	0.294282	351.147		AT1G51200.1	royalblue	0.353364	1542.1
AT3G14630	turquoise	0.279588	195.439		AT1G51270.2	darkgreen	0.340415	1126.44
AT3G14760	turquoise	0.222899	104.307		AT1G51310.1	darkgrey	0.121977	89.0792
AT3G14981	turquoise	0.294431	120.204		AT1G51400.1	salmon	0.362374	2112.95
AT3G15210	turquoise	0.300777	289.486		AT1G51405.1	skyblue	0.292451	399.946
AT3G15534	turquoise	0.290701	105.313		AT1G51440.1	grey	0.160332	98.9336
AT3G16130	turquoise	0.311272	333.26		AT1G51500.1	green	0.352467	2190.33
AT3G16240	turquoise	0.276329	182.566		AT1G51550.1	darkred	0.363058	1992.75
AT3G16720	turquoise	0.288551	228.707		AT1G51560.1	magenta	0.350924	1712.37
AT3G16857	turquoise	0.304773	230.244		AT1G51570.1	black	0.2974	910.442
AT3G17225	turquoise	0.143111	16.0712		AT1G51580.1	turquoise	0.313435	650.75
AT3G18950	turquoise	0.260019	167.689		AT1G51630.1	black	0.315111	1096.47
AT3G19380	turquoise	0.250612	81.9136		AT1G51645.1	royalblue	0.340931	1058.13
AT3G20610	turquoise	0.261954	117.517		AT1G51680.1	lightgreen	0.361244	2045.71
AT3G21050	turquoise	0.288783	309.618		AT1G51680.2	lightcyan	0.187559	48.4284
AT3G21055	turquoise	0.277917	230.696		AT1G51700.1	turquoise	0.314889	532.011
AT3G21780	turquoise	0.272107	168.128		AT1G51710.1	magenta	0.364959	3144
AT3G21790	turquoise	0.227618	50.9933		AT1G51720.1	blue	0.366953	2406.69
AT3G22121	turquoise	0.277785	174.755		AT1G51745.1	black	0.27211	587.25
AT3G22160	turquoise	0.264465	228.165		AT1G51760.1	red	0.370772	2817.66
AT3G22560	turquoise	0.308507	356.414		AT1G51790.1	red	0.358537	1844.97
AT3G22968	turquoise	0.276345	100.308		AT1G51800.1	yellow	0.355843	1621.62
AT3G23240	turquoise	0.287201	229.346		AT1G51860.1	brown	0.366684	2604.42
AT3G23820	turquoise	0.310004	303.537		AT1G51890.1	brown	0.362564	2049.41
AT3G24020	turquoise	0.246988	83.8647		AT1G51940.1	cyan	0.356297	2934.15
AT3G24520	turquoise	0.313506	273.523		AT1G51950.1	violet	0.365867	2189.93
AT3G24982	turquoise	0.258475	147.722		AT1G52000.1	tan	0.267118	469.708
AT3G25700	turquoise	0.262696	141.504		AT1G52040.1	tan	0.246771	362.607
AT3G25870	turquoise	0.294183	240.757		AT1G52080.1	lightgreen	0.357022	2666.1
AT3G25882	turquoise	0.294358	242.811		AT1G52140.1	tan	0.284332	188.681
AT3G26210	turquoise	0.269346	108.509		AT1G52190.1	green	0.34868	1965.52
AT3G26460	turquoise	0.266588	154.368		AT1G52200.1	royalblue	0.359532	1842.79
AT3G26590	turquoise	0.259567	146.825		AT1G52220.1	green	0.352382	2130.99
AT3G27410	turquoise	0.262602	102.002		AT1G52220.3	midnightblue	0.364695	2664.3
AT3G27690	turquoise	0.27532	213.677		AT1G52230.1	lightyellow	0.356016	2633.52
AT3G27750	turquoise	0.268854	199.242		AT1G52270.1	darkorange	0.178908	133.088
AT3G27820	turquoise	0.178167	21.6793		AT1G52280.1	magenta	0.351344	2344.18
AT3G28620	turquoise	0.28872	184.314		AT1G52290.1	black	0.289751	861.942
AT3G28630	turquoise	0.289892	132.866		AT1G52300.1	white	0.165347	241.582
AT3G28840	turquoise	0.290719	270.727		AT1G52340.1	turquoise	0.245555	288.874
AT3G29034	turquoise	0.30204	319.157		AT1G52342.1	turquoise	0.242592	371.373
AT3G44450	turquoise	0.283388	79.7714		AT1G52347.1	royalblue	0.347176	1444.86
AT3G45230	turquoise	0.269787	182.637		AT1G52400.1	darkorange	0.197037	255.91
AT3G45600	turquoise	0.235599	97.4948		AT1G52410.2	darkorange	0.211597	254.752
AT3G45970	turquoise	0.224912	30.4357		AT1G52510.1	lightyellow	0.358068	2521.51
AT3G45980	turquoise	0.257987	83.6769		AT1G52540.1	magenta	0.362865	2190.3
AT3G46600	turquoise	0.25458	97.7898		AT1G52560.1	turquoise	0.334547	741.585
AT3G46666	turquoise	0.197496	47.1858		AT1G52565.1	turquoise	0.302923	1017.89
AT3G46780	turquoise	0.28607	256.193		AT1G52590.1	lightcyan	0.238969	310.467
AT3G47480	turquoise	0.235873	142.946		AT1G52600.1	saddlebrown	0.279713	441.833
AT3G47670	turquoise	0.287474	237.836		AT1G52670.1	lightgreen	0.337779	2054.69
AT3G47800	turquoise	0.252575	130.319		AT1G52690.1	green	0.357984	1993.55
AT3G47820	turquoise	0.265305	84.6572		AT1G52720.1	salmon	0.358189	1638.91
AT3G47940	turquoise	0.272969	160.096		AT1G52750.1	purple	0.31478	721.34
AT3G48020	turquoise	0.311392	343.352		AT1G52780.1	tan	0.235056	302.883
AT3G48080	turquoise	0.305198	230.735		AT1G52800.1	darkturquoise	0.263626	416.358
AT3G49500	turquoise	0.287992	300.454		AT1G52827.1	brown	0.34395	1306.12
AT3G49580	turquoise	0.26978	88.1659		AT1G52830.1	yellow	0.345093	1375.58
AT3G49668	turquoise	0.303161	346.59		AT1G52870.2	lightcyan	0.237862	383.601
AT3G49790	turquoise	0.272833	159.369		AT1G52880.1	purple	0.346605	1314.61
AT3G50260	turquoise	0.29049	270.585		AT1G52890.1	brown	0.366239	3161.15
AT3G50480	turquoise	0.269505	146.565		AT1G52905.1	paleturquoise	0.18646	66.9186
AT3G50740	turquoise	0.282032	211.734		AT1G52910.1	purple	0.323919	896.618
AT3G50750	turquoise	0.31288	327.915		AT1G52980.1	paleturquoise	0.163315	109.939
AT3G50820	turquoise	0.239416	123.169		AT1G53000.1	black	0.287227	676.363
AT3G50840	turquoise	0.227635	103.35		AT1G53030.1	red	0.37381	2237.36
AT3G51660	turquoise	0.244769	91.436		AT1G53040.2	turquoise	0.342112	723.243
AT3G51740	turquoise	0.287838	291.207		AT1G53050.1	pink	0.237847	437.244
AT3G52072	turquoise	0.215345	62.1552		AT1G53060.1	skyblue	0.309838	588.132
AT3G52110	turquoise	0.273456	196.569		AT1G53100.1	midnightblue	0.366833	2965.28
AT3G52230	turquoise	0.234957	106.479		AT1G53110.1	darkred	0.36436	2142.08
AT3G52500	turquoise	0.298444	331.074		AT1G53120.1	turquoise	0.289309	374.491
AT3G52530	turquoise	0.167821	34.0114		AT1G53160.1	lightcyan	0.205775	221.49
AT3G52540	turquoise	0.293666	279.532		AT1G53230.1	lightcyan	0.161114	58.7058
AT3G52800	turquoise	0.243078	155.216		AT1G53240.1	blue	0.35679	2494.8
AT3G54050	turquoise	0.269527	171.185		AT1G53250.1	blue	0.354353	2250.96
AT3G54366	turquoise	0.29551	306.671		AT1G53270.1	green	0.352035	1813.13
AT3G54625	turquoise	0.240918	87.8151		AT1G53290.1	cyan	0.349242	1946.46
AT3G54890	turquoise	0.281392	277.609		AT1G53300.1	salmon	0.359632	2834.84
AT3G55090	turquoise	0.291858	295.912		AT1G53350.1	turquoise	0.330899	1107.3
AT3G55950	turquoise	0.176343	27.029		AT1G53440.1	black	0.251563	363.526
AT3G55970	turquoise	0.311033	291.698		AT1G53450.2	lightcyan	0.200607	166.682
AT3G56010	turquoise	0.266706	94.6039		AT1G53500.1	purple	0.28639	218.69
AT3G56190	turquoise	0.136905	14.3208		AT1G53520.1	darkgreen	0.35744	1791.64
AT3G56360	turquoise	0.272992	218.071		AT1G53530.1	darkgrey	0.153665	93.5028
AT3G56810	turquoise	0.309584	316.496		AT1G53560.1	blue	0.351001	1270.6
AT3G56940	turquoise	0.278779	255.006		AT1G53570.1	darkred	0.375456	2152.3
AT3G57540	turquoise	0.277488	217.994		AT1G53570.2	greenyellow	0.376018	2932.28
AT3G57710	turquoise	0.294679	310.223		AT1G53570.4	brown	0.36654	1401.16
AT3G57765	turquoise	0.27259	282.659		AT1G53580.1	darkolivegreen	0.371277	3061.37
AT3G59068	turquoise	0.289848	143.988		AT1G53625.1	green	0.35925	2141.8
AT3G59070	turquoise	0.301151	331.203		AT1G53633.1	tan	0.242551	303.58
AT3G59200	turquoise	0.298006	249.714		AT1G53645.1	paleturquoise	0.194958	100.207
AT3G59300	turquoise	0.270224	233.466		AT1G53700.1	turquoise	0.278998	291.692
AT3G59980	turquoise	0.284052	182.028		AT1G53730.1	magenta	0.35698	2846.25
AT3G60080	turquoise	0.293756	344.151		AT1G53750.1	blue	0.366341	2995.49
AT3G60320	turquoise	0.265046	163.344		AT1G53780.1	red	0.369311	1805.37
AT3G60390	turquoise	0.252755	105.732		AT1G53785.1	red	0.369516	2683.3
AT3G60590	turquoise	0.230984	109.723		AT1G53800.2	lightyellow	0.354534	1601.64
AT3G60690	turquoise	0.321241	297.942		AT1G53840.1	turquoise	0.355042	2032.93
AT3G60966	turquoise	0.299978	290.591		AT1G53885.1	purple	0.332905	594.278
AT3G61070	turquoise	0.225902	81.0888		AT1G53903.1	purple	0.33798	685.565
AT3G61190	turquoise	0.29095	308.325		AT1G53910.1	brown	0.370027	3001.35
AT3G61330	turquoise	0.264813	132.661		AT1G53910.3	brown	0.353187	1415.11
AT3G61470	turquoise	0.277867	247.926		AT1G53920.1	purple	0.318631	179.227
AT3G61540	turquoise	0.270794	112.132		AT1G54040.1	green	0.343575	1678.09
AT3G62940	turquoise	0.284871	255.407		AT1G54050.1	blue	0.36772	1628.94
AT3G63052	turquoise	0.206303	16.5793		AT1G54070.1	green	0.357333	1432.1
AT3G63160	turquoise	0.280467	175.111		AT1G54095.1	green	0.355472	1697.28
AT3G63210	turquoise	0.261956	132.768		AT1G54100.1	greenyellow	0.369922	2707.1
AT3G63445	turquoise	0.278033	221.455		AT1G54100.2	darkred	0.370513	2670.24
AT3G63540	turquoise	0.281504	229.824		AT1G54115.1	red	0.371895	2933.84
AT4G00770	turquoise	0.312432	114.553		AT1G54130.1	blue	0.346538	2248.97
AT4G00940	turquoise	0.256079	91.816		AT1G54160.1	red	0.353396	1519.05
AT4G01030	turquoise	0.2085	35.9793		AT1G54170.1	grey	0.358081	2806.1
AT4G01200	turquoise	0.295873	142.05		AT1G54200.1	brown	0.335782	992.137
AT4G01330	turquoise	0.290158	296.065		AT1G54210.1	red	0.358795	1864.01
AT4G01940	turquoise	0.276577	241.409		AT1G54220.1	turquoise	0.324052	858.344
AT4G02000	turquoise	0.309573	195.202		AT1G54260.1	darkolivegreen	0.376418	2784.07
AT4G02130	turquoise	0.278915	182.305		AT1G54270.1	salmon	0.361774	1975.84
AT4G02210	turquoise	0.250087	125.113		AT1G54290.1	greenyellow	0.362941	1746.4
AT4G02770	turquoise	0.271576	229.332		AT1G54310.1	turquoise	0.306633	868.847
AT4G03500	turquoise	0.276928	204.763		AT1G54310.2	turquoise	0.2619	168.404
AT4G04640	turquoise	0.247741	67.058		AT1G54340.1	greenyellow	0.37597	2699.86
AT4G05070	turquoise	0.261518	176.885		AT1G54350.1	salmon	0.353716	2025.01
AT4G05071	turquoise	0.274037	77.1131		AT1G54390.5	black	0.285946	55.3741
AT4G05180	turquoise	0.288535	188.377		AT1G54500.1	lightyellow	0.355834	2466.19
AT4G09350	turquoise	0.263993	109.468		AT1G54530.1	black	0.293422	493.345
AT4G09875	turquoise	0.296973	211		AT1G54540.1	green	0.358634	1731.1
AT4G10100	turquoise	0.232436	70.7266		AT1G54570.1	cyan	0.36345	1945.9
AT4G10340	turquoise	0.278063	221.607		AT1G54575.1	greenyellow	0.368066	3105.75
AT4G10920	turquoise	0.263854	179.854		AT1G54580.1	lightcyan	0.180746	58.8396
AT4G11660	turquoise	0.274023	167.119		AT1G54630.1	darkgrey	0.130509	93.8944
AT4G12080	turquoise	0.296064	346.529		AT1G54680.1	turquoise	0.302611	155.815
AT4G12290	turquoise	0.292817	347.15		AT1G54690.1	grey	0.134036	112.591
AT4G12300	turquoise	0.26001	140.26		AT1G54710.1	lightgreen	0.347232	2450.21
AT4G12320	turquoise	0.279738	157.132		AT1G54730.2	lightcyan	0.213514	273.1
AT4G12450	turquoise	0.285223	197.379		AT1G54740.1	turquoise	0.3301	246.198
AT4G13495	turquoise	0.242623	48.7383		AT1G54780.1	green	0.353103	2177.91
AT4G13505	turquoise	0.24743	130.687		AT1G54820.1	midnightblue	0.361127	2481.22
AT4G13510	turquoise	0.27727	200.677		AT1G54830.2	blue	0.348402	488.466
AT4G13570	turquoise	0.249291	173.116		AT1G54890.1	black	0.304694	855.279
AT4G13580	turquoise	0.233215	82.8791		AT1G55020.1	black	0.255128	459.049
AT4G13880	turquoise	0.271115	99.5956		AT1G55080.1	salmon	0.363456	2682.76
AT4G13918	turquoise	0.28527	299.46		AT1G55110.1	darkgreen	0.36115	2028.75
AT4G14090	turquoise	0.293172	310.305		AT1G55120.1	turquoise	0.328383	1642.91
AT4G14870	turquoise	0.200168	49.001		AT1G55140.1	brown	0.347881	2304.74
AT4G14910	turquoise	0.294987	242.364		AT1G55152.1	red	0.361647	1862.15
AT4G15765	turquoise	0.240768	158.874		AT1G55160.2	turquoise	0.189436	44.091
AT4G16190	turquoise	0.285551	281.923		AT1G55170.1	grey	0.360598	2576.33
AT4G16260	turquoise	0.296987	235.367		AT1G55260.1	steelblue	0.364569	2805.72
AT4G16690	turquoise	0.276259	220.963		AT1G55265.1	red	0.369082	2938.84
AT4G16750	turquoise	0.299235	248.092		AT1G55280.1	blue	0.347769	2271.33
AT4G17010	turquoise	0.254825	44.8901		AT1G55320.1	turquoise	0.309815	227.384
AT4G18195	turquoise	0.274855	178.913		AT1G55325.2	blue	0.366543	3212.58
AT4G18197	turquoise	0.24848	109.252		AT1G55330.1	yellow	0.361959	2239.67
AT4G18930	turquoise	0.245842	89.6189		AT1G55340.1	turquoise	0.324771	607.252
AT4G19450	turquoise	0.296583	169.361		AT1G55350.4	black	0.254346	404.622
AT4G19700	turquoise	0.303383	285.68		AT1G55360.1	green	0.320115	1253.07
AT4G22930	turquoise	0.316433	289.353		AT1G55365.1	lightgreen	0.362194	1722.2
AT4G23460	turquoise	0.321183	264.547		AT1G55370.2	salmon	0.359705	2387.75
AT4G23670	turquoise	0.266421	189.821		AT1G55450.1	turquoise	0.153232	49.1904
AT4G24350	turquoise	0.288204	177.558		AT1G55480.1	salmon	0.358302	2770.97
AT4G24770	turquoise	0.288846	270.193		AT1G55490.2	blue	0.362259	1736.12
AT4G24805	turquoise	0.215681	88.9034		AT1G55510.1	lightgreen	0.337008	2033.09
AT4G25380	turquoise	0.270618	145.011		AT1G55525.1	black	0.288807	521.27
AT4G26488	turquoise	0.296342	310.023		AT1G55530.1	magenta	0.353032	2510.33
AT4G26530	turquoise	0.238878	122.226		AT1G55560.1	green	0.358454	1543.77
AT4G26542	turquoise	0.304898	284.046		AT1G55570.1	green	0.351438	1762.43
AT4G26795	turquoise	0.286123	258.993		AT1G55610.1	brown	0.368072	1797.01
AT4G26890	turquoise	0.27635	188.235		AT1G55670.1	lightyellow	0.353124	2231.63
AT4G27270	turquoise	0.226402	73.3346		AT1G55675.1	darkturquoise	0.299175	575.03
AT4G27710	turquoise	0.289968	263.495		AT1G55680.1	royalblue	0.362652	1871.88
AT4G27740	turquoise	0.273924	123.464		AT1G55730.2	magenta	0.354953	2074.51
AT4G28160	turquoise	0.177554	8.89399		AT1G55740.1	black	0.313094	797.546
AT4G28650	turquoise	0.26867	164.698		AT1G55760.1	brown	0.369334	2888.63
AT4G28750	turquoise	0.286062	183.263		AT1G55790.2	brown	0.364389	2025.13
AT4G29190	turquoise	0.177076	39.7226		AT1G55805.1	yellow	0.34516	172.217
AT4G29260	turquoise	0.249932	102.511		AT1G55810.1	green	0.341503	1193.03
AT4G29780	turquoise	0.296041	327.047		AT1G55820.1	brown	0.366728	2160.5
AT4G29880	turquoise	0.157898	28.3732		AT1G55850.1	royalblue	0.340274	1251.55
AT4G29905	turquoise	0.213672	57.5029		AT1G55860.2	magenta	0.368903	2532.9
AT4G30662	turquoise	0.289894	257.565		AT1G55890.1	grey	0.14903	86.0432
AT4G31248	turquoise	0.312232	342.424		AT1G55910.1	darkturquoise	0.273329	452.007
AT4G31250	turquoise	0.312648	344.811		AT1G55915.1	blue	0.374411	2360.91
AT4G31790	turquoise	0.278293	180.683		AT1G55920.1	blue	0.366894	2303.75
AT4G31875	turquoise	0.226033	116.549		AT1G55960.1	white	0.179518	95.3586
AT4G32300	turquoise	0.298039	324.474		AT1G56010.1	lightgreen	0.351281	2185.93
AT4G33560	turquoise	0.295979	320.355		AT1G56010.2	purple	0.361939	2131.6
AT4G34080	turquoise	0.284478	229.566		AT1G56045.1	darkgrey	0.124993	49.2801
AT4G34131	turquoise	0.285904	278.19		AT1G56050.1	red	0.362142	2376.22
AT4G34980	turquoise	0.219168	55.1538		AT1G56060.1	brown	0.334654	1037.49
AT4G35600	turquoise	0.298705	255.141		AT1G56080.1	brown	0.364955	1955.36
AT4G35750	turquoise	0.274175	183.269		AT1G56110.1	paleturquoise	0.210716	99.0932
AT4G36550	turquoise	0.275926	226.471		AT1G56120.1	darkorange	0.219573	276.586
AT4G36570	turquoise	0.241749	105.007		AT1G56145.1	magenta	0.364457	3189.78
AT4G36808	turquoise	0.247099	121.662		AT1G56150.1	tan	0.225982	268.544
AT4G36810	turquoise	0.28602	227.245		AT1G56165.1	tan	0.322148	905.713
AT4G36988	turquoise	0.316489	309.524		AT1G56190.1	lightgreen	0.355611	2763.07
AT4G37230	turquoise	0.258145	151.127		AT1G56210.1	turquoise	0.31158	992.933
AT4G37310	turquoise	0.297282	252.615		AT1G56220.1	grey	0.19326	225.527
AT4G37430	turquoise	0.274181	176.002		AT1G56220.3	grey	0.195884	211.487
AT4G37540	turquoise	0.215239	22.7079		AT1G56280.1	royalblue	0.357486	1763.79
AT4G37553	turquoise	0.304156	314.591		AT1G56300.1	turquoise	0.323976	1021.97
AT4G37608	turquoise	0.194915	46.7648		AT1G56330.1	darkgrey	0.184474	73.029
AT4G37690	turquoise	0.248794	81.1627		AT1G56340.1	grey	0.151876	97.4022
AT4G37790	turquoise	0.286652	248.832		AT1G56430.1	grey	0.29615	624.663
AT4G37895	turquoise	0.290994	275.324		AT1G56440.1	red	0.365945	1964.57
AT4G38440	turquoise	0.181914	25.897		AT1G56460.1	darkturquoise	0.309196	724.288
AT4G38495	turquoise	0.157909	11.5402		AT1G56500.1	turquoise	0.352046	2067.25
AT4G38545	turquoise	0.292786	302.073		AT1G56510.1	darkgrey	0.156794	146.69
AT4G38550	turquoise	0.243403	93.5756		AT1G56520.2	black	0.279313	427.496
AT4G38552	turquoise	0.188603	69.2626		AT1G56540.1	grey	0.0872872	11.0087
AT4G38700	turquoise	0.305074	265.47		AT1G56550.1	grey60	0.374431	2488.86
AT4G38820	turquoise	0.282425	198.455		AT1G56570.1	tan	0.302971	330.109
AT4G38970	turquoise	0.290232	308.292		AT1G56580.1	grey60	0.365617	2730.66
AT4G39610	turquoise	0.307726	315.005		AT1G56600.1	darkturquoise	0.30686	735.012
AT4G39780	turquoise	0.253354	154.68		AT1G56650.1	brown	0.362134	2058.19
AT4G39838	turquoise	0.280031	210.269		AT1G56670.1	yellow	0.339625	1285.45
AT4G39840	turquoise	0.292326	308.712		AT1G56700.1	red	0.373277	2829.84
AT4G40060	turquoise	0.246562	136.402		AT1G56720.2	brown	0.36694	768.826
AT4G40070	turquoise	0.28634	154.364		AT1G56720.3	brown	0.361454	2022.61
AT5G01170	turquoise	0.310209	288.1		AT1G57540.1	red	0.360563	1117.51
AT5G01210	turquoise	0.275365	263.156		AT1G57540.2	yellow	0.357032	592.118
AT5G01215	turquoise	0.278049	147.079		AT1G57540.3	purple	0.343345	800.531
AT5G01530	turquoise	0.290114	262.562		AT1G57590.1	purple	0.351352	1485.15
AT5G01542	turquoise	0.283027	234.863		AT1G57630.1	steelblue	0.365008	2516
AT5G01595	turquoise	0.224172	58.097		AT1G57660.1	white	0.234997	124.548
AT5G01715	turquoise	0.30415	344.411		AT1G57720.1	grey	0.161387	108.655
AT5G01730	turquoise	0.300673	318.38		AT1G57730.1	black	0.31975	1138.54
AT5G01732	turquoise	0.273339	214.523		AT1G57765.1	magenta	0.355556	2144.6
AT5G01920	turquoise	0.269494	145.519		AT1G57770.1	midnightblue	0.360027	2327.13
AT5G01930	turquoise	0.284835	267.493		AT1G57820.1	darkred	0.368901	2639.01
AT5G02720	turquoise	0.266068	165.361		AT1G57860.1	white	0.233872	123.126
AT5G03210	turquoise	0.28465	188.615		AT1G57990.1	pink	0.238861	261.976
AT5G03668	turquoise	0.279003	189.694		AT1G58030.1	greenyellow	0.372244	2944.21
AT5G03710	turquoise	0.297234	98.8486		AT1G58070.1	royalblue	0.348503	1380.03
AT5G03930	turquoise	0.192081	39.6769		AT1G58080.1	green	0.350893	2329.84
AT5G04340	turquoise	0.245844	116.204		AT1G58150.1	lightcyan	0.191152	32.9439
AT5G04950	turquoise	0.282124	277.675		AT1G58180.2	brown	0.347657	547.953
AT5G05710	turquoise	0.173938	24.7193		AT1G58180.4	turquoise	0.163838	13.5718
AT5G06230	turquoise	0.247981	146.525		AT1G58190.1	purple	0.360902	1684.56
AT5G06280	turquoise	0.281731	216.317		AT1G58225.1	tan	0.237335	250.215
AT5G06330	turquoise	0.310238	214.743		AT1G58235.1	royalblue	0.346658	1369.24
AT5G06865	turquoise	0.243919	130.473		AT1G58270.1	blue	0.357416	1834.72
[truncated: 9,455 more rows]

## Sheet: Information Centrality
ASCENT					SCENT
Gene ID	Module	Information Centrality			Gene ID	Module	Information Centrality
AT3G15500	Blue	0.0093482			AT3G54950.1	Violet	0.00202751
AT3G46658	Blue	0.00933566			AT5G06290.1	Violet	0.00202748
AT2G27390	Blue	0.0093347			AT1G07810.1	Violet	0.00202713
AT2G37362	Blue	0.0093317			AT5G11420.1	Violet	0.00202712
AT1G28660	Blue	0.00932837			AT3G15850.1	Violet	0.0020271
AT2G35910	Blue	0.00932779			AT3G01080.1	Violet	0.0020271
AT2G28110	Blue	0.00932037			AT5G17670.1	Violet	0.00202694
AT5G51690	Blue	0.00931866			AT2G17760.1	Violet	0.00202676
AT1G54575	Blue	0.00931579			AT5G27610.1	Violet	0.00202636
AT1G60610	Blue	0.00931416			AT4G02530.1	Violet	0.00202635
AT3G58750	Blue	0.0093134			AT1G69480.1	Violet	0.00202634
AT4G21120	Blue	0.00931268			AT5G25820.1	Violet	0.00202632
AT3G28040	Blue	0.00931165			AT3G15500.1	Violet	0.0020263
AT1G54700	Blue	0.00931099			AT5G11650.1	Violet	0.00202609
AT1G71520	Blue	0.00931071			AT5G42010.1	Violet	0.00202602
AT1G78080	Blue	0.00931011			AT4G34710.1	Violet	0.00202598
AT1G62570	Blue	0.00930965			AT3G09580.1	Violet	0.00202597
AT5G50360	Blue	0.00930848			AT3G46930.1	Violet	0.00202579
AT1G63840	Blue	0.0093074			AT5G52970.1	Violet	0.00202565
AT2G45040	Blue	0.00930711			AT5G40150.1	Violet	0.00202532
AT1G72600	Blue	0.0093063			AT2G28605.1	Violet	0.00202502
AT3G23605	Blue	0.0093062			AT3G16250.1	Violet	0.00202501
AT2G25090	Blue	0.00930531			AT3G08030.1	Violet	0.00202487
AT3G48030	Blue	0.00930467			AT1G75680.1	Violet	0.00202486
AT5G40690	Blue	0.00930178			AT3G01500.2	Violet	0.00202484
AT5G01820	Blue	0.00929907			AT1G32080.1	Violet	0.0020248
AT3G50900	Blue	0.00929715			AT3G49210.1	Violet	0.00202475
AT2G28200	Blue	0.00929694			AT1G74070.1	Violet	0.00202463
AT2G34500	Blue	0.00929546			AT1G44000.1	Violet	0.00202458
AT3G06840	Blue	0.00929291			AT3G04010.1	Violet	0.00202456
AT4G16670	Blue	0.00929117			AT3G05360.1	Violet	0.00202452
AT3G61930	Blue	0.00928729			AT4G24280.1	Violet	0.00202445
AT3G12630	Blue	0.009285			AT1G31800.1	Violet	0.00202441
AT2G47190	Blue	0.009284			AT1G04420.1	Violet	0.00202435
AT1G15670	Blue	0.00928334			AT4G11910.1	Violet	0.00202432
AT1G77230	Blue	0.00928327			AT2G26330.1	Violet	0.00202431
AT4G09110	Blue	0.00928285			AT4G16690.1	Violet	0.00202431
AT3G23920	Blue	0.00928269			AT1G74020.1	Violet	0.00202425
AT4G29840	Blue	0.00927924			AT3G10815.1	Violet	0.00202422
AT3G22570	Blue	0.00927801			AT1G49380.1	Violet	0.00202416
AT3G11560	Blue	0.00927713			AT5G55540.1	Violet	0.00202403
AT1G73260	Blue	0.00927574			AT1G64610.1	Violet	0.0020238
AT1G62660	Blue	0.0092757			AT5G51720.1	Violet	0.00202375
AT5G54569	Blue	0.00927481			AT4G34131.1	Violet	0.00202362
AT2G33385	Blue	0.00926956			AT3G50685.1	Violet	0.00202345
AT2G45580	Blue	0.00926486			AT2G34500.1	Violet	0.00202337
AT2G32680	Blue	0.00926484			AT1G59640.1	Violet	0.00202301
AT3G17650	Blue	0.00926336			AT3G58570.1	Violet	0.00202288
AT4G32810	Blue	0.00926293			AT4G34135.2	Violet	0.00202275
AT4G30825	Blue	0.00926192			AT3G22750.1	Violet	0.00202274
AT3G09520	Blue	0.00925819			AT1G19150.1	Violet	0.00202271
AT1G68450	Blue	0.00925799			AT3G48850.1	Violet	0.00202269
AT5G47180	Blue	0.00925731			AT2G30840.1	Violet	0.00202264
AT1G28620	Blue	0.00925518			AT4G34135.1	Violet	0.00202255
AT5G18790	Blue	0.00925348			AT2G21187.1	Violet	0.00202243
AT5G41810	Blue	0.00924621			AT3G10450.1	Violet	0.00202223
AT2G42140	Blue	0.00924543			AT3G19480.1	Violet	0.0020222
AT4G22920	Blue	0.00924495			AT4G37150.1	Violet	0.00202218
AT1G29650	Blue	0.0092439			AT1G26230.1	Violet	0.00202206
AT1G24610	Blue	0.00924073			AT1G66670.1	Violet	0.00202184
AT4G18430	Blue	0.00923884			AT2G34710.1	Violet	0.00202175
AT3G28580	Blue	0.00923735			AT1G72700.1	Violet	0.00202175
AT2G44010	Blue	0.00923695			AT3G46690.1	Violet	0.00202159
AT3G27415	Blue	0.0092299			AT4G25290.1	Violet	0.00202151
AT2G22500	Blue	0.0092289			AT4G33370.1	Violet	0.00202128
AT1G73760	Blue	0.00922528			AT1G15110.1	Violet	0.0020212
AT2G38230	Blue	0.0092248			AT3G10320.1	Violet	0.00202116
AT2G43510	Blue	0.00922061			AT1G69810.1	Violet	0.00202115
AT5G06220	Blue	0.00921821			AT2G37980.1	Violet	0.00202115
AT2G19500	Blue	0.00921671			AT1G13250.1	Violet	0.00202113
AT1G19370	Blue	0.0092136			AT4G15417.1	Violet	0.00202098
AT1G11210	Blue	0.00921323			AT1G22590.1	Violet	0.00202096
AT1G62610	Blue	0.00921031			AT3G01440.1	Violet	0.00201986
AT1G09240	Blue	0.00920997			AT5G67310.1	Violet	0.00201972
AT3G02140	Blue	0.00920986			AT1G01620.1	Violet	0.00201931
AT1G23390	Blue	0.0092083			AT4G23920.1	Violet	0.00201916
AT5G03550	Blue	0.00920587			AT4G33150.2	Violet	0.00201905
AT5G41610	Blue	0.0092057			AT3G09350.1	Violet	0.00201888
AT4G34138	Blue	0.0092044			AT5G44680.1	Violet	0.00201884
AT2G36950	Blue	0.00920063			AT2G40475.1	Violet	0.00201882
AT3G46620	Blue	0.00919919			AT1G73260.1	Violet	0.0020186
AT3G25620	Blue	0.00919873			AT4G24000.1	Violet	0.00201857
AT4G32160	Blue	0.00919604			AT2G46710.1	Violet	0.00201857
AT5G43160	Blue	0.00919574			AT5G65730.1	Violet	0.00201807
AT3G03890	Blue	0.00919229			AT5G48400.2	Violet	0.00201792
AT4G26130	Blue	0.00918898			AT1G61800.1	Violet	0.00201772
AT3G04181	Blue	0.00918571			AT1G75900.1	Violet	0.00201758
AT2G22470	Blue	0.009184			AT4G18740.2	Violet	0.00201748
AT1G28610	Blue	0.00918394			AT1G69930.1	Violet	0.00201747
AT1G80160	Blue	0.0091838			AT1G26410.1	Violet	0.00201735
AT1G62760	Blue	0.00917804			AT2G18950.1	Violet	0.00201728
AT3G21690	Blue	0.00917721			AT1G32950.1	Violet	0.00201717
AT1G26930	Blue	0.00917515			AT2G35860.1	Violet	0.00201607
AT2G33480	Blue	0.00917249			AT3G26440.1	Violet	0.00201537
AT4G16640	Blue	0.00917195			AT5G22620.3	Violet	0.00201366
AT5G63130	Blue	0.0091701			AT2G32190.1	Violet	0.00201267
AT3G55920	Blue	0.00916924			AT3G07600.1	Violet	0.00201265
AT5G45890	Blue	0.00916854			AT4G23280.1	Violet	0.00201259
AT4G29830	Blue	0.00916723			AT5G45090.1	Violet	0.00201211
AT3G02515	Blue	0.00916407			AT2G28710.1	Violet	0.00201166
AT1G19190	Blue	0.00916319			AT4G26520.1	Violet	0.00201081
AT1G77765	Blue	0.00916033			AT1G27100.1	Violet	0.00199942
AT4G03038	Blue	0.00915755			AT4G37800.1	Violet	0.00199555
AT4G37420	Blue	0.00915755			AT4G28420.2	Violet	0.00199425
AT4G36870	Blue	0.00914377			AT4G26540.1	Violet	0.00199192
AT2G15820	Blue	0.00914369			AT1G74670.1	Violet	0.00199028
AT1G72060	Blue	0.0091407			AT2G19450.1	Violet	0.00198979
AT5G17860	Blue	0.00914002			AT2G43535.1	Violet	0.00197087
AT2G07719	Blue	0.00913995			AT3G23880.1	Violet	0.00196532
AT3G59290	Blue	0.00913415			AT1G03940.1	Violet	0.00196316
AT3G29250	Blue	0.00913345			AT1G77145.1	Violet	0.0019606
AT1G29230	Blue	0.00913099			AT1G26761.1	Violet	0.00195996
AT2G38210	Blue	0.00912846			AT4G03320.1	Violet	0.00195984
AT2G39430	Blue	0.00912683			AT5G13080.1	Violet	0.00195973
AT1G70140	Blue	0.00912149			AT4G21120.1	Violet	0.00195947
AT3G62580	Blue	0.00912079			AT4G00200.1	Violet	0.00195932
AT5G67300	Blue	0.00911859			AT2G40740.1	Violet	0.00195872
AT1G14720	Blue	0.00911774			AT4G37990.1	Violet	0.00195862
AT3G07590	Blue	0.00911545			AT5G01550.1	Violet	0.00195768
AT1G19200	Blue	0.00911507			AT1G29670.1	Violet	0.00195684
AT4G37160	Blue	0.00910819			AT3G01500.3	Violet	0.00195637
AT5G65300	Blue	0.00910466			AT2G44230.1	Violet	0.00195611
AT1G79890	Blue	0.00909981			AT5G10625.1	Violet	0.00195611
AT1G62370	Blue	0.00909193			AT1G51110.1	Violet	0.0019561
AT5G28237	Blue	0.00908267			AT4G15270.1	Violet	0.0019556
AT3G10985	Blue	0.00908184			AT1G33030.1	Violet	0.00195548
AT5G49690	Blue	0.00907906			AT1G80380.2	Violet	0.00195466
AT5G02420	Blue	0.00907571			AT2G28470.1	Violet	0.00195443
AT3G05640	Blue	0.00907343			AT1G32560.1	Violet	0.00195434
AT5G13640	Blue	0.00906869			AT3G44300.1	Violet	0.00195421
AT5G04240	Blue	0.00906367			AT5G59220.1	Violet	0.00195389
AT5G49610	Blue	0.00905705			AT4G18980.1	Violet	0.00195376
AT2G21188	Blue	0.0090535			AT1G79900.1	Violet	0.00195274
AT4G21990	Blue	0.00905028			AT1G62420.1	Violet	0.00195258
AT3G25950	Blue	0.00904749			AT3G47780.1	Violet	0.00195238
AT1G70640	Blue	0.0090462			AT5G13330.1	Violet	0.00195189
AT1G71040	Blue	0.0090388			AT5G52100.1	Violet	0.00195178
AT2G30362	Blue	0.00903603			AT1G08940.1	Violet	0.00195159
AT4G11350	Blue	0.00902729			AT3G45850.2	Violet	0.00195142
AT1G52342	Blue	0.00902285			AT1G66700.1	Violet	0.00195139
AT1G11185	Blue	0.00902145			AT3G27690.1	Violet	0.00195125
AT5G46115	Blue	0.00901946			AT3G55970.1	Violet	0.0019512
AT5G45800	Blue	0.00901773			AT3G53800.1	Violet	0.00195079
AT5G58530	Blue	0.0090133			AT4G39270.1	Violet	0.00195032
AT2G44290	Blue	0.0090083			AT3G11170.1	Violet	0.0019503
AT3G63280	Blue	0.00900175			AT3G08720.1	Violet	0.00195005
AT5G03545	Blue	0.00899579			AT1G74730.1	Violet	0.00194985
AT2G04852	Blue	0.0089885			AT2G47190.1	Violet	0.00194963
AT1G33420	Blue	0.00898618			AT2G30150.1	Violet	0.00194955
AT2G47180	Blue	0.00897975			AT1G68620.1	Violet	0.00194949
AT3G01840	Blue	0.00897612			AT4G23680.1	Violet	0.00194936
AT3G15760	Blue	0.00897576			AT1G08050.1	Violet	0.00194911
AT4G37980	Blue	0.00896294			AT3G23805.1	Violet	0.00194908
AT1G31490	Blue	0.00895572			AT3G23050.1	Violet	0.00194904
AT3G07390	Blue	0.00895548			AT1G05340.1	Violet	0.00194897
AT3G06895	Blue	0.00895274			AT3G48420.1	Violet	0.00194848
AT5G46950	Blue	0.00893811			AT1G28480.1	Violet	0.00194812
AT1G79720	Blue	0.00893405			AT1G18360.1	Violet	0.00194808
AT1G03410	Blue	0.00893261			AT1G17020.1	Violet	0.00194782
AT5G56980	Blue	0.00890862			AT3G01480.1	Violet	0.00194771
AT4G37432	Blue	0.00890517			AT1G30220.1	Violet	0.0019476
AT1G80150	Blue	0.00890305			AT2G34620.1	Violet	0.00194746
AT5G59970	Blue	0.00885584			AT4G01360.1	Violet	0.00194727
AT4G29658	Blue	0.00882937			AT3G56160.1	Violet	0.00194718
AT1G74370	Blue	0.00882534			AT4G39670.1	Violet	0.00194709
AT2G46610	Blue	0.00881861			AT3G26060.1	Violet	0.00194656
AT4G33610	Blue	0.00881212			AT1G18860.1	Violet	0.00194639
AT1G68620	Blue	0.00881115			AT3G23605.1	Violet	0.00194637
AT2G29470	Blue	0.00880115			AT4G30950.1	Violet	0.00194617
AT2G36790	Blue	0.00878063			AT3G29250.2	Violet	0.00194581
AT1G73500	Blue	0.00877372			AT5G14210.1	Violet	0.00194504
AT2G46735	Blue	0.00875383			AT5G66560.1	Violet	0.00194497
AT4G28085	Blue	0.00875207			AT5G54165.1	Violet	0.00194482
AT5G40680	Blue	0.00872895			AT3G49670.1	Violet	0.00194464
AT3G14060	Blue	0.00871471			AT2G41380.1	Violet	0.00194444
AT4G28380	Blue	0.00871326			AT1G32350.1	Violet	0.00194434
AT1G56250	Blue	0.00868806			AT5G40380.1	Violet	0.00194411
AT4G13250	Blue	0.00867898			AT1G69610.1	Violet	0.0019441
AT5G35190	Blue	0.00866728			AT1G02310.1	Violet	0.00194353
AT1G65690	Blue	0.00864164			AT2G29350.2	Violet	0.0019433
AT1G03420	Blue	0.00863425			AT3G26840.1	Violet	0.00194318
AT3G22560	Blue	0.00863395			AT3G14240.1	Violet	0.00194315
AT2G01023	Blue	0.00862085			AT5G13820.1	Violet	0.00194289
AT2G46240	Blue	0.00862044			AT1G53300.1	Violet	0.00194282
AT3G02170	Blue	0.00861774			AT3G14060.1	Violet	0.00194281
AT1G50910	Blue	0.00861276			AT1G12090.1	Violet	0.00194268
AT1G10490	Blue	0.00856704			AT4G17410.1	Violet	0.00194238
AT4G16400	Blue	0.00855701			AT1G14870.1	Violet	0.00194236
AT5G58060	Blue	0.00853784			AT2G27180.1	Violet	0.00194235
AT5G05530	Blue	0.00849586			AT5G63790.1	Violet	0.00194158
AT4G03140	Blue	0.00849186			AT5G15640.1	Violet	0.00194155
AT1G49970	Blue	0.00847477			AT1G52220.3	Violet	0.0019414
AT5G42380	Blue	0.00846006			AT2G01755.1	Violet	0.00194083
AT1G09490	Blue	0.00845969			AT1G10540.1	Violet	0.00194063
AT3G57140	Blue	0.00845231			AT1G47890.1	Violet	0.00194057
AT2G01480	Blue	0.00844119			AT5G44020.1	Violet	0.00194046
AT3G25600	Blue	0.00843802			AT5G13630.1	Violet	0.00194029
AT5G64230	Blue	0.00840206			AT1G13170.1	Violet	0.00194021
AT1G03390	Blue	0.00838825			AT2G31945.1	Violet	0.00194017
AT1G30260	Blue	0.00838546			AT1G15670.1	Violet	0.00193983
AT2G33815	Blue	0.00835703			AT2G25930.1	Violet	0.00193962
AT1G77770	Blue	0.00834384			AT3G60966.1	Violet	0.0019394
AT3G16130	Blue	0.00830221			AT4G18800.1	Violet	0.00193846
AT4G36220	Blue	0.00829843			AT3G14360.1	Violet	0.0019383
AT3G60690	Blue	0.00825397			AT5G25910.1	Violet	0.00193812
AT2G19572	Blue	0.00825176			AT4G34220.1	Violet	0.00193808
AT4G24030	Blue	0.00825163			AT5G45680.1	Violet	0.00193791
AT2G21180	Blue	0.00821093			AT3G55890.1	Violet	0.00193748
AT4G21480	Blue	0.00815834			AT5G07880.1	Violet	0.0019374
AT5G52190	Blue	0.00814578			AT1G79720.1	Violet	0.00193701
AT1G77760	Blue	0.00814078			AT4G23820.1	Violet	0.00193688
AT4G23460	Blue	0.00811426			AT1G67980.1	Violet	0.00193673
AT1G69572	Blue	0.00809352			AT5G08630.1	Violet	0.00193656
AT2G15830	Blue	0.00804942			AT2G44160.1	Violet	0.00193633
AT2G01630	Blue	0.00803845			AT2G25440.1	Violet	0.00193627
AT5G50200	Blue	0.00802181			AT5G62150.1	Violet	0.00193611
AT4G31250	Blue	0.00796903			AT5G39530.1	Violet	0.00193609
AT2G04270	Blue	0.00796193			AT4G21980.2	Violet	0.00193609
AT3G50750	Blue	0.00781825			AT2G38340.1	Violet	0.00193606
AT5G37670	Blue	0.00781332			AT5G38520.1	Violet	0.00193594
AT1G05560	Blue	0.00774871			AT5G05740.2	Violet	0.00193586
AT3G02030	Blue	0.00773478			AT5G62140.1	Violet	0.00193577
AT2G46680	Blue	0.00773108			AT3G62390.1	Violet	0.00193573
AT3G12500	Blue	0.00772563			AT1G26380.1	Violet	0.00193572
AT1G25550	Blue	0.00772457			AT3G22150.1	Violet	0.00193551
AT1G53887	Blue	0.00769855			AT1G67520.1	Violet	0.00193517
AT3G48020	Blue	0.00764033			AT5G43870.1	Violet	0.0019349
AT3G05905	Blue	0.00761883			AT2G17500.4	Violet	0.00193478
AT4G37470	Blue	0.00760398			AT1G65730.1	Violet	0.00193477
AT3G03870	Blue	0.00758203			AT4G01910.1	Violet	0.00193462
AT5G17980	Blue	0.00754978			AT1G48030.1	Violet	0.00193459
AT4G36988	Blue	0.0075255			AT5G45280.2	Violet	0.00193434
AT2G20921	Blue	0.00744836			AT5G14660.1	Violet	0.00193419
AT1G30250	Blue	0.00742257			AT1G10960.1	Violet	0.00193407
AT2G21185	Blue	0.00728903			AT1G09420.1	Violet	0.00193349
AT2G38810	Blue	0.00728148			AT1G76450.1	Violet	0.00193345
AT5G50361	Blue	0.00725945			AT1G55480.1	Violet	0.00193345
AT2G23670	Blue	0.00721237			AT1G23010.1	Violet	0.00193331
AT4G34135	Blue	0.0071933			AT5G07440.2	Violet	0.0019333
AT1G51402	Blue	0.00716605			AT3G52750.1	Violet	0.00193326
AT4G22930	Blue	0.00713894			AT2G33080.1	Violet	0.00193297
AT3G21760	Blue	0.007005			AT2G37790.1	Violet	0.0019329
AT4G31248	Blue	0.00697922			AT1G48370.1	Violet	0.00193252
AT3G11110	Blue	0.00697311			AT1G09440.1	Violet	0.00193244
AT3G01140	Blue	0.00693551			AT4G23700.1	Violet	0.00193235
AT1G02310	Blue	0.0068207			AT5G47880.1	Violet	0.0019323
AT1G57640	Blue	0.00680095			AT3G02875.1	Violet	0.00193221
AT2G01340	Blue	0.00674119			AT5G62865.1	Violet	0.00193206
AT4G36770	Blue	0.00668079			AT3G54690.1	Violet	0.00193185
AT2G33050	Blue	0.00660417			AT1G52890.1	Violet	0.00193177
AT3G01980	Blue	0.00657534			AT1G58290.1	Violet	0.00193164
AT3G23820	Blue	0.00656462			AT4G12830.1	Violet	0.00193153
AT2G23672	Blue	0.00656247			AT4G18010.1	Violet	0.00193139
AT1G26380	Blue	0.00655811			AT5G23120.1	Violet	0.00193132
AT3G24520	Blue	0.00642528			AT3G16860.1	Violet	0.00193115
AT4G37553	Blue	0.00632549			AT2G18730.1	Violet	0.00193091
AT5G01715	Blue	0.00632354			AT3G19260.1	Violet	0.00193089
AT5G01600	Blue	0.00626129			AT2G34560.1	Violet	0.00193083
AT5G64150	Blue	0.0061507			AT5G05580.1	Violet	0.00193071
AT5G01170	Blue	0.00602326			AT4G27430.1	Violet	0.00193065
AT3G59070	Blue	0.0060181			AT2G30750.1	Violet	0.00193052
AT4G29780	Blue	0.00601431			AT3G48720.1	Violet	0.00193041
AT5G58140	Blue	0.0059981			AT1G16080.1	Violet	0.00193032
AT5G16370	Blue	0.00596342			AT4G09650.1	Violet	0.00192959
AT3G01472	Blue	0.00585822			AT1G70830.1	Violet	0.00192956
AT1G50640	Blue	0.0058579			AT3G57040.1	Violet	0.00192919
AT2G32645	Blue	0.00574235			AT4G04960.1	Violet	0.00192892
AT1G05562	Blue	0.00565727			AT1G56145.1	Violet	0.00192826
AT4G20260	Blue	0.00564716			AT5G08330.1	Violet	0.00192817
AT3G52540	Blue	0.00564093			AT1G73810.1	Violet	0.00192789
AT4G19700	Blue	0.00564092			AT1G19050.1	Violet	0.00192776
AT3G46680	Blue	0.00562785			AT5G63490.1	Violet	0.00192751
AT3G59695	Blue	0.00558875			AT1G68820.1	Violet	0.00192738
AT1G69490	Blue	0.00553184			AT2G34430.1	Violet	0.00192737
AT5G45475	Blue	0.00552002			AT1G66100.1	Violet	0.00192709
AT2G26975	Blue	0.00537944			AT1G55760.1	Violet	0.00192704
AT3G56810	Blue	0.00524133			AT4G15610.1	Violet	0.00192633
AT5G26960	Blue	0.00524133			AT3G18890.1	Violet	0.00192628
AT1G54355	Blue	0.00524133			AT1G63720.1	Violet	0.00192591
AT3G03990	Blue	0.00523898			AT1G62300.1	Violet	0.00192585
AT3G57710	Blue	0.00523462			AT2G34680.1	Violet	0.00192581
AT4G26488	Blue	0.00522895			AT3G48460.1	Violet	0.00192575
AT2G35000	Blue	0.00522726			AT1G65970.1	Violet	0.00192541
AT3G54366	Blue	0.00522552			AT1G25230.1	Violet	0.00192533
AT1G18010	Blue	0.00521166			AT1G64610.2	Violet	0.00192507
AT3G01202	Blue	0.00507657			AT1G10040.1	Violet	0.00192504
AT1G53450	Blue	0.00499046			AT5G35790.1	Violet	0.00192491
AT3G01970	Blue	0.0049833			AT1G07670.1	Violet	0.00192441
AT1G78100	Blue	0.00490075			AT4G20320.2	Violet	0.00192432
AT2G47485	Blue	0.00488542			AT3G23790.1	Violet	0.00192412
AT1G48315	Blue	0.00470717			AT3G09050.1	Violet	0.00192384
AT1G13330	Blue	0.00470538			AT4G19970.1	Violet	0.00192336
AT1G09421	Blue	0.00470538			AT5G61270.2	Violet	0.0019233
AT3G29034	Blue	0.00470134			AT5G06230.1	Violet	0.00192322
AT1G50659	Blue	0.00468308			AT5G12880.1	Violet	0.00192318
AT5G66658	Blue	0.00464924			AT5G63970.2	Violet	0.001923
AT4G38700	Blue	0.00456426			AT1G53100.1	Violet	0.00192297
AT3G21755	Blue	0.00436972			AT2G01340.1	Violet	0.00192287
AT4G02090	Blue	0.00424997			AT4G15790.1	Violet	0.00192276
AT1G03140	Blue	0.00401968			AT3G05910.1	Violet	0.00192264
AT5G08240	Blue	0.0040179			AT5G08660.1	Violet	0.00192249
AT4G12080	Blue	0.00401635			AT5G59530.1	Violet	0.00192225
AT3G60080	Blue	0.00401372			AT1G02470.1	Violet	0.00192207
AT5G61600	Blue	0.00399002			AT3G17350.1	Violet	0.00192174
AT1G18000	Blue	0.00398267			AT4G37370.1	Violet	0.00192164
AT1G22230	Blue	0.00398094			AT2G02010.1	Violet	0.00192145
AT3G13700	Blue	0.00395408			AT1G61170.1	Violet	0.00192124
AT5G06860	Blue	0.00393427			AT3G21700.3	Violet	0.001921
AT3G56360	Blue	0.00387424			AT5G49710.3	Violet	0.00192061
AT2G15840	Blue	0.00377536			AT2G32500.1	Violet	0.00192048
AT5G26731	Blue	0.0035756			AT1G77220.1	Violet	0.00192036
AT4G26300	Blue	0.0035424			AT1G78180.1	Violet	0.00192021
AT2G27830	Blue	0.00347851			AT2G42350.1	Violet	0.0019202
AT3G48115	Blue	0.00347149			AT5G17850.1	Violet	0.0019197
AT4G12390	Blue	0.00328464			AT4G04840.1	Violet	0.0019192
AT1G69890	Blue	0.00311592			AT2G29350.3	Violet	0.00191916
AT2G36080	Blue	0.0031145			AT4G02710.1	Violet	0.00191906
AT2G45220	Blue	0.00311346			AT5G03905.1	Violet	0.00191892
AT5G24660	Blue	0.00311346			AT2G42220.1	Violet	0.0019189
AT4G39610	Blue	0.00311346			AT4G24930.1	Violet	0.00191842
AT2G37360	Blue	0.00309342			AT5G08050.1	Violet	0.00191819
AT1G07280	Blue	0.00308718			AT1G18210.1	Violet	0.00191799
AT1G32740	Blue	0.00305324			AT5G13400.1	Violet	0.00191784
AT5G40720	Blue	0.00303046			AT5G53490.1	Violet	0.00191745
AT5G24655	Blue	0.00302434			AT1G14080.1	Violet	0.00191725
AT3G24518	Blue	0.00300447			AT5G40650.1	Violet	0.00191661
AT1G05805	Blue	0.00294184			AT5G16980.2	Violet	0.00191657
AT1G53440	Blue	0.00292574			AT1G12500.1	Violet	0.00191652
AT1G57720	Blue	0.00289026			AT4G17810.1	Violet	0.00191633
AT4G26290	Blue	0.00285421			AT5G55560.1	Violet	0.00191603
AT5G13180	Blue	0.0028265			AT2G21187.3	Violet	0.00191594
AT4G34920	Blue	0.00272322			AT2G38240.1	Violet	0.00191586
AT5G65207	Blue	0.00259728			AT5G10690.1	Violet	0.00191575
AT2G33380	Blue	0.00248059			AT3G25500.1	Violet	0.00191564
AT1G02660	Blue	0.00244729			AT4G14870.1	Violet	0.00191564
AT3G11570	Blue	0.0023519			AT5G54840.1	Violet	0.00191554
AT4G34930	Blue	0.00230194			AT1G71500.1	Violet	0.0019153
AT3G14460	Blue	0.00228561			AT5G64530.1	Violet	0.00191514
AT5G61960	Blue	0.00211658			AT5G38410.2	Violet	0.00191504
AT4G19170	Blue	0.00206091			AT3G56130.1	Violet	0.00191495
AT1G59850	Blue	0.00205623			AT5G43900.1	Violet	0.00191475
AT1G04540	Blue	0.00201098			AT3G10640.1	Violet	0.00191434
AT2G44260	Blue	0.00200208			AT4G12780.1	Violet	0.00191431
AT4G15610	Blue	0.0019742			AT1G22430.1	Violet	0.00191419
AT5G05380	Blue	0.00191554			AT5G24090.1	Violet	0.00191346
AT1G11440	Blue	0.00186146			AT1G57770.1	Violet	0.00191326
AT5G56170	Blue	0.00185855			AT1G50450.1	Violet	0.00191306
AT4G38650	Blue	0.00185831			AT5G63880.1	Violet	0.00191288
AT4G21500	Blue	0.00185816			AT4G09010.1	Violet	0.00191284
AT3G14415	Blue	0.00185695			AT2G45570.1	Violet	0.0019128
AT1G21000	Blue	0.00185695			AT3G52800.1	Violet	0.00191262
AT2G31390	Blue	0.00185203			AT1G72770.2	Violet	0.00191252
AT1G30473	Blue	0.00185203			AT3G27160.1	Violet	0.00191212
AT1G03600	Blue	0.00185203			AT3G47950.1	Violet	0.00191209
AT2G15220	Blue	0.00185098			AT2G34060.1	Violet	0.00191204
AT3G18930	Blue	0.00184959			AT5G40690.1	Violet	0.0019119
AT1G71180	Blue	0.00184866			AT5G51640.1	Violet	0.00191172
AT4G34131	Blue	0.00184866			AT1G73040.1	Violet	0.00191169
AT2G25900	Blue	0.00183548			AT1G26930.1	Violet	0.00191162
AT4G17870	Blue	0.00183065			AT1G02880.3	Violet	0.00191155
AT1G68440	Blue	0.00181982			AT1G29640.1	Violet	0.00191139
AT1G76980	Blue	0.00177539			AT5G63380.1	Violet	0.00191126
AT5G27120	Blue	0.00173728			AT1G13520.1	Violet	0.00191094
AT5G39520	Blue	0.001736			AT1G74740.1	Violet	0.0019108
AT4G37000	Blue	0.00172254			AT1G54820.1	Violet	0.00191076
AT1G53785	Blue	0.0016675			AT4G18170.1	Violet	0.00191039
AT3G07550	Blue	0.00159642			AT5G18270.1	Violet	0.00191004
AT1G05330	Blue	0.00159134			AT1G05000.2	Violet	0.00191004
AT1G46768	Blue	0.00157965			AT5G01920.1	Violet	0.00190997
AT1G68610	Blue	0.00139571			AT1G15430.1	Violet	0.00190996
AT4G08850	Blue	0.00132932			AT1G11860.1	Violet	0.00190991
AT4G09490	Blue	0.00131262			AT1G12900.1	Violet	0.00190974
AT3G60390	Blue	0.00130052			AT1G14700.1	Violet	0.00190879
AT1G65960	Blue	0.00122847			AT5G62670.1	Violet	0.00190874
AT5G58070	Blue	0.00115671			AT1G03870.1	Violet	0.00190844
AT4G13572	Blue	0.0010796			AT4G25390.1	Violet	0.0019079
AT1G45165	Blue	0.00107935			AT3G47860.1	Violet	0.00190758
AT5G65610	Blue	0.00105147			AT4G32880.1	Violet	0.00190747
AT5G50320	Blue	0.00105147			AT4G09750.1	Violet	0.00190738
AT4G15630	Blue	0.00103497			AT3G10840.1	Violet	0.00190715
AT3G01360	Blue	0.00102537			AT1G49900.1	Violet	0.00190695
AT1G22403	Blue	0.000947506			AT5G39050.1	Violet	0.00190682
AT5G05090	Blue	0.000773084			AT2G32830.1	Violet	0.00190645
AT1G60530	Blue	0.000737746			AT1G70140.1	Violet	0.00190628
AT3G22560	Turquoise	0.00390389			AT1G70170.1	Violet	0.00190609
AT1G25550	Turquoise	0.00390278			AT5G05340.1	Violet	0.00190589
AT5G26960	Turquoise	0.00389476			AT1G80160.1	Violet	0.00190577
AT3G01980	Turquoise	0.00389084			AT5G25460.1	Violet	0.00190553
AT5G01715	Turquoise	0.00389002			AT3G46630.1	Violet	0.00190547
AT3G14610	Turquoise	0.0038892			AT4G03960.1	Violet	0.00190525
AT4G12290	Turquoise	0.00388858			AT5G54060.1	Violet	0.00190501
AT2G21185	Turquoise	0.00388855			AT2G29420.1	Violet	0.00190474
AT1G69572	Turquoise	0.00388701			AT1G68780.1	Violet	0.00190449
AT2G37830	Turquoise	0.00388446			AT5G57480.1	Violet	0.00190398
AT1G54355	Turquoise	0.00388311			AT5G55930.1	Violet	0.00190393
AT3G02030	Turquoise	0.0038828			AT4G34090.1	Violet	0.00190388
AT4G31250	Turquoise	0.00388254			AT5G05410.1	Violet	0.00190388
AT3G48020	Turquoise	0.0038796			AT3G09960.1	Violet	0.00190373
AT4G12080	Turquoise	0.00387899			AT2G27580.1	Violet	0.00190292
AT2G01630	Turquoise	0.00387848			AT2G46680.2	Violet	0.0019029
AT2G07080	Turquoise	0.00387671			AT1G76690.1	Violet	0.00190213
AT5G52750	Turquoise	0.00387433			AT3G28460.1	Violet	0.00190148
AT5G42380	Turquoise	0.00387138			AT2G33700.1	Violet	0.00190124
AT3G60080	Turquoise	0.0038702			AT3G48020.1	Violet	0.00190119
AT4G31248	Turquoise	0.00386999			AT1G15300.1	Violet	0.00190027
AT5G19290	Turquoise	0.00386955			AT1G18650.1	Violet	0.00190024
AT5G08240	Turquoise	0.00386912			AT1G53910.1	Violet	0.00190022
AT3G50750	Turquoise	0.00386883			AT4G10960.1	Violet	0.0019001
AT3G04010	Turquoise	0.00386654			AT3G49650.1	Violet	0.00189975
AT4G38545	Turquoise	0.0038638			AT4G11650.1	Violet	0.00189856
AT2G46680	Turquoise	0.00386359			AT5G05190.1	Violet	0.00189846
AT1G50910	Turquoise	0.00386302			AT3G12780.1	Violet	0.00189843
AT3G03990	Turquoise	0.0038514			AT1G75350.1	Violet	0.00189842
AT4G32300	Turquoise	0.00385094			AT1G68690.1	Violet	0.0018984
AT1G79710	Turquoise	0.00384992			AT1G23120.1	Violet	0.00189837
AT1G03140	Turquoise	0.00384314			AT3G55330.1	Violet	0.00189831
AT4G39610	Turquoise	0.00384221			AT2G43550.1	Violet	0.00189808
AT3G16130	Turquoise	0.00384034			AT5G45070.1	Violet	0.00189777
AT2G36080	Turquoise	0.0038392			AT4G14430.1	Violet	0.00189775
AT3G55090	Turquoise	0.00383854			AT3G05165.2	Violet	0.0018974
AT1G50270	Turquoise	0.00383675			AT4G26120.1	Violet	0.0018972
AT1G29930	Turquoise	0.00383488			AT3G59150.1	Violet	0.00189691
AT5G01730	Turquoise	0.0038329			AT4G39970.1	Violet	0.00189662
AT3G52500	Turquoise	0.00383285			AT5G45930.1	Violet	0.00189661
AT3G05937	Turquoise	0.00383241			AT4G24540.1	Violet	0.00189654
AT5G58540	Turquoise	0.00383092			AT5G67160.1	Violet	0.00189636
AT5G67488	Turquoise	0.003827			AT4G38780.1	Violet	0.00189605
AT3G56810	Turquoise	0.00382653			AT3G60110.1	Violet	0.00189587
AT1G17744	Turquoise	0.00382646			AT5G51770.1	Violet	0.00189583
AT4G36988	Turquoise	0.00382212			AT3G56040.1	Violet	0.00189516
AT2G34080	Turquoise	0.00382182			AT1G14345.1	Violet	0.00189486
AT5G14050	Turquoise	0.00381938			AT5G51820.1	Violet	0.00189455
AT1G29790	Turquoise	0.00381871			AT3G57550.1	Violet	0.0018945
AT4G33560	Turquoise	0.00381746			AT2G28110.1	Violet	0.00189445
AT4G26542	Turquoise	0.00381702			AT2G01590.1	Violet	0.00189442
AT1G29920	Turquoise	0.00381692			AT5G27920.1	Violet	0.00189429
AT5G35920	Turquoise	0.00381582			AT4G25390.2	Violet	0.00189425
AT2G21180	Turquoise	0.00381479			AT2G04100.1	Violet	0.00189388
AT1G62850	Turquoise	0.00381427			AT1G14840.1	Violet	0.00189369
AT3G06870	Turquoise	0.00381396			AT1G49010.1	Violet	0.00189352
AT4G13918	Turquoise	0.00381343			AT4G36648.1	Violet	0.00189337
AT5G22630	Turquoise	0.00381251			AT5G14320.1	Violet	0.00189304
AT2G03760	Turquoise	0.00381179			AT1G66390.1	Violet	0.0018929
AT3G03550	Turquoise	0.00381096			AT3G20790.1	Violet	0.00189226
AT1G26210	Turquoise	0.00381091			AT5G40010.1	Violet	0.00189131
AT1G23010	Turquoise	0.00380902			AT3G11700.1	Violet	0.0018911
AT3G59070	Turquoise	0.00380802			AT3G16000.1	Violet	0.00189063
AT2G03410	Turquoise	0.00380508			AT3G14680.1	Violet	0.00189014
AT5G38120	Turquoise	0.00380444			AT5G10300.1	Violet	0.00189012
AT4G29780	Turquoise	0.00380392			AT2G30140.2	Violet	0.00189
AT4G39840	Turquoise	0.00380242			AT1G10410.1	Violet	0.00188931
AT2G23672	Turquoise	0.00380239			AT1G30755.1	Violet	0.00188897
AT5G65520	Turquoise	0.00380042			AT4G17650.1	Violet	0.00188828
AT4G14090	Turquoise	0.0038001			AT3G01550.1	Violet	0.00188824
AT1G07150	Turquoise	0.00379997			AT3G14330.1	Violet	0.00188791
AT4G27710	Turquoise	0.0037994			AT4G12770.1	Violet	0.00188767
AT3G23820	Turquoise	0.003795			AT1G64510.1	Violet	0.00188749
AT5G24660	Turquoise	0.00379415			AT1G63840.1	Violet	0.00188724
AT4G24770	Turquoise	0.00379202			AT3G62590.1	Violet	0.00188711
AT1G27210	Turquoise	0.00379182			AT2G03420.1	Violet	0.00188684
AT1G18000	Turquoise	0.00379181			AT3G63070.1	Violet	0.0018868
AT2G34430	Turquoise	0.00379158			AT2G26480.1	Violet	0.00188672
AT3G29034	Turquoise	0.00378571			AT2G33480.1	Violet	0.00188669
AT3G51740	Turquoise	0.00378466			AT4G34120.1	Violet	0.00188667
AT1G21000	Turquoise	0.0037834			AT4G08685.1	Violet	0.00188622
AT2G22470	Turquoise	0.00378055			AT1G76820.1	Violet	0.00188612
AT3G05905	Turquoise	0.00378005			AT3G26090.1	Violet	0.00188535
AT4G16190	Turquoise	0.00377929			AT1G04250.1	Violet	0.00188502
AT2G32470	Turquoise	0.0037783			AT5G15130.1	Violet	0.00188498
AT1G18010	Turquoise	0.00377532			AT5G01720.1	Violet	0.00188462
AT1G78190	Turquoise	0.00377425			AT3G11630.1	Violet	0.0018844
AT3G21050	Turquoise	0.00377409			AT4G16110.1	Violet	0.00188352
AT5G45460	Turquoise	0.00377405			AT1G64940.1	Violet	0.00188341
AT1G66980	Turquoise	0.00377258			AT5G23050.1	Violet	0.00188302
AT1G72270	Turquoise	0.00377229			AT4G31590.1	Violet	0.00188283
AT5G10600	Turquoise	0.00377214			AT1G71170.1	Violet	0.00188271
AT3G12500	Turquoise	0.00377094			AT5G49700.1	Violet	0.00188251
AT3G50260	Turquoise	0.00376801			AT4G17600.1	Violet	0.00188246
AT4G26795	Turquoise	0.00376629			AT5G06230.2	Violet	0.00188228
AT3G60966	Turquoise	0.00376616			AT1G18480.1	Violet	0.00188219
AT1G71180	Turquoise	0.00376001			AT3G50820.1	Violet	0.00188205
AT1G53887	Turquoise	0.00375997			AT1G01720.1	Violet	0.00188176
AT1G71910	Turquoise	0.00375629			AT5G14730.1	Violet	0.00188171
AT2G15580	Turquoise	0.00375582			AT5G50260.1	Violet	0.00188147
AT1G21170	Turquoise	0.00375536			AT3G62260.1	Violet	0.00188144
AT2G25625	Turquoise	0.00375406			AT4G18360.1	Violet	0.00188127
AT1G28230	Turquoise	0.00375371			AT3G59068.1	Violet	0.0018812
AT5G58560	Turquoise	0.00375042			AT1G04120.1	Violet	0.0018812
AT2G42350	Turquoise	0.00375024			AT1G62750.1	Violet	0.00188114
AT2G44730	Turquoise	0.00374926			AT4G14950.1	Violet	0.00188109
AT1G29230	Turquoise	0.00374694			AT2G31955.1	Violet	0.0018808
AT1G68945	Turquoise	0.00374274			AT2G18780.1	Violet	0.00188077
AT3G14415	Turquoise	0.00373693			AT5G63950.1	Violet	0.00188023
AT3G07590	Turquoise	0.00373616			AT4G04490.1	Violet	0.00188017
AT1G49000	Turquoise	0.00373565			AT1G08920.1	Violet	0.00188005
AT1G16510	Turquoise	0.00373189			AT3G10370.1	Violet	0.0018798
AT4G30662	Turquoise	0.00373176			AT4G04460.1	Violet	0.00187968
AT1G72060	Turquoise	0.00373164			AT4G03190.1	Violet	0.00187933
AT3G13900	Turquoise	0.00373061			AT1G27170.1	Violet	0.00187893
AT2G45310	Turquoise	0.0037276			AT5G23540.1	Violet	0.00187852
AT1G21780	Turquoise	0.0037247			AT2G39420.1	Violet	0.00187842
AT3G62940	Turquoise	0.00372145			AT1G45474.2	Violet	0.00187836
AT4G01330	Turquoise	0.00372059			AT1G44446.1	Violet	0.00187824
AT3G14340	Turquoise	0.00371976			AT1G77490.1	Violet	0.00187818
AT1G26208	Turquoise	0.0037187			AT1G61460.1	Violet	0.00187739
AT5G49640	Turquoise	0.00371787			AT1G08315.1	Violet	0.00187727
AT4G37553	Turquoise	0.00371732			AT4G10380.1	Violet	0.00187724
AT1G68940	Turquoise	0.00371594			AT2G45340.1	Violet	0.00187626
AT3G60690	Turquoise	0.00371406			AT3G22910.1	Violet	0.00187624
AT3G56940	Turquoise	0.00371229			AT5G18500.1	Violet	0.00187621
AT3G61190	Turquoise	0.003712			AT4G19530.1	Violet	0.00187619
AT3G63540	Turquoise	0.00371126			AT4G21280.1	Violet	0.00187613
AT1G79720	Turquoise	0.003709			AT1G73110.1	Violet	0.00187542
AT5G40790	Turquoise	0.00370785			AT1G51710.1	Violet	0.00187534
AT1G80780	Turquoise	0.00370765			AT2G27060.1	Violet	0.00187525
AT3G03470	Turquoise	0.0037071			AT1G59820.1	Violet	0.00187509
AT2G34180	Turquoise	0.00370546			AT4G22920.1	Violet	0.00187489
AT5G19221	Turquoise	0.00370362			AT2G39660.1	Violet	0.00187471
AT2G46710	Turquoise	0.00370233			AT2G01950.1	Violet	0.00187368
AT1G07280	Turquoise	0.00370219			AT3G16620.1	Violet	0.00187356
AT1G26380	Turquoise	0.00369819			AT1G75690.1	Violet	0.00187353
AT1G07485	Turquoise	0.003698			AT1G61420.1	Violet	0.00187245
AT2G36090	Turquoise	0.0036975			AT1G20810.1	Violet	0.00187213
AT1G17745	Turquoise	0.00369542			AT4G37010.2	Violet	0.00187201
AT3G54366	Turquoise	0.00368788			AT1G02520.1	Violet	0.00187182
AT2G31390	Turquoise	0.00368425			AT5G47960.1	Violet	0.00187166
AT1G28190	Turquoise	0.0036834			AT4G15110.1	Violet	0.00187116
AT1G08940	Turquoise	0.00367502			AT5G11210.1	Violet	0.00187089
AT2G35945	Turquoise	0.00367454			AT2G25625.2	Violet	0.00187046
AT2G41660	Turquoise	0.00367263			AT4G30020.1	Violet	0.00186978
AT5G62470	Turquoise	0.00366997			AT3G52500.1	Violet	0.00186975
AT5G06280	Turquoise	0.00366441			AT1G64150.1	Violet	0.00186965
AT4G39838	Turquoise	0.00366367			AT1G60950.1	Violet	0.0018695
AT4G37895	Turquoise	0.00366232			AT4G22940.1	Violet	0.00186947
AT5G43260	Turquoise	0.00366113			AT3G62030.1	Violet	0.00186938
AT3G23920	Turquoise	0.00365627			AT2G39470.2	Violet	0.00186936
AT1G76590	Turquoise	0.00365522			AT3G13229.1	Violet	0.00186921
AT1G06680	Turquoise	0.00365306			AT3G59970.3	Violet	0.00186881
AT5G01732	Turquoise	0.00365294			AT4G00950.1	Violet	0.00186875
AT3G11580	Turquoise	0.00365262			AT3G54210.1	Violet	0.00186854
AT4G23460	Turquoise	0.0036512			AT5G24160.1	Violet	0.001868
AT1G48315	Turquoise	0.00365092			AT4G24160.1	Violet	0.00186741
AT1G08230	Turquoise	0.00365075			AT5G65110.1	Violet	0.00186735
AT3G57765	Turquoise	0.00365043			AT5G42800.1	Violet	0.00186728
AT1G31200	Turquoise	0.00364949			AT3G22560.1	Violet	0.00186727
AT5G58530	Turquoise	0.00364464			AT3G25700.1	Violet	0.00186664
AT2G23140	Turquoise	0.0036431			AT4G36410.1	Violet	0.00186631
AT3G28840	Turquoise	0.00364301			AT3G10500.1	Violet	0.0018658
AT1G25400	Turquoise	0.00364251			AT5G11550.1	Violet	0.00186537
AT2G45220	Turquoise	0.00364002			AT5G45490.1	Violet	0.00186528
AT4G26488	Turquoise	0.00363951			AT1G27300.1	Violet	0.00186494
AT3G57710	Turquoise	0.00363765			AT5G43980.1	Violet	0.00186455
AT3G13229	Turquoise	0.00363415			AT4G15510.1	Violet	0.0018625
AT1G48970	Turquoise	0.00363041			AT5G44380.1	Violet	0.00186238
AT5G44130	Turquoise	0.00362781			AT3G45410.1	Violet	0.00186216
AT1G69690	Turquoise	0.00362646			AT1G77500.1	Violet	0.00186212
AT5G67300	Turquoise	0.00362643			AT1G05190.1	Violet	0.00186191
AT1G03850	Turquoise	0.00362642			AT1G60790.1	Violet	0.00186139
AT5G07150	Turquoise	0.00362568			AT5G06390.1	Violet	0.00186106
AT5G52110	Turquoise	0.00362315			AT1G29070.1	Violet	0.00186031
AT2G07697	Turquoise	0.00362059			AT1G02220.1	Violet	0.00186012
AT1G15820	Turquoise	0.00361957			AT4G18460.1	Violet	0.00186007
AT5G17860	Turquoise	0.00361922			AT5G64290.1	Violet	0.00186003
AT5G41400	Turquoise	0.00361474			AT3G46890.1	Violet	0.00186002
AT1G30282	Turquoise	0.00361428			AT5G12930.1	Violet	0.00185989
AT2G13430	Turquoise	0.00361225			AT1G07870.1	Violet	0.0018595
AT2G28400	Turquoise	0.00361115			AT3G19390.1	Violet	0.00185942
AT5G62770	Turquoise	0.00361063			AT4G35250.1	Violet	0.00185906
AT1G21670	Turquoise	0.00361023			AT2G46700.1	Violet	0.00185883
AT5G61600	Turquoise	0.00360694			AT3G47560.1	Violet	0.00185873
AT3G06830	Turquoise	0.00360528			AT1G15910.1	Violet	0.0018587
AT2G41510	Turquoise	0.00360419			AT5G24590.2	Violet	0.0018581
AT1G49780	Turquoise	0.00360267			AT5G48670.1	Violet	0.00185746
AT3G59300	Turquoise	0.00360179			AT5G63930.1	Violet	0.00185736
AT1G77131	Turquoise	0.00359842			AT5G14460.1	Violet	0.00185732
AT2G38210	Turquoise	0.00359812			AT2G43080.1	Violet	0.00185732
AT5G16030	Turquoise	0.003597			AT3G03310.1	Violet	0.00185654
AT4G37310	Turquoise	0.0035969			AT3G50240.1	Violet	0.0018562
AT5G39260	Turquoise	0.00359554			AT5G03340.1	Violet	0.00185591
AT1G04030	Turquoise	0.00359357			AT2G31130.1	Violet	0.00185586
AT1G18420	Turquoise	0.00359219			AT5G27290.1	Violet	0.00185551
AT5G47370	Turquoise	0.00359119			AT4G08350.1	Violet	0.00185517
AT3G22121	Turquoise	0.00358728			AT4G18440.1	Violet	0.00185514
AT5G44350	Turquoise	0.00358519			AT2G20890.1	Violet	0.00185469
AT4G38820	Turquoise	0.00356765			AT3G26710.1	Violet	0.0018543
AT4G16640	Turquoise	0.00356742			AT1G08520.1	Violet	0.00185291
AT5G38212	Turquoise	0.00356437			AT4G37010.1	Violet	0.00185261
AT5G38870	Turquoise	0.0035618			AT3G18950.1	Violet	0.00185227
AT5G49170	Turquoise	0.00355604			AT4G25670.1	Violet	0.00185195
AT5G18060	Turquoise	0.00355446			AT3G12580.1	Violet	0.00185172
AT5G03668	Turquoise	0.00355238			AT3G25660.1	Violet	0.00185158
AT2G14560	Turquoise	0.00355116			AT1G23440.2	Violet	0.00185116
AT1G67855	Turquoise	0.00354744			AT2G24395.1	Violet	0.0018509
AT3G13720	Turquoise	0.00354728			AT2G23450.1	Violet	0.00185083
AT1G79500	Turquoise	0.00354654			AT4G21470.1	Violet	0.00185076
AT2G35940	Turquoise	0.00354617			AT5G46570.1	Violet	0.00185065
AT1G71528	Turquoise	0.00354607			AT3G01830.1	Violet	0.00185048
AT3G06433	Turquoise	0.0035409			AT1G15380.1	Violet	0.00185038
AT3G54890	Turquoise	0.003539			AT1G48200.1	Violet	0.00185027
AT1G20340	Turquoise	0.00353459			AT3G48610.1	Violet	0.00184923
AT1G29910	Turquoise	0.00353251			AT1G65010.1	Violet	0.00184836
AT5G62460	Turquoise	0.00352769			AT5G35320.1	Violet	0.00184806
AT5G18290	Turquoise	0.00352382			AT1G61795.1	Violet	0.00184773
AT1G73880	Turquoise	0.00351823			AT1G72220.1	Violet	0.00184772
AT3G15210	Turquoise	0.00351685			AT4G38770.1	Violet	0.00184745
AT5G13210	Turquoise	0.00351173			AT5G64790.1	Violet	0.00184731
AT1G08460	Turquoise	0.00350869			AT1G55325.2	Violet	0.00184708
AT1G08590	Turquoise	0.00350788			AT5G56350.1	Violet	0.00184617
AT2G35000	Turquoise	0.00350171			AT2G30660.1	Violet	0.00184613
AT5G36220	Turquoise	0.00349224			AT5G12050.1	Violet	0.00184609
AT3G24520	Turquoise	0.00349133			AT5G13750.1	Violet	0.0018454
AT3G03480	Turquoise	0.00348564			AT5G16970.1	Violet	0.00184488
AT5G18470	Turquoise	0.00348095			AT5G05140.1	Violet	0.00184461
AT5G64970	Turquoise	0.00347973			AT5G09530.1	Violet	0.00184453
AT1G77670	Turquoise	0.00347525			AT5G28750.1	Violet	0.00184449
AT1G18735	Turquoise	0.00346067			AT2G27510.1	Violet	0.00184447
AT4G16750	Turquoise	0.00346057			AT4G19370.1	Violet	0.0018438
AT5G67160	Turquoise	0.00345788			AT1G03080.1	Violet	0.00184365
AT5G53742	Turquoise	0.0034523			AT1G14150.1	Violet	0.00184335
AT1G70770	Turquoise	0.00345166			AT2G25090.1	Violet	0.00184307
AT3G27690	Turquoise	0.00344197			AT3G60370.1	Violet	0.00184156
AT5G58140	Turquoise	0.00343872			AT5G25110.1	Violet	0.00184129
AT2G40850	Turquoise	0.00343833			AT4G34110.1	Violet	0.00184075
AT5G57770	Turquoise	0.0034378			AT2G19190.1	Violet	0.00184018
AT5G13030	Turquoise	0.0034367			AT3G07780.1	Violet	0.0018391
AT1G11210	Turquoise	0.00343503			AT3G01175.1	Violet	0.00183906
AT3G03890	Turquoise	0.00343354			AT1G49000.1	Violet	0.00183902
AT1G13330	Turquoise	0.00343175			AT5G27390.1	Violet	0.00183786
AT1G74480	Turquoise	0.00342419			AT5G16050.1	Violet	0.00183767
AT4G28650	Turquoise	0.00342039			AT1G72640.2	Violet	0.00183759
AT5G42092	Turquoise	0.00341828			AT3G19970.1	Violet	0.0018371
AT3G46780	Turquoise	0.00341565			AT1G12800.1	Violet	0.00183692
AT1G18100	Turquoise	0.00340741			AT3G28210.1	Violet	0.00183692
AT2G33480	Turquoise	0.00340169			AT2G21170.1	Violet	0.00183681
AT3G11110	Turquoise	0.00339588			AT5G54600.1	Violet	0.00183645
AT1G55365	Turquoise	0.00339334			AT3G03650.1	Violet	0.0018361
AT3G06895	Turquoise	0.00339333			AT5G44530.1	Violet	0.00183584
AT5G01170	Turquoise	0.00339158			AT3G13510.1	Violet	0.00183579
AT1G68110	Turquoise	0.00339105			AT2G04460.1	Violet	0.00183562
AT4G38700	Turquoise	0.00339077			AT3G04070.1	Violet	0.00183556
AT1G51080	Turquoise	0.00338467			AT5G43700.1	Violet	0.00183478
AT1G05750	Turquoise	0.00337875			AT1G58470.1	Violet	0.00183477
AT4G03500	Turquoise	0.00337268			AT1G02400.1	Violet	0.00183448
AT4G22930	Turquoise	0.00336794			AT1G30700.1	Violet	0.00183383
AT1G70940	Turquoise	0.00336692			AT4G20480.1	Violet	0.00183361
AT5G41610	Turquoise	0.00336593			AT3G13120.1	Violet	0.00183356
AT3G13790	Turquoise	0.00336421			AT4G16155.1	Violet	0.00183343
AT5G59070	Turquoise	0.0033628			AT4G16980.1	Violet	0.00183337
AT5G67250	Turquoise	0.0033597			AT1G78380.1	Violet	0.00183298
AT1G63370	Turquoise	0.00335765			AT1G01610.1	Violet	0.00183267
AT5G01920	Turquoise	0.00335733			AT5G58540.2	Violet	0.00183175
AT5G43130	Turquoise	0.00335731			AT3G57380.1	Violet	0.00183172
AT2G17705	Turquoise	0.00335513			AT3G22530.1	Violet	0.0018315
AT4G19700	Turquoise	0.00334722			AT2G41780.1	Violet	0.00183119
AT2G05070	Turquoise	0.00334078			AT3G24430.1	Violet	0.00183095
AT1G69890	Turquoise	0.00333884			AT4G26750.1	Violet	0.00183026
AT5G45030	Turquoise	0.00333869			AT2G19710.1	Violet	0.0018299
AT2G36220	Turquoise	0.00333028			AT1G60550.1	Violet	0.00182932
AT1G33240	Turquoise	0.00332742			AT4G00360.1	Violet	0.00182931
AT1G09421	Turquoise	0.00332736			AT1G75000.1	Violet	0.00182851
AT4G18195	Turquoise	0.00332679			AT1G50280.1	Violet	0.00182826
AT5G54630	Turquoise	0.00332322			AT2G30580.1	Violet	0.00182791
AT2G24545	Turquoise	0.00332243			AT5G18350.1	Violet	0.00182711
AT2G36295	Turquoise	0.00331682			AT1G79610.1	Violet	0.00182673
AT3G25882	Turquoise	0.00331388			AT4G22290.1	Violet	0.00182646
AT2G24285	Turquoise	0.00330969			AT3G25870.1	Violet	0.00182639
AT5G24890	Turquoise	0.00330089			AT5G21920.1	Violet	0.001825
AT5G59730	Turquoise	0.00329544			AT4G35500.1	Violet	0.00182484
AT3G09270	Turquoise	0.00329015			AT4G39580.1	Violet	0.00182415
AT5G01210	Turquoise	0.00328799			AT3G16370.1	Violet	0.00182403
AT1G13280	Turquoise	0.0032865			AT2G39435.1	Violet	0.00182386
AT4G34131	Turquoise	0.00328304			AT4G28490.1	Violet	0.00182376
AT4G35600	Turquoise	0.00328072			AT1G05120.1	Violet	0.00182338
AT2G04852	Turquoise	0.00326829			AT1G05540.1	Violet	0.00182301
AT3G57140	Turquoise	0.00325836			AT1G77380.1	Violet	0.0018216
AT1G67740	Turquoise	0.00324235			AT3G27830.1	Violet	0.00182134
AT1G61520	Turquoise	0.00324154			AT4G23290.2	Violet	0.00182095
AT4G10340	Turquoise	0.00323699			AT3G02040.1	Violet	0.0018206
AT2G19780	Turquoise	0.00323386			AT3G01420.1	Violet	0.0018205
AT1G73500	Turquoise	0.00322556			AT5G11290.1	Violet	0.00181955
AT4G26890	Turquoise	0.00322498			AT2G43510.1	Violet	0.00181882
AT1G58140	Turquoise	0.00321768			AT5G47200.1	Violet	0.0018186
AT3G23240	Turquoise	0.00320638			AT1G18200.1	Violet	0.00181851
AT5G01542	Turquoise	0.00320537			AT1G29720.1	Violet	0.00181792
AT5G54270	Turquoise	0.00320083			AT4G21830.1	Violet	0.0018178
AT2G38640	Turquoise	0.00319689			AT4G38430.1	Violet	0.00181771
AT5G66560	Turquoise	0.00319524			AT3G28580.1	Violet	0.00181678
AT2G26215	Turquoise	0.00318281			AT2G17705.1	Violet	0.00181569
AT1G13360	Turquoise	0.00317067			AT2G39480.1	Violet	0.00181556
AT4G34080	Turquoise	0.00316912			AT5G13170.1	Violet	0.0018152
AT5G01530	Turquoise	0.00316789			AT5G38430.1	Violet	0.00181464
AT1G30835	Turquoise	0.0031606			AT1G55080.1	Violet	0.00181451
AT2G27310	Turquoise	0.00316016			AT3G56650.1	Violet	0.00181348
AT3G13810	Turquoise	0.00315488			AT4G21534.1	Violet	0.00181309
AT5G06330	Turquoise	0.00314731			AT5G62620.1	Violet	0.00181294
AT4G09875	Turquoise	0.00314251			AT4G33920.1	Violet	0.00181292
AT5G17600	Turquoise	0.0031196			AT1G16530.1	Violet	0.00181286
AT4G36810	Turquoise	0.00311413			AT4G23790.1	Violet	0.0018128
AT2G43540	Turquoise	0.00310762			AT1G72070.1	Violet	0.00181262
AT4G02130	Turquoise	0.00310647			AT4G18570.1	Violet	0.00181253
AT5G13630	Turquoise	0.0031051			AT2G27385.1	Violet	0.00181252
AT4G40060	Turquoise	0.00310216			AT1G31120.1	Violet	0.00181228
AT5G10610	Turquoise	0.00309373			AT4G23450.1	Violet	0.0018121
AT1G67860	Turquoise	0.00308201			AT5G13510.1	Violet	0.00181098
AT5G41850	Turquoise	0.00308201			AT4G28660.1	Violet	0.00180984
AT4G37790	Turquoise	0.00307828			AT1G09070.1	Violet	0.00180895
AT4G36220	Turquoise	0.00307556			AT5G27520.1	Violet	0.00180802
AT3G47670	Turquoise	0.00305347			AT1G60890.1	Violet	0.00180773
AT1G12310	Turquoise	0.00305025			AT1G70410.2	Violet	0.00180771
AT3G09580	Turquoise	0.00304823			AT4G25960.1	Violet	0.00180756
AT3G25870	Turquoise	0.00304594			AT1G21060.1	Violet	0.00180738
AT2G21188	Turquoise	0.00303177			AT4G00940.1	Violet	0.00180703
AT5G38420	Turquoise	0.00303171			AT2G20960.1	Violet	0.00180699
AT1G03410	Turquoise	0.00303169			AT1G75710.1	Violet	0.00180664
AT4G36550	Turquoise	0.003029			AT3G54890.4	Violet	0.00180662
AT3G21055	Turquoise	0.00300261			AT5G45990.1	Violet	0.00180529
AT5G18260	Turquoise	0.00299826			AT5G51545.1	Violet	0.00180349
AT1G20440	Turquoise	0.00299051			AT3G59780.1	Violet	0.00180346
AT1G03130	Turquoise	0.00298853			AT1G19270.1	Violet	0.00180339
AT2G30040	Turquoise	0.00298002			AT1G21500.1	Violet	0.00180272
AT1G01490	Turquoise	0.00296861			AT1G70370.1	Violet	0.00180169
AT4G03140	Turquoise	0.00295088			AT5G66930.2	Violet	0.0018016
AT3G10400	Turquoise	0.00294974			AT5G49930.1	Violet	0.00180146
AT1G62422	Turquoise	0.00294846			AT5G44650.1	Violet	0.00180033
AT4G11350	Turquoise	0.0029381			AT1G61610.1	Violet	0.00180023
AT1G14720	Turquoise	0.00293529			AT3G26060.2	Violet	0.00180013
AT3G63445	Turquoise	0.00293453			AT2G26250.1	Violet	0.00179929
AT5G43170	Turquoise	0.00291134			AT5G38780.1	Violet	0.0017991
AT1G32120	Turquoise	0.00288874			AT4G18990.1	Violet	0.00179685
AT2G45315	Turquoise	0.00287155			AT1G14270.1	Violet	0.00179623
AT1G04260	Turquoise	0.002871			AT3G25290.1	Violet	0.00179565
AT2G15220	Turquoise	0.00285527			AT1G72610.1	Violet	0.00179407
AT3G47940	Turquoise	0.00284267			AT5G48460.1	Violet	0.00179371
AT2G34420	Turquoise	0.00283526			AT4G35790.2	Violet	0.00179351
AT5G27950	Turquoise	0.00282646			AT5G22580.1	Violet	0.00179327
AT5G27420	Turquoise	0.00282294			AT4G20760.1	Violet	0.0017932
AT3G01202	Turquoise	0.00282058			AT5G54200.1	Violet	0.00179317
AT2G46735	Turquoise	0.00281986			AT4G01120.1	Violet	0.00179298
AT4G39780	Turquoise	0.00281641			AT5G35360.1	Violet	0.00179198
AT1G15170	Turquoise	0.00281362			AT3G06810.1	Violet	0.00179195
AT4G37432	Turquoise	0.00281319			AT5G05987.1	Violet	0.00179194
AT3G25600	Turquoise	0.00280137			AT2G33450.1	Violet	0.0017919
AT5G18130	Turquoise	0.00278972			AT2G02500.1	Violet	0.00179163
AT3G14630	Turquoise	0.00278557			AT1G55370.2	Violet	0.0017914
AT2G27770	Turquoise	0.0027845			AT5G17870.1	Violet	0.00179093
AT1G75540	Turquoise	0.00276894			AT4G37900.1	Violet	0.00179001
AT5G28913	Turquoise	0.00276844			AT3G53100.1	Violet	0.00178998
AT1G07240	Turquoise	0.00276289			AT1G62200.1	Violet	0.00178891
AT5G60022	Turquoise	0.0027614			AT3G05630.1	Violet	0.00178777
AT5G39520	Turquoise	0.00273607			AT1G14330.1	Violet	0.00178715
AT5G62865	Turquoise	0.00273281			AT1G77090.1	Violet	0.00178677
AT5G15581	Turquoise	0.0027328			AT5G42070.1	Violet	0.0017862
AT3G16240	Turquoise	0.00272359			AT5G25450.1	Violet	0.00178612
AT5G67245	Turquoise	0.00271235			AT2G46500.2	Violet	0.0017855
AT3G04690	Turquoise	0.00270996			AT1G68890.1	Violet	0.00178486
AT5G41810	Turquoise	0.00270475			AT4G34260.1	Violet	0.00178462
AT1G72600	Turquoise	0.00270473			AT4G28080.1	Violet	0.00178411
AT1G14580	Turquoise	0.00270403			AT2G28950.1	Violet	0.00178386
AT1G03440	Turquoise	0.00270402			AT1G61030.1	Violet	0.00178385
AT1G15810	Turquoise	0.00270223			AT4G04350.1	Violet	0.00178347
AT2G46590	Turquoise	0.00270219			AT3G22980.1	Violet	0.00178284
AT1G72860	Turquoise	0.00269415			AT2G32560.1	Violet	0.0017816
AT3G14060	Turquoise	0.0026876			AT1G19250.1	Violet	0.00178138
AT4G29658	Turquoise	0.0026876			AT4G36950.1	Violet	0.00177947
AT4G33610	Turquoise	0.00268351			AT1G26810.1	Violet	0.00177943
AT2G36790	Turquoise	0.0026822			AT4G27780.1	Violet	0.00177902
AT4G31790	Turquoise	0.00266932			AT5G62220.1	Violet	0.00177738
AT1G55210	Turquoise	0.00265908			AT1G11860.3	Violet	0.00177723
AT3G63160	Turquoise	0.0026554			AT4G24770.1	Violet	0.00177666
AT3G50740	Turquoise	0.00264824			AT4G38060.2	Violet	0.00177628
AT4G14910	Turquoise	0.00264735			AT5G41800.1	Violet	0.00177582
AT5G02720	Turquoise	0.00264419			AT2G18090.1	Violet	0.00177571
AT1G76880	Turquoise	0.0026348			AT2G35410.1	Violet	0.00177519
AT4G02770	Turquoise	0.0026286			AT3G17820.1	Violet	0.00177396
AT5G53048	Turquoise	0.00262646			AT1G07430.1	Violet	0.00177386
AT4G12300	Turquoise	0.00258363			AT4G16670.1	Violet	0.00177288
AT2G37720	Turquoise	0.0025833			AT5G07020.1	Violet	0.00177242
AT2G42980	Turquoise	0.0025597			AT2G40110.1	Violet	0.0017717
AT1G72920	Turquoise	0.00255646			AT5G46350.1	Violet	0.00177165
AT5G04340	Turquoise	0.00253585			AT3G15190.1	Violet	0.00177135
AT1G64710	Turquoise	0.00253244			AT2G15220.1	Violet	0.00177028
AT5G18245	Turquoise	0.00253231			AT5G53730.1	Violet	0.00176995
AT2G42940	Turquoise	0.0025311			AT1G72640.1	Violet	0.00176979
AT4G37470	Turquoise	0.00252494			AT4G12080.1	Violet	0.00176862
AT3G21760	Turquoise	0.00249806			AT1G77580.2	Violet	0.00176843
AT2G19572	Turquoise	0.00249576			AT4G11655.1	Violet	0.00176787
AT1G05560	Turquoise	0.00249576			AT3G09800.1	Violet	0.00176722
AT2G35970	Turquoise	0.00249372			AT1G11905.1	Violet	0.00176643
AT4G29260	Turquoise	0.00247074			AT5G67080.1	Violet	0.00176639
AT2G43060	Turquoise	0.00246913			AT2G32640.1	Violet	0.00176624
AT5G09700	Turquoise	0.00246619			AT3G54680.1	Violet	0.00176619
AT3G22160	Turquoise	0.00246073			AT5G44600.1	Violet	0.0017654
AT1G57640	Turquoise	0.00246011			AT5G42940.1	Violet	0.00176511
AT3G16857	Turquoise	0.00244131			AT2G25737.1	Violet	0.00176501
AT3G12502	Turquoise	0.00243982			AT3G54420.1	Violet	0.00176458
AT1G15405	Turquoise	0.0024231			AT5G11090.1	Violet	0.00176342
AT2G18050	Turquoise	0.00240241			AT2G39220.1	Violet	0.00176269
AT2G36430	Turquoise	0.00238347			AT3G12830.1	Violet	0.00176222
AT2G29280	Turquoise	0.00235724			AT4G26470.1	Violet	0.00176221
AT1G17230	Turquoise	0.00232257			AT4G13575.1	Violet	0.00176212
AT5G02420	Turquoise	0.00232069			AT1G03630.1	Violet	0.00176187
AT3G01472	Turquoise	0.00231826			AT3G06750.1	Violet	0.00176091
AT4G36570	Turquoise	0.0023077			AT5G30510.1	Violet	0.00176068
AT5G56170	Turquoise	0.0022951			AT2G05920.1	Violet	0.00176058
AT5G65830	Turquoise	0.00229173			AT2G46680.1	Violet	0.00176006
AT5G20225	Turquoise	0.00227045			AT5G01030.2	Violet	0.00175924
AT1G68440	Turquoise	0.00226919			AT3G50360.1	Violet	0.00175883
AT2G23290	Turquoise	0.00226914			AT1G32460.1	Violet	0.00175827
AT2G04270	Turquoise	0.0022563			AT1G13310.1	Violet	0.00175798
AT1G22230	Turquoise	0.00225231			AT2G20320.1	Violet	0.00175664
AT1G05575	Turquoise	0.00223362			AT4G22820.2	Violet	0.00175647
AT1G75820	Turquoise	0.00223107			AT5G53490.2	Violet	0.00175639
AT4G01940	Turquoise	0.00222119			AT2G14620.1	Violet	0.00175636
AT2G44430	Turquoise	0.00220569			AT5G22800.1	Violet	0.00175627
AT2G07706	Turquoise	0.00218821			AT2G21280.1	Violet	0.0017561
AT2G41750	Turquoise	0.00218334			AT1G10290.1	Violet	0.00175608
AT5G40720	Turquoise	0.00216562			AT3G16290.1	Violet	0.00175517
AT3G54625	Turquoise	0.00214627			AT1G43670.1	Violet	0.00175341
AT5G38210	Turquoise	0.00211629			AT2G35910.1	Violet	0.00175079
AT4G13920	Turquoise	0.00209878			AT1G19950.1	Violet	0.00175077
AT3G47480	Turquoise	0.00209811			AT2G47200.1	Violet	0.00175056
AT3G13061	Turquoise	0.0020834			AT3G10720.2	Violet	0.00175015
AT3G01290	Turquoise	0.00207877			AT1G62370.1	Violet	0.00174924
AT5G56980	Turquoise	0.00203625			AT3G56910.1	Violet	0.00174883
AT2G44140	Turquoise	0.00203206			AT3G25670.1	Violet	0.00174808
AT5G46115	Turquoise	0.00202993			AT2G44790.1	Violet	0.00174795
AT5G62350	Turquoise	0.00202902			AT5G62680.1	Violet	0.0017467
AT3G01142	Turquoise	0.00202237			AT3G25805.1	Violet	0.00174658
AT5G06230	Turquoise	0.00201972			AT1G67650.1	Violet	0.00174589
AT3G29250	Turquoise	0.00201959			AT4G25080.2	Violet	0.00174174
AT5G25610	Turquoise	0.00201742			AT5G56340.1	Violet	0.00174007
AT2G46610	Turquoise	0.00201627			AT3G18750.3	Violet	0.00173972
AT3G20610	Turquoise	0.00201503			AT3G63370.1	Violet	0.001739
AT1G62600	Turquoise	0.00201372			AT1G04970.1	Violet	0.00173765
AT2G23670	Turquoise	0.0020039			AT5G52060.1	Violet	0.00173707
AT2G15830	Turquoise	0.00200311			AT5G09630.1	Violet	0.00173473
AT1G46768	Turquoise	0.00200307			AT1G67700.1	Violet	0.00173334
AT3G50770	Turquoise	0.00199605			AT1G50260.1	Violet	0.00173268
AT5G38410	Turquoise	0.00199458			AT5G61270.1	Violet	0.00173142
AT4G13510	Turquoise	0.00198913			AT4G37070.3	Violet	0.00173106
AT4G10920	Turquoise	0.00198127			AT5G04820.1	Violet	0.00172972
AT1G79850	Turquoise	0.00197711			AT5G38420.1	Violet	0.0017297
AT1G35210	Turquoise	0.0019769			AT5G02420.1	Violet	0.00172835
AT1G33430	Turquoise	0.00195604			AT4G28370.1	Violet	0.00172791
AT3G21780	Turquoise	0.00195477			AT2G43030.1	Violet	0.00172769
AT5G50200	Turquoise	0.0019441			AT5G36120.1	Violet	0.00172754
AT5G65609	Turquoise	0.00194343			AT3G48340.1	Violet	0.00172737
AT2G43030	Turquoise	0.0019377			AT2G03350.1	Violet	0.00172736
AT5G15190	Turquoise	0.00192296			AT1G80670.1	Violet	0.00172598
AT4G24350	Turquoise	0.00192157			AT2G02780.1	Violet	0.00172597
AT1G74470	Turquoise	0.00191531			AT1G29760.1	Violet	0.00172557
AT3G04720	Turquoise	0.00190857			AT5G62710.1	Violet	0.00172448
AT3G60320	Turquoise	0.00189054			AT1G07630.1	Violet	0.00172382
AT1G78100	Turquoise	0.00188876			AT1G26390.1	Violet	0.00172291
AT2G26730	Turquoise	0.00187894			AT5G01240.1	Violet	0.0017228
AT1G78270	Turquoise	0.00187414			AT1G63245.1	Violet	0.00172217
AT4G27270	Turquoise	0.00186797			AT5G54780.1	Violet	0.0017209
AT5G45490	Turquoise	0.0018495			AT1G35680.1	Violet	0.00172068
AT1G03390	Turquoise	0.00183076			AT4G34830.1	Violet	0.00172021
AT4G19450	Turquoise	0.00182834			AT1G29530.1	Violet	0.00171975
AT1G20450	Turquoise	0.0018108			AT1G09560.1	Violet	0.00171747
AT1G22330	Turquoise	0.00178774			AT2G21180.1	Violet	0.00171702
AT1G66880	Turquoise	0.00178721			AT4G17560.1	Violet	0.00171665
AT1G17232	Turquoise	0.00178696			AT5G08560.1	Violet	0.00171641
AT3G50840	Turquoise	0.00178254			AT2G30140.1	Violet	0.00171617
AT3G05415	Turquoise	0.00176444			AT1G09340.1	Violet	0.0017158
AT3G19380	Turquoise	0.00176147			AT1G43560.1	Violet	0.00171566
AT3G63210	Turquoise	0.00174701			AT3G48210.1	Violet	0.0017155
AT3G18950	Turquoise	0.00174686			AT1G56190.1	Violet	0.00171494
AT5G01215	Turquoise	0.00174009			AT4G39710.1	Violet	0.00171355
AT5G66570	Turquoise	0.00172371			AT1G47670.1	Violet	0.00171165
AT1G67710	Turquoise	0.00172017			AT3G62910.1	Violet	0.00171152
AT4G36808	Turquoise	0.0016934			AT4G34190.1	Violet	0.00171113
AT3G12780	Turquoise	0.00169016			AT1G72120.1	Violet	0.00171052
AT4G38550	Turquoise	0.00164722			AT4G27700.1	Violet	0.00171045
AT3G46620	Turquoise	0.00163554			AT3G11330.1	Violet	0.0017086
AT2G33385	Turquoise	0.00163257			AT1G66150.1	Violet	0.00170813
AT4G21120	Turquoise	0.00163206			AT3G26470.1	Violet	0.00170792
AT1G67090	Turquoise	0.00163135			AT4G13250.1	Violet	0.00170736
AT1G27100	Turquoise	0.00161552			AT4G20000.1	Violet	0.0017065
AT3G57540	Turquoise	0.00161487			AT3G45830.1	Violet	0.00170649
AT1G32060	Turquoise	0.00161344			AT1G29290.1	Violet	0.00170555
AT5G24210	Turquoise	0.0016107			AT5G01530.1	Violet	0.00170461
AT4G26130	Turquoise	0.00160925			AT3G01810.1	Violet	0.00170376
AT1G74370	Turquoise	0.00160884			AT2G29350.1	Violet	0.00170321
AT2G47190	Turquoise	0.0016079			AT2G47770.1	Violet	0.00169913
AT5G18310	Turquoise	0.00160471			AT2G33800.1	Violet	0.00169911
AT3G21781	Turquoise	0.00159645			AT2G29460.1	Violet	0.00169906
AT2G33050	Turquoise	0.00159297			AT1G03495.1	Violet	0.00169835
AT2G39730	Turquoise	0.00159184			AT2G31260.1	Violet	0.00169721
AT4G16690	Turquoise	0.00158954			AT1G13480.1	Violet	0.00169701
AT4G12450	Turquoise	0.00158942			AT5G06730.1	Violet	0.0016967
AT3G02610	Turquoise	0.00158238			AT5G65210.5	Violet	0.00169637
AT1G11430	Turquoise	0.00158075			AT3G26520.1	Violet	0.00169618
AT1G80180	Turquoise	0.00157998			AT4G32810.1	Violet	0.00169323
AT1G21500	Turquoise	0.0015685			AT3G16170.1	Violet	0.00169318
AT1G56242	Turquoise	0.00156749			AT3G63240.1	Violet	0.00169198
AT3G16720	Turquoise	0.0015568			AT1G05400.1	Violet	0.00169101
AT2G04378	Turquoise	0.00154683			AT3G27390.1	Violet	0.00169096
AT3G54050	Turquoise	0.00154646			AT1G32550.1	Violet	0.00169072
AT3G50480	Turquoise	0.00154632			AT5G63310.1	Violet	0.00168901
AT2G30570	Turquoise	0.00153571			AT3G63190.1	Violet	0.00168772
AT5G59910	Turquoise	0.00152728			AT2G23450.2	Violet	0.00168553
AT4G05180	Turquoise	0.00152473			AT1G28660.1	Violet	0.00168459
AT1G75360	Turquoise	0.00147786			AT1G23080.3	Violet	0.00168364
AT4G02210	Turquoise	0.00147039			AT1G50732.1	Violet	0.00168341
AT1G16730	Turquoise	0.00147009			AT3G16350.1	Violet	0.00168321
AT4G15765	Turquoise	0.00146965			AT4G02130.1	Violet	0.00168069
AT5G25010	Turquoise	0.00146079			AT2G38540.1	Violet	0.00167963
AT1G72070	Turquoise	0.00145241			AT1G55790.2	Violet	0.00167938
AT5G24655	Turquoise	0.00142731			AT1G43910.1	Violet	0.0016786
AT3G08940	Turquoise	0.00142622			AT1G02770.1	Violet	0.0016784
AT2G07783	Turquoise	0.00142023			AT4G00700.1	Violet	0.00167761
AT5G39080	Turquoise	0.00141583			AT5G19490.1	Violet	0.00167527
AT1G15100	Turquoise	0.00141139			AT5G24314.1	Violet	0.001674
AT5G13180	Turquoise	0.0014064			AT4G23740.1	Violet	0.00167269
AT3G52072	Turquoise	0.00137922			AT3G56170.1	Violet	0.00167192
AT3G27750	Turquoise	0.00135842			AT4G27440.1	Violet	0.00167186
AT5G23235	Turquoise	0.00134323			AT3G60320.1	Violet	0.00167033
AT4G26530	Turquoise	0.00129105			AT4G19230.1	Violet	0.00167024
AT5G13205	Turquoise	0.00128403			AT3G10060.1	Violet	0.00166898
AT5G47850	Turquoise	0.00125007			AT2G29065.1	Violet	0.00166867
AT1G53450	Turquoise	0.0012478			AT3G11945.1	Violet	0.00166845
AT4G34135	Turquoise	0.0012478			AT4G00165.2	Violet	0.00166829
AT3G09030	Turquoise	0.00124169			AT4G30060.1	Violet	0.00166765
AT4G05070	Turquoise	0.00123318			AT1G01080.1	Violet	0.00166713
AT1G59265	Turquoise	0.0011884			AT5G15260.1	Violet	0.00166702
AT5G66190	Turquoise	0.00114805			AT1G24881.1	Violet	0.00166565
AT1G08380	Turquoise	0.00114243			AT5G23660.1	Violet	0.00166535
AT3G25700	Turquoise	0.00113336			AT3G11580.1	Violet	0.00166483
AT5G59790	Turquoise	0.00108381			AT5G39520.1	Violet	0.00166453
AT1G58889	Turquoise	0.001048			AT1G68590.1	Violet	0.00166325
AT1G28610	Turquoise	0.00102759			AT2G17220.2	Violet	0.00166275
AT1G30260	Turquoise	0.00102759			AT2G38140.1	Violet	0.00166217
AT3G10985	Turquoise	0.00102473			AT1G17380.1	Violet	0.00166144
AT5G06220	Turquoise	0.00101395			AT3G51960.2	Violet	0.00166096
AT1G80160	Turquoise	0.00101395			AT1G69523.1	Violet	0.00165961
AT5G22250	Turquoise	0.00101271			AT4G34180.1	Violet	0.00165866
AT1G70640	Turquoise	0.0010092			AT1G18620.1	Violet	0.00165754
AT5G42050	Turquoise	0.00100546			AT1G20100.1	Violet	0.00165644
AT3G48080	Turquoise	0.00100066			AT2G32660.1	Violet	0.00165592
AT5G10410	Turquoise	0.000996124			AT1G14150.2	Violet	0.00165588
AT3G01970	Turquoise	0.000988656			AT3G56891.1	Violet	0.00165564
AT4G16400	Turquoise	0.000988222			AT5G62840.1	Violet	0.00165411
AT2G36854	Turquoise	0.000987703			AT4G14360.1	Violet	0.00165342
AT3G26460	Turquoise	0.00098539			AT5G51160.1	Violet	0.00165267
AT2G16245	Turquoise	0.00098375			AT4G16870.1	Violet	0.00165195
AT1G22360	Turquoise	0.000982714			AT3G23160.1	Violet	0.00165189
AT1G56580	Turquoise	0.000981061			AT2G43900.1	Violet	0.00165152
AT5G17980	Turquoise	0.000977227			AT3G22990.1	Violet	0.00165114
AT2G30360	Turquoise	0.000971932			AT1G18485.1	Violet	0.00165005
AT5G06865	Turquoise	0.000958719			AT2G35130.1	Violet	0.00164964
AT2G48075	Turquoise	0.0009574			AT1G68400.1	Violet	0.00164938
AT2G26500	Turquoise	0.00095498			AT2G05790.1	Violet	0.0016493
AT3G56360	Turquoise	0.000950677			AT3G51440.1	Violet	0.00164903
AT1G68620	Turquoise	0.000933239			AT1G65690.1	Violet	0.00164871
AT4G37230	Turquoise	0.000929183			AT1G32990.1	Violet	0.00164781
AT1G59970	Turquoise	0.000927515			AT3G23820.1	Violet	0.00164576
AT5G49440	Turquoise	0.000927459			AT4G31970.1	Violet	0.00164345
AT2G28671	Turquoise	0.000919909			AT3G49470.1	Violet	0.00164205
AT1G55670	Turquoise	0.000918822			AT1G15290.1	Violet	0.00164156
AT3G10720	Turquoise	0.000915134			AT2G23670.1	Violet	0.00164016
AT2G33400	Turquoise	0.000914419			AT2G24630.1	Violet	0.00163983
AT5G67450	Turquoise	0.000914419			AT3G48060.1	Violet	0.00163977
AT3G61330	Turquoise	0.000902796			AT4G12880.1	Violet	0.00163855
AT5G20740	Turquoise	0.000902392			AT1G59840.1	Violet	0.00163678
AT2G42365	Turquoise	0.000894448			AT5G02160.1	Violet	0.00163429
AT4G25380	Turquoise	0.000887417			AT1G48520.1	Violet	0.00163396
AT2G47010	Turquoise	0.000882419			AT2G40340.1	Violet	0.0016329
AT1G53785	Turquoise	0.000870808			AT4G29850.1	Violet	0.00163156
AT1G14070	Turquoise	0.000854429			AT5G57910.1	Violet	0.00163098
AT1G47128	Turquoise	0.000835432			AT4G18430.1	Violet	0.00163012
AT2G35710	Turquoise	0.000829424			AT5G16120.1	Violet	0.00162953
AT1G26800	Turquoise	0.000828739			AT1G25682.1	Violet	0.00162867
AT2G17240	Turquoise	0.00082681			AT5G22540.1	Violet	0.00162864
AT4G00940	Turquoise	0.000817803			AT1G79850.1	Violet	0.0016265
AT2G38490	Turquoise	0.000814175			AT4G39850.1	Violet	0.00162568
AT1G74070	Turquoise	0.000809877			AT5G52440.1	Violet	0.00162558
AT1G11330	Turquoise	0.000806925			AT4G37430.1	Violet	0.00162528
AT5G14610	Turquoise	0.00079963			AT2G16700.1	Violet	0.00162502
AT1G01830	Turquoise	0.000786035			AT1G75388.1	Violet	0.00162223
AT4G03930	Turquoise	0.000783374			AT4G00305.1	Violet	0.00162201
AT4G26095	Turquoise	0.000775521			AT4G37030.1	Violet	0.00162176
AT2G10950	Turquoise	0.000770215			AT3G63490.1	Violet	0.00162128
AT3G04050	Turquoise	0.000764803			AT3G50970.1	Violet	0.00161956
AT1G46554	Turquoise	0.000748505			AT5G44130.1	Violet	0.00161952
AT2G34930	Turquoise	0.000746176			AT3G46550.1	Violet	0.00161807
AT4G32260	Turquoise	0.000743382			AT2G45220.1	Violet	0.00161712
AT2G19570	Turquoise	0.000738027			AT1G24764.1	Violet	0.00161618
AT5G65360	Turquoise	0.00072899			AT5G54380.1	Violet	0.00160789
AT3G14310	Turquoise	0.000715703			AT4G20930.1	Violet	0.00160698
AT1G03980	Turquoise	0.000715596			AT4G18370.1	Violet	0.00160694
AT4G13570	Turquoise	0.000715596			AT3G22240.1	Violet	0.00160454
AT2G27130	Turquoise	0.000713489			AT4G36760.1	Violet	0.00160375
AT2G20921	Turquoise	0.000705409			AT4G22780.1	Violet	0.0016032
AT4G19170	Turquoise	0.000700262			AT2G33120.1	Violet	0.00160313
AT3G60590	Turquoise	0.000670437			AT5G62020.1	Violet	0.00160294
AT1G77992	Turquoise	0.000656878			AT4G14480.1	Violet	0.00160279
AT1G62810	Turquoise	0.000626263			AT3G54150.1	Violet	0.00160272
AT5G22880	Turquoise	0.000623789			AT1G63470.1	Violet	0.00160268
AT1G02710	Turquoise	0.000609878			AT5G38410.1	Violet	0.00160262
AT1G79620	Turquoise	0.000592892			AT5G15310.1	Violet	0.00160023
AT3G59068	Turquoise	0.000582633			AT2G24090.1	Violet	0.00159549
AT5G42760	Turquoise	0.0005766			AT2G46930.1	Violet	0.00159372
AT3G13110	Turquoise	0.000568163			AT1G74970.1	Violet	0.00159266
AT5G58060	Turquoise	0.000565329			AT5G14910.1	Violet	0.00159251
AT2G32645	Turquoise	0.000565329			AT1G50900.1	Violet	0.00159185
AT5G52420	Turquoise	0.000557658			AT3G52150.2	Violet	0.00159163
AT5G58680	Turquoise	0.000552567			AT4G29950.1	Violet	0.00159076
AT2G25450	Turquoise	0.000519085			AT1G54170.1	Violet	0.00158914
AT5G45380	Turquoise	0.000511699			AT5G44050.1	Violet	0.00158723
AT5G23070	Turquoise	0.000374353			AT5G64510.1	Violet	0.00158624
					AT2G41750.1	Violet	0.00158612
					AT3G55410.1	Violet	0.00158541
					AT2G27990.1	Violet	0.00158535
					AT1G52510.1	Violet	0.00158519
					AT1G68765.1	Violet	0.00158491
					AT1G17040.1	Violet	0.00158453
					AT3G24040.1	Violet	0.00158401
					AT2G44980.2	Violet	0.00158392
					AT1G24800.1	Violet	0.00158382
					AT4G13990.1	Violet	0.00158376
					AT1G25055.1	Violet	0.00158213
					AT3G55630.3	Violet	0.00158076
					AT4G36540.1	Violet	0.00157227
					AT1G01540.2	Violet	0.00157042
					AT4G24200.1	Violet	0.00156956
					AT5G18255.2	Violet	0.00156899
					AT2G37520.1	Violet	0.00156865
					AT2G41680.1	Violet	0.00156763
					AT3G61890.1	Violet	0.00156703
					AT1G17650.1	Violet	0.00156651
					AT5G12130.1	Violet	0.00156572
					AT1G23080.1	Violet	0.00156551
					AT1G20340.1	Violet	0.00156524
					AT3G04620.1	Violet	0.00156505
					AT4G30490.1	Violet	0.0015646
					AT5G17660.1	Violet	0.00156386
					AT4G28750.1	Violet	0.00156357
					AT3G02885.1	Violet	0.00156234
					AT2G34810.1	Violet	0.00156144
					AT4G18480.1	Violet	0.00155504
					AT5G11450.1	Violet	0.00154802
					AT2G17972.1	Violet	0.00154785
					AT5G62790.1	Violet	0.00154783
					AT1G21670.1	Violet	0.00154693
					AT4G28706.2	Violet	0.00154629
					AT4G35380.1	Violet	0.00154626
					AT1G05680.1	Violet	0.00154605
					AT5G56850.2	Violet	0.00154466
					AT5G17920.1	Violet	0.00154411
					AT1G09740.1	Violet	0.00154299
					AT1G70640.1	Violet	0.00154285
					AT5G65210.1	Violet	0.00154211
					AT1G01560.1	Violet	0.00154172
					AT4G27260.1	Violet	0.00153909
					AT2G26540.1	Violet	0.00153907
					AT4G12900.1	Violet	0.00153897
					AT5G46050.1	Violet	0.00153836
					AT5G60200.1	Violet	0.00153784
					AT5G05380.1	Violet	0.00153734
					AT2G19570.1	Violet	0.00153728
					AT5G59840.1	Violet	0.00153089
					AT1G44575.1	Violet	0.00152257
					AT1G67090.1	Violet	0.00152024
					AT3G04060.1	Violet	0.00151981
					AT1G08540.1	Violet	0.0015196
					AT5G48410.1	Violet	0.00151952
					AT1G33170.1	Violet	0.00151882
					AT3G17710.1	Violet	0.00151855
					AT4G35260.1	Violet	0.00151833
					AT2G32860.1	Violet	0.00151757
					AT3G18390.1	Violet	0.00151748
					AT2G37110.1	Violet	0.00151691
					AT1G74590.1	Violet	0.00151682
					AT2G29490.1	Violet	0.00151669
					AT2G20560.1	Violet	0.00151664
					AT3G23920.1	Violet	0.0015159
					AT3G12502.1	Violet	0.0015155
					AT3G49120.1	Violet	0.00151514
					AT4G33985.1	Violet	0.00151434
					AT2G47940.1	Violet	0.00151375
					AT4G35170.1	Violet	0.00149713
					AT2G18300.3	Violet	0.00149632
					AT3G21790.1	Violet	0.00149623
					AT5G40950.1	Violet	0.00149622
					AT4G35920.1	Violet	0.00149589
					AT3G17770.1	Violet	0.00149588
					AT1G71697.1	Violet	0.00149538
					AT4G21980.1	Violet	0.00149533
					AT1G61440.1	Violet	0.0014952
					AT2G20900.2	Violet	0.00149344
					AT2G37750.1	Violet	0.00149273
					AT2G35500.1	Violet	0.00149268
					AT4G12120.1	Violet	0.00149262
					AT1G52080.1	Violet	0.00149169
					AT2G22860.1	Violet	0.00149124
					AT1G11310.1	Violet	0.00149005
					AT5G28010.1	Violet	0.00148953
					AT4G24750.1	Violet	0.00148927
					AT4G29590.1	Violet	0.00148844
					AT4G34730.1	Violet	0.00148819
					AT5G19900.1	Violet	0.0014869
					AT2G01610.1	Violet	0.00148686
					AT5G23750.1	Violet	0.00148606
					AT2G24060.1	Violet	0.00146832
					AT1G68560.1	Violet	0.0014642
					AT5G21990.1	Violet	0.00146413
					AT5G36970.1	Violet	0.00146332
					AT2G23140.2	Violet	0.00146235
					AT1G62570.1	Violet	0.00146214
					AT1G61490.1	Violet	0.00146192
					AT5G42890.1	Violet	0.00146176
					AT5G16715.1	Violet	0.00146108
					AT1G61810.1	Violet	0.00146038
					AT4G30400.1	Violet	0.00146019
					AT5G65600.1	Violet	0.00145967
					AT3G01650.1	Violet	0.00145953
					AT3G62930.1	Violet	0.00145901
					AT5G24420.1	Violet	0.00145897
					AT1G05850.1	Violet	0.00145866
					AT5G53588.1	Violet	0.00145808
					AT3G02280.1	Violet	0.00145731
					AT1G26420.1	Violet	0.00145725
					AT3G21055.1	Violet	0.00145721
					AT2G44970.1	Violet	0.00145711
					AT5G57510.1	Violet	0.00145666
					AT5G64940.1	Violet	0.00145632
					AT3G51540.1	Violet	0.00145604
					AT1G49730.1	Violet	0.00145524
					AT1G74360.1	Violet	0.00145507
					AT2G26230.1	Violet	0.00145478
					AT4G37320.1	Violet	0.00145437
					AT3G19720.2	Violet	0.00145307
					AT1G65510.1	Violet	0.001451
					AT1G60000.1	Violet	0.00143795
					AT3G13200.1	Violet	0.00143536
					AT2G46080.1	Violet	0.00143403
					AT1G32470.1	Violet	0.00143388
					AT4G13110.1	Violet	0.0014338
					AT5G11110.1	Violet	0.0014287
					AT1G08390.1	Violet	0.00142869
					AT2G38970.1	Violet	0.00142828
					AT3G23090.1	Violet	0.00142739
					AT4G18740.1	Violet	0.00142676
					AT1G06520.1	Violet	0.00142648
					AT1G51080.1	Violet	0.0014255
					AT5G37740.1	Violet	0.00142532
					AT4G37140.1	Violet	0.00142472
					AT1G25480.1	Violet	0.0014242
					AT1G04340.1	Violet	0.00142399
					AT3G14700.1	Violet	0.00142325
					AT5G08190.1	Violet	0.00142288
					AT1G16540.1	Violet	0.00142179
					AT1G18730.1	Violet	0.00142135
					AT1G07320.1	Violet	0.00142135
					AT1G30890.1	Violet	0.00142133
					AT4G31240.2	Violet	0.00142053
					AT2G30070.1	Violet	0.00141993
					AT5G08720.1	Violet	0.00141943
					AT5G06790.1	Violet	0.00139688
					AT1G68140.1	Violet	0.00139672
					AT4G24590.1	Violet	0.00139443
					AT3G54920.1	Violet	0.00139285
					AT1G27460.1	Violet	0.00139186
					AT4G01150.1	Violet	0.00139009
					AT3G61960.1	Violet	0.00138993
					AT4G13500.1	Violet	0.00138965
					AT1G05000.1	Violet	0.00138937
					AT4G04620.2	Violet	0.00138907
					AT1G01970.1	Violet	0.00138863
					AT4G22830.1	Violet	0.00138752
					AT5G17220.1	Violet	0.00138662
					AT3G10480.1	Violet	0.00138644
					AT3G28570.1	Violet	0.00138628
					AT4G20370.1	Violet	0.00138563
					AT1G15940.1	Violet	0.0013856
					AT4G09040.1	Violet	0.00138541
					AT2G36800.1	Violet	0.00138406
					AT5G54730.1	Violet	0.00138348
					AT5G18660.1	Violet	0.00138292
					AT3G14930.2	Violet	0.00138241
					AT3G13950.1	Violet	0.0013796
					AT5G67245.1	Violet	0.00137945
					AT5G22640.1	Violet	0.00135282
					AT3G55470.2	Violet	0.00135245
					AT1G70782.1	Violet	0.00135215
					AT2G45470.1	Violet	0.00134986
					AT5G50380.1	Violet	0.00134929
					AT1G24460.2	Violet	0.00134925
					AT2G03270.1	Violet	0.00134849
					AT1G68190.1	Violet	0.00134843
					AT3G20350.1	Violet	0.00134798
					AT4G22880.1	Violet	0.00134782
					AT5G47190.1	Violet	0.00134761
					AT2G44520.1	Violet	0.00134754
					AT1G54270.1	Violet	0.00134699
					AT5G04235.1	Violet	0.0013466
					AT3G14070.1	Violet	0.00134619
					AT1G79710.1	Violet	0.0013461
					AT5G20610.1	Violet	0.00134559
					AT5G02580.1	Violet	0.00134461
					AT2G27150.1	Violet	0.00134363
					AT1G15180.1	Violet	0.00134307
					AT1G51890.1	Violet	0.00134292
					AT2G48070.3	Violet	0.00134285
					AT4G28050.1	Violet	0.00134254
					AT3G14610.1	Violet	0.00134243
					AT4G16530.1	Violet	0.00134217
					AT2G45170.2	Violet	0.00134146
					AT5G54860.1	Violet	0.00134139
					AT1G09140.1	Violet	0.00134113
					AT1G16920.1	Violet	0.00134112
					AT2G26830.1	Violet	0.00134101
					AT5G13690.1	Violet	0.00134091
					AT3G17000.1	Violet	0.00134057
					AT2G31390.1	Violet	0.00133992
					AT3G54670.2	Violet	0.00133952
					AT1G22840.1	Violet	0.00133855
					AT2G43000.1	Violet	0.00133849
					AT1G29860.1	Violet	0.00132177
					AT1G34430.1	Violet	0.00130125
					AT2G30640.1	Violet	0.00130096
					AT4G31960.1	Violet	0.00130092
					AT1G12640.1	Violet	0.00130031
					AT1G76240.1	Violet	0.00130021
					AT3G03720.2	Violet	0.00130016
					AT5G34930.1	Violet	0.00129967
					AT1G26220.1	Violet	0.00129912
					AT1G48350.1	Violet	0.00129844
					AT2G28400.1	Violet	0.00129703
					AT2G33380.1	Violet	0.00129688
					AT1G27980.1	Violet	0.00129667
					AT3G06860.1	Violet	0.00129585
					AT1G32940.1	Violet	0.00129527
					AT5G43170.1	Violet	0.00129437
					AT5G49100.1	Violet	0.00129426
					AT4G11100.1	Violet	0.0012939
					AT4G01310.1	Violet	0.00129337
					AT5G67490.1	Violet	0.00129322
					AT2G06850.1	Violet	0.00129266
					AT3G17810.1	Violet	0.00129088
					AT3G23760.1	Violet	0.00129026
					AT2G36000.1	Violet	0.00128975
					AT2G21270.1	Violet	0.00128881
					AT4G38060.1	Violet	0.00128826
					AT1G53750.1	Violet	0.001288
					AT2G45360.1	Violet	0.00128765
					AT3G28200.1	Violet	0.00128684
					AT3G09480.1	Violet	0.00128563
					AT3G29590.1	Violet	0.00126092
					AT1G32780.1	Violet	0.00125132
					AT5G64740.1	Violet	0.00124648
					AT3G21460.1	Violet	0.00124571
					AT3G61820.1	Violet	0.00124533
					AT2G47440.1	Violet	0.00124509
					AT3G55800.1	Violet	0.00124505
					AT5G20140.1	Violet	0.00124491
					AT5G57780.1	Violet	0.00124386
					AT3G19580.1	Violet	0.0012437
					AT5G05930.1	Violet	0.00124365
					AT1G77770.1	Violet	0.00124341
					AT3G14050.1	Violet	0.00124236
					AT1G52230.1	Violet	0.00124212
					AT3G52150.1	Violet	0.0012414
					AT3G10080.1	Violet	0.00124086
					AT4G18890.1	Violet	0.00124026
					AT4G24400.1	Violet	0.00124015
					AT1G61930.1	Violet	0.0012396
					AT4G39040.1	Violet	0.00123854
					AT1G80850.1	Violet	0.00123809
					AT3G56320.1	Violet	0.00123747
					AT5G35220.1	Violet	0.00123723
					AT5G62540.1	Violet	0.00123713
					AT2G21470.1	Violet	0.00123712
					AT5G58730.1	Violet	0.00123643
					AT5G04140.1	Violet	0.00123511
					AT5G58540.1	Violet	0.00123356
					AT3G19820.2	Violet	0.00123348
					AT3G19550.1	Violet	0.0012331
					AT3G21250.2	Violet	0.001233
					AT3G01430.1	Violet	0.00123263
					AT5G67340.1	Violet	0.00123143
					AT5G61455.1	Violet	0.00123108
					AT3G18250.1	Violet	0.00123049
					AT4G26490.1	Violet	0.00123047
					AT3G56000.1	Violet	0.00122868
					AT1G47740.1	Violet	0.001228
					AT2G40610.1	Violet	0.00119267
					AT4G27520.1	Violet	0.00118536
					AT3G16900.1	Violet	0.00118381
					AT2G28150.1	Violet	0.00118129
					AT1G70300.1	Violet	0.00118025
					AT3G50980.1	Violet	0.00117804
					AT5G06100.1	Violet	0.00117767
					AT4G38080.1	Violet	0.00117714
					AT3G63310.1	Violet	0.00117578
					AT1G11480.1	Violet	0.00117443
					AT3G12345.1	Violet	0.00117432
					AT3G23080.1	Violet	0.00117432
					AT4G39610.1	Violet	0.0011733
					AT1G32330.1	Violet	0.00117329
					AT1G11785.1	Violet	0.0011731
					AT2G35980.1	Violet	0.00117251
					AT4G05160.1	Violet	0.00117212
					AT5G53870.1	Violet	0.00117191
					AT3G02870.1	Violet	0.00117168
					AT4G16760.1	Violet	0.0011716
					AT5G28290.1	Violet	0.00117052
					AT5G19290.1	Violet	0.0011704
					AT1G78630.1	Violet	0.00117028
					AT3G51460.1	Violet	0.00117006
					AT2G34560.2	Violet	0.00116995
					AT1G32740.1	Violet	0.00116954
					AT5G26770.2	Violet	0.00116865
					AT1G15310.1	Violet	0.00116856
					AT2G31305.1	Violet	0.00116649
					AT4G24090.1	Violet	0.00116645
					AT4G37120.1	Violet	0.00116634
					AT3G04000.1	Violet	0.00116628
					AT2G40730.1	Violet	0.00116568
					AT3G10985.1	Violet	0.00116548
					AT1G34340.1	Violet	0.00116352
					AT4G12500.1	Violet	0.00116283
					AT2G22670.1	Violet	0.00116283
					AT1G67960.1	Violet	0.00116043
					AT1G62790.1	Violet	0.00114374
					AT5G22450.1	Violet	0.00111479
					AT3G12930.1	Violet	0.00110901
					AT3G48730.1	Violet	0.00110615
					AT1G22985.1	Violet	0.00110517
					AT1G70440.1	Violet	0.00110512
					AT3G13380.1	Violet	0.0011034
					AT1G68238.1	Violet	0.00110325
					AT3G21430.2	Violet	0.00110274
					AT5G38910.1	Violet	0.00110262
					AT5G22340.1	Violet	0.00110229
					AT5G14740.1	Violet	0.00110196
					AT5G23150.1	Violet	0.00110142
					AT2G36990.1	Violet	0.00110019
					AT2G25625.1	Violet	0.00110016
					AT1G47560.1	Violet	0.00109871
					AT1G24575.1	Violet	0.00109774
					AT1G71720.1	Violet	0.00109673
					AT2G47350.1	Violet	0.00109657
					AT4G20360.1	Violet	0.00109647
					AT3G60750.1	Violet	0.00109573
					AT5G14640.1	Violet	0.00109567
					AT4G34760.1	Violet	0.00109557
					AT3G29185.1	Violet	0.00109329
					AT4G01610.1	Violet	0.00109321
					AT2G18170.1	Violet	0.00109311
					AT3G09270.1	Violet	0.00109304
					AT3G59400.1	Violet	0.00109299
					AT1G68440.1	Violet	0.00109281
					AT4G20460.1	Violet	0.00109247
					AT1G36622.1	Violet	0.00109246
					AT3G51820.1	Violet	0.00109241
					AT1G27760.3	Violet	0.00109232
					AT5G26200.1	Violet	0.00109229
					AT1G28600.1	Violet	0.00109217
					AT5G16760.1	Violet	0.00109215
					AT1G03600.1	Violet	0.00109204
					AT1G01340.2	Violet	0.0010918
					AT3G29280.1	Violet	0.00109121
					AT5G55280.1	Violet	0.00109115
					AT2G46820.1	Violet	0.00109098
					AT2G16280.1	Violet	0.0010907
					AT1G21160.1	Violet	0.00109063
					AT5G12010.1	Violet	0.00109043
					AT3G59420.1	Violet	0.00108999
					AT2G42770.1	Violet	0.00108994
					AT1G26100.1	Violet	0.0010894
					AT5G15700.1	Violet	0.00108937
					AT2G26870.1	Violet	0.00108936
					AT1G47655.1	Violet	0.00108892
					AT3G02515.1	Violet	0.00108821
					AT1G45130.1	Violet	0.00108767
					AT2G36580.1	Violet	0.00108682
					AT1G21350.3	Violet	0.00108665
					AT4G01895.1	Violet	0.0010849
					AT5G48220.1	Violet	0.00108271
					AT1G77000.2	Violet	0.00108186
					AT3G02250.1	Violet	0.00108119
					AT5G66520.1	Violet	0.00107923
					AT4G10040.1	Violet	0.00107054
					AT3G57360.1	Violet	0.00106976
					AT1G12860.1	Violet	0.00101769
					AT3G52380.1	Violet	0.00101644
					AT1G01453.1	Violet	0.00101181
					AT4G13670.1	Violet	0.00101061
					AT1G67700.2	Violet	0.00101046
					AT1G70985.1	Violet	0.00100984
					AT1G69530.2	Violet	0.00100878
					AT3G03440.1	Violet	0.00100557
					AT1G80950.1	Violet	0.0010053
					AT1G31480.1	Violet	0.00100421
					AT4G14090.1	Violet	0.0010038
					AT3G10405.1	Violet	0.0010035
					AT2G21190.1	Violet	0.00100281
					AT3G16180.1	Violet	0.00100258
					AT4G19985.1	Violet	0.00100205
					AT4G33220.1	Violet	0.00100085
					AT1G70800.1	Violet	0.00100044
					AT1G79680.1	Violet	0.00100034
					AT4G29060.1	Violet	0.00100029
					AT1G03350.1	Violet	0.000999439
					AT3G26100.2	Violet	0.000998515
					AT3G26910.1	Violet	0.00099773
					AT3G06035.1	Violet	0.000997572
					AT1G07640.3	Violet	0.000997244
					AT3G25800.1	Violet	0.00099704
					AT3G46820.1	Violet	0.000996993
					AT2G39725.1	Violet	0.000996715
					AT1G23400.1	Violet	0.000996095
					AT5G62890.2	Violet	0.000995743
					AT3G63380.1	Violet	0.000995703
					AT5G61410.1	Violet	0.000995579
					AT1G20460.1	Violet	0.000994633
					AT3G57520.1	Violet	0.000994617
					AT3G10520.1	Violet	0.000994234
					AT3G05900.1	Violet	0.000993842
					AT1G66230.1	Violet	0.000993599
					AT3G10780.1	Violet	0.000993597
					AT1G51860.1	Violet	0.000992185
					AT3G03480.1	Violet	0.000991802
					AT2G46380.1	Violet	0.000990177
					AT3G23700.1	Violet	0.00098984
					AT3G20630.1	Violet	0.000989517
					AT2G36960.1	Violet	0.000989311
					AT1G25425.1	Violet	0.000988571
					AT5G64870.1	Violet	0.000987631
					AT1G80120.1	Violet	0.000902522
					AT1G48600.1	Violet	0.00090127
					AT2G30360.1	Violet	0.00089988
					AT1G71530.1	Violet	0.000898801
					AT3G52960.1	Violet	0.000897034
					AT5G24000.1	Violet	0.000896798
					AT5G09650.1	Violet	0.000896481
					AT1G33040.1	Violet	0.00089555
					AT1G62660.1	Violet	0.000894494
					AT1G60960.1	Violet	0.000894272
					AT1G77120.1	Violet	0.000892843
					AT3G06980.1	Violet	0.000892301
					AT1G70740.1	Violet	0.000892157
					AT1G51400.1	Violet	0.00089195
					AT3G52940.1	Violet	0.000891774
					AT2G42190.1	Violet	0.000891741
					AT2G38940.1	Violet	0.000890895
					AT5G24316.1	Violet	0.000890107
					AT3G24880.1	Violet	0.000889257
					AT4G29380.1	Violet	0.00088852
					AT3G02800.1	Violet	0.000887366
					AT5G39950.1	Violet	0.000886502
					AT1G13340.1	Violet	0.000886212
					AT3G10490.2	Violet	0.000886165
					AT1G69870.1	Violet	0.000885403
					AT5G40880.1	Violet	0.000885384
					AT2G39470.1	Violet	0.000884657
					AT5G58480.1	Violet	0.000884379
					AT1G23550.1	Violet	0.000883469
					AT3G46080.1	Violet	0.000883468
					AT2G20260.1	Violet	0.000883279
					AT5G13120.1	Violet	0.000883244
					AT4G25710.1	Violet	0.000883132
					AT4G25000.1	Violet	0.000882603
					AT1G15380.2	Violet	0.000882152
					AT5G11530.1	Violet	0.000881717
					AT5G04250.1	Violet	0.000881055
					AT4G22070.1	Violet	0.000880509
					AT3G61750.1	Violet	0.000880455
					AT4G36930.1	Violet	0.000880264
					AT3G46920.1	Violet	0.000879556
					AT4G18580.1	Violet	0.000879486
					AT3G61980.1	Violet	0.000878736
					AT1G74470.1	Violet	0.000878645
					AT5G13100.1	Violet	0.000878526
					AT1G36380.1	Violet	0.000877694
					AT3G01350.1	Violet	0.00087767
					AT2G02390.1	Violet	0.000876752
					AT1G23750.1	Violet	0.000875439
					AT2G29470.1	Violet	0.000874636
					AT5G40270.1	Violet	0.000872716
					AT1G55140.1	Violet	0.000871723
					AT4G23290.1	Violet	0.000782665
					AT4G19430.1	Violet	0.000765528
					AT1G53730.1	Violet	0.00076198
					AT5G07920.1	Violet	0.000761968
					AT3G14930.1	Violet	0.000760457
					AT2G35290.1	Violet	0.000759556
					AT3G05970.1	Violet	0.00075842
					AT3G43610.1	Violet	0.000757955
					AT1G73060.1	Violet	0.000756482
					AT3G55420.1	Violet	0.000756453
					AT4G04890.1	Violet	0.000756268
					AT3G50790.1	Violet	0.000755005
					AT3G10800.1	Violet	0.000754656
					AT2G02970.1	Violet	0.000754585
					AT5G53120.6	Violet	0.000754208
					AT5G55230.1	Violet	0.000753202
					AT4G22770.1	Violet	0.000752823
					AT2G05260.1	Violet	0.000752224
					AT2G38410.1	Violet	0.000751881
					AT1G11940.1	Violet	0.000751584
					AT5G03940.1	Violet	0.000751566
					AT3G44990.1	Violet	0.000750332
					AT5G39110.1	Violet	0.0007503
					AT1G78580.1	Violet	0.000750282
					AT1G56080.1	Violet	0.000750217
					AT2G25830.1	Violet	0.000749468
					AT5G17170.1	Violet	0.000749421
					AT1G10380.1	Violet	0.000749276
					AT2G19160.1	Violet	0.00074914
					AT3G07370.1	Violet	0.00074886
					AT4G23500.1	Violet	0.000748373
					AT4G31130.1	Violet	0.000748168
					AT5G63180.1	Violet	0.000748043
					AT3G04790.1	Violet	0.000747875
					AT5G04410.1	Violet	0.000747831
					AT5G04910.1	Violet	0.0007478
					AT5G46180.1	Violet	0.000747717
					AT5G24655.1	Violet	0.000747577
					AT2G37660.1	Violet	0.000747333
					AT3G10960.1	Violet	0.000747262
					AT1G17840.1	Violet	0.000746916
					AT5G25190.1	Violet	0.000746832
					AT5G67070.1	Violet	0.000746743
					AT5G45890.1	Violet	0.000746503
					AT5G13800.1	Violet	0.00074648
					AT1G67856.1	Violet	0.000746378
					AT5G12110.1	Violet	0.000746069
					AT5G14000.1	Violet	0.000746026
					AT4G28085.2	Violet	0.000745051
					AT1G16710.1	Violet	0.000744798
					AT3G08860.1	Violet	0.000744388
					AT1G76060.1	Violet	0.000744361
					AT5G49450.1	Violet	0.000744238
					AT1G08920.3	Violet	0.000743798
					AT5G41990.1	Violet	0.000743659
					AT1G78310.1	Violet	0.000743563
					AT1G77450.1	Violet	0.000743389
					AT1G15520.1	Violet	0.000743033
					AT2G28305.1	Violet	0.000742509
					AT1G69260.1	Violet	0.000742318
					AT3G03880.1	Violet	0.000742295
					AT4G08500.1	Violet	0.000742078
					AT1G18870.1	Violet	0.000741156
					AT5G45100.1	Violet	0.000741121
					AT2G36770.1	Violet	0.000741106
					AT2G45760.1	Violet	0.000740951
					AT1G74690.1	Violet	0.000740937
					AT1G76980.1	Violet	0.000740875
					AT1G64350.1	Violet	0.000740813
					AT2G38560.1	Violet	0.000740793
					AT5G10770.1	Violet	0.000740689
					AT3G26650.1	Violet	0.00074063
					AT5G39720.1	Violet	0.000740382
					AT3G60380.1	Violet	0.000739907
					AT3G28040.1	Violet	0.000739819
					AT4G26080.1	Violet	0.000739615
					AT3G08920.1	Violet	0.000739294
					AT1G09815.1	Violet	0.000739176
					AT1G33590.1	Violet	0.000739113
					AT5G05740.3	Violet	0.0007382
					AT5G06770.1	Violet	0.000738075
					AT5G41360.1	Violet	0.000737569
					AT3G21690.1	Violet	0.000737523
					AT3G50650.1	Violet	0.000737502
					AT3G13672.1	Violet	0.000737398
					AT5G16710.1	Violet	0.000737397
					AT2G27200.1	Violet	0.000737358
					AT4G36250.1	Violet	0.000737347
					AT5G23090.2	Violet	0.000737311
					AT2G17740.1	Violet	0.000737063
					AT2G41770.1	Violet	0.000736938
					AT5G54095.1	Violet	0.000736556
					AT1G10720.1	Violet	0.000736135
					AT4G15180.1	Violet	0.000735308
					AT1G62710.1	Violet	0.000733886
					AT2G01420.2	Violet	0.0007327
					AT3G46780.1	Violet	0.000732419
					AT5G20230.1	Violet	0.000590252
					AT1G79530.1	Violet	0.000587767
					AT5G49030.1	Violet	0.00058519
					AT4G19810.1	Violet	0.000580583
					AT3G19190.1	Violet	0.000579621
					AT5G51710.1	Violet	0.000577415
					AT2G30550.2	Violet	0.000577217
					AT2G28320.1	Violet	0.000576277
					AT4G26990.1	Violet	0.000575707
					AT1G44920.1	Violet	0.000574209
					AT3G54050.1	Violet	0.000572966
					AT4G34530.1	Violet	0.000572903
					AT1G55170.1	Violet	0.000572188
					AT5G35630.2	Violet	0.000572082
					AT5G26731.1	Violet	0.000571944
					AT5G19760.1	Violet	0.000571933
					AT4G03280.1	Violet	0.000571896
					AT2G48070.1	Violet	0.000571317
					AT5G13730.1	Violet	0.000571171
					AT1G49650.1	Violet	0.000570815
					AT1G79450.1	Violet	0.000570608
					AT1G09390.1	Violet	0.000570484
					AT4G21870.1	Violet	0.000570361
					AT5G06740.1	Violet	0.000570298
					AT5G01450.1	Violet	0.00056979
					AT1G54500.1	Violet	0.000569545
					AT5G46080.1	Violet	0.000569401
					AT5G16370.1	Violet	0.00056936
					AT3G62770.1	Violet	0.000568923
					AT4G24780.1	Violet	0.000568811
					AT5G67488.1	Violet	0.000568632
					AT3G08600.1	Violet	0.000568338
					AT1G04430.1	Violet	0.000568303
					AT2G20300.1	Violet	0.000568189
					AT4G24670.1	Violet	0.000567903
					AT3G16240.1	Violet	0.000567409
					AT1G80310.1	Violet	0.000567376
					AT4G21650.1	Violet	0.000567226
					AT3G61740.2	Violet	0.000567226
					AT5G46800.1	Violet	0.000567195
					AT3G03610.1	Violet	0.000567172
					AT1G76760.1	Violet	0.000566966
					AT4G01883.1	Violet	0.000566656
					AT5G18020.1	Violet	0.000566548
					AT5G58310.1	Violet	0.000566498
					AT3G08760.1	Violet	0.00056642
					AT4G34890.1	Violet	0.000566139
					AT4G02280.1	Violet	0.000565895
					AT1G12330.1	Violet	0.000565672
					AT5G35630.1	Violet	0.000565623
					AT1G10360.1	Violet	0.000565591
					AT3G21500.2	Violet	0.000565288
					AT5G54630.1	Violet	0.000565156
					AT1G52540.1	Violet	0.000565048
					AT3G09360.1	Violet	0.000564856
					AT1G64980.1	Violet	0.000564835
					AT2G43750.2	Violet	0.000564582
					AT5G19220.1	Violet	0.000564146
					AT5G58020.1	Violet	0.000564118
					AT1G23040.1	Violet	0.00056397
					AT2G36050.1	Violet	0.000563844
					AT1G31410.1	Violet	0.000563626
					AT4G37390.1	Violet	0.000563508
					AT3G07470.1	Violet	0.00056327
					AT1G07200.2	Violet	0.000562547
					AT4G31850.1	Violet	0.000562501
					AT1G34010.1	Violet	0.000562264
					AT1G18470.1	Violet	0.000561931
					AT5G40470.1	Violet	0.000561857
					AT5G47060.1	Violet	0.000561552
					AT2G16790.1	Violet	0.000561473
					AT1G12440.2	Violet	0.000561287
					AT5G07730.1	Violet	0.000560683
					AT1G70280.2	Violet	0.000560583
					AT1G29170.1	Violet	0.000560581
					AT4G31410.1	Violet	0.000560483
					AT4G13495.1	Violet	0.000560463
					AT1G33415.2	Violet	0.000560396
					AT2G23810.1	Violet	0.000560183
					AT4G14740.1	Violet	0.000559731
					AT1G23330.1	Violet	0.000559557
					AT2G43820.1	Violet	0.000559511
					AT4G00165.1	Violet	0.000559357
					AT5G65810.1	Violet	0.000559354
					AT2G15230.1	Violet	0.000559146
					AT1G54350.1	Violet	0.000558976
					AT4G17620.1	Violet	0.000558751
					AT2G02870.3	Violet	0.00055848
					AT4G21890.1	Violet	0.000558307
					AT5G20960.2	Violet	0.000558287
					AT3G24500.1	Violet	0.000557783
					AT4G14370.1	Violet	0.000557546
					AT4G23020.1	Violet	0.000557473
					AT1G61430.1	Violet	0.000557472
					AT5G58680.1	Violet	0.000557305
					AT5G63990.1	Violet	0.000556355
					AT5G56460.1	Violet	0.000556341
					AT5G58550.1	Violet	0.000555931
					AT2G20290.1	Violet	0.000555918
					AT3G01970.1	Violet	0.000555781
					AT3G19580.2	Violet	0.000555724
					AT4G23490.1	Violet	0.000555454
					AT4G25080.3	Violet	0.000555368
					AT2G35658.1	Violet	0.000555222
					AT5G20880.1	Violet	0.000555065
					AT5G05600.1	Violet	0.000554884
					AT5G35410.1	Violet	0.000554589
					AT5G23390.1	Violet	0.000554314
					AT2G30695.1	Violet	0.00055424
					AT5G65220.1	Violet	0.000554129
					AT3G61710.1	Violet	0.000554047
					AT5G55380.1	Violet	0.000553839
					AT1G78170.1	Violet	0.00055383
					AT1G25150.1	Violet	0.000553715
					AT3G54720.1	Violet	0.000552413
					AT4G31370.1	Violet	0.000542902
					AT1G77690.1	Violet	0.000362036
					AT5G62100.2	Violet	0.000353062
					AT3G26910.2	Violet	0.000350305
					AT4G24620.1	Violet	0.000349519
					AT3G51150.2	Violet	0.000345686
					AT5G25770.1	Violet	0.000345174
					AT1G06180.1	Violet	0.000343334
					AT5G26330.1	Violet	0.000343054
					AT1G29430.1	Violet	0.000340741
					AT1G30990.1	Violet	0.000340298
					AT3G21190.1	Violet	0.000340111
					AT1G66430.1	Violet	0.0003382
					AT5G59820.1	Violet	0.000337363
					AT4G14630.1	Violet	0.00033673
					AT2G31990.1	Violet	0.000336281
					AT5G66530.1	Violet	0.000335316
					AT1G01560.2	Violet	0.000335259
					AT3G55470.1	Violet	0.000335016
					AT4G10030.1	Violet	0.00033427
					AT1G28360.1	Violet	0.000333893
					AT2G47590.1	Violet	0.000333419
					AT5G47180.2	Violet	0.000333147
					AT2G24150.1	Violet	0.000333129
					AT1G80110.1	Violet	0.000332718
					AT1G14270.3	Violet	0.00033253
					AT1G09310.1	Violet	0.000332335
					AT5G07680.2	Violet	0.000332232
					AT3G16660.1	Violet	0.000331957
					AT3G57390.1	Violet	0.000331763
					AT5G13410.1	Violet	0.000331177
					AT1G18970.1	Violet	0.000330585
					AT1G31160.1	Violet	0.000330363
					AT1G53840.1	Violet	0.00033015
					AT1G69570.1	Violet	0.000330126
					AT1G61140.1	Violet	0.000329923
					AT3G19900.1	Violet	0.000329739
					AT1G67740.1	Violet	0.000329726
					AT3G50910.1	Violet	0.000329665
					AT1G53580.1	Violet	0.000329537
					AT1G30120.1	Violet	0.000329508
					AT1G19920.1	Violet	0.000329357
					AT4G09180.1	Violet	0.000328845
					AT5G02760.1	Violet	0.000328822
					AT5G62460.1	Violet	0.000328375
					AT3G14590.2	Violet	0.000328341
					AT3G27050.1	Violet	0.000328185
					AT2G39710.1	Violet	0.00032814
					AT5G19190.1	Violet	0.000328138
					AT3G06145.1	Violet	0.000328134
					AT1G30520.1	Violet	0.000328094
					AT1G47750.1	Violet	0.000327966
					AT4G25690.2	Violet	0.000327961
					AT3G43230.1	Violet	0.000327549
					AT1G06780.2	Violet	0.000327334
					AT4G17215.1	Violet	0.000327231
					AT5G61460.1	Violet	0.000327227
					AT5G62280.1	Violet	0.000326774
					AT1G71790.1	Violet	0.000326614
					AT5G04760.1	Violet	0.000326564
					AT2G31200.1	Violet	0.000326457
					AT1G44130.1	Violet	0.000326372
					AT1G65920.1	Violet	0.00032629
					AT1G44960.1	Violet	0.000326047
					AT4G36710.1	Violet	0.000326031
					AT3G54830.1	Violet	0.000325978
					AT2G05630.1	Violet	0.000325867
					AT3G60670.1	Violet	0.000325729
					AT1G50320.1	Violet	0.000325628
					AT1G77920.1	Violet	0.000325482
					AT3G07020.2	Violet	0.000325479
					AT2G27090.1	Violet	0.000325462
					AT1G14130.1	Violet	0.000325426
					AT2G44430.1	Violet	0.000325021
					AT5G38900.1	Violet	0.000325008
					AT3G15520.1	Violet	0.000324868
					AT1G08290.1	Violet	0.000324856
					AT3G28180.1	Violet	0.000324823
					AT4G13840.1	Violet	0.000324717
					AT3G57950.1	Violet	0.000324653
					AT1G63130.1	Violet	0.000324521
					AT5G47590.1	Violet	0.000324507
					AT4G28085.1	Violet	0.000324379
					AT4G25380.1	Violet	0.000324377
					AT2G30200.1	Violet	0.000324313
					AT3G18350.1	Violet	0.00032407
					AT3G14220.1	Violet	0.000324042
					AT3G61570.1	Violet	0.000323979
					AT5G12250.1	Violet	0.000323941
					AT4G16340.1	Violet	0.000323863
					AT1G12760.1	Violet	0.000323843
					AT3G04240.1	Violet	0.000323805
					AT1G67360.1	Violet	0.000323755
					AT1G73805.1	Violet	0.000323707
					AT1G60690.1	Violet	0.000323555
					AT3G13100.1	Violet	0.0003235
					AT3G06150.1	Violet	0.00032343
					AT1G28050.1	Violet	0.00032337
					AT3G21600.1	Violet	0.000323355
					AT5G61480.1	Violet	0.000323326
					AT3G45010.1	Violet	0.000323295
					AT3G61870.1	Violet	0.00032327
					AT5G57170.1	Violet	0.000323178
					AT5G27940.1	Violet	0.000323161
					AT3G04040.1	Violet	0.000323152
					AT3G04550.1	Violet	0.000323124
					AT5G54870.1	Violet	0.000323044
					AT5G21930.2	Violet	0.000322935
					AT1G72690.1	Violet	0.000322902
					AT4G39955.1	Violet	0.000322892
					AT2G15830.1	Violet	0.000322828
					AT4G33905.1	Violet	0.000322787
					AT3G10590.1	Violet	0.000322697
					AT3G25410.1	Violet	0.000322669
					AT4G39420.2	Violet	0.000322597
					AT5G26820.1	Violet	0.000322578
					AT5G02490.1	Violet	0.000322567
					AT2G26730.1	Violet	0.000322556
					AT1G17744.1	Violet	0.000322556
					AT5G38830.1	Violet	0.00032254
					AT5G08565.1	Violet	0.000322482
					AT3G20820.1	Violet	0.000322446
					AT3G16520.2	Violet	0.000322446
					AT5G36910.1	Violet	0.000322425
					AT1G07310.1	Violet	0.000322343
					AT3G51990.1	Violet	0.000322151
					AT1G19180.1	Violet	0.000322122
					AT2G27820.1	Violet	0.000322116
					AT4G29310.1	Violet	0.000322002
					AT1G06870.1	Violet	0.000321883
					AT3G48780.1	Violet	0.000321881
					AT2G37220.1	Violet	0.000321859
					AT1G62780.1	Violet	0.000321754
					AT1G28760.1	Violet	0.000321737
					AT5G18490.1	Violet	0.000321679
					AT4G29040.1	Violet	0.000321642
					AT3G46700.1	Violet	0.000321615
					AT5G27710.1	Violet	0.000321447
					AT5G64160.1	Violet	0.00032143
					AT5G53970.1	Violet	0.000321413
					AT3G16140.1	Violet	0.000321344
					AT4G05497.1	Violet	0.000321333
					AT5G07060.2	Violet	0.000321314
					AT1G68810.1	Violet	0.000321305
					AT5G18780.1	Violet	0.000321241
					AT4G36430.1	Violet	0.000321236
					AT4G00900.1	Violet	0.000321236
					AT5G58650.1	Violet	0.000321157
					AT5G61960.1	Violet	0.00032115
					AT1G79990.2	Violet	0.000321144
					AT1G56500.1	Violet	0.000321126
					AT1G54575.1	Violet	0.00032099
					AT1G68340.1	Violet	0.000320989
					AT3G15040.1	Violet	0.000320978
					AT3G05830.1	Violet	0.000320881
					AT2G46535.1	Violet	0.000320836
					AT1G53240.1	Violet	0.000320818
					AT3G56940.1	Violet	0.000320748
					AT2G39730.1	Violet	0.000320659
					AT4G23400.1	Violet	0.000320626
					AT1G13820.1	Violet	0.000320559
					AT2G29100.1	Violet	0.000320553
					AT3G02520.1	Violet	0.000320529
					AT5G06560.1	Violet	0.000320388
					AT3G52820.1	Violet	0.000320366
					AT4G32160.1	Violet	0.000320359
					AT1G04070.1	Violet	0.000320238
					AT5G53860.2	Violet	0.000320151
					AT4G37890.2	Violet	0.000320116
					AT1G23080.2	Violet	0.000320112
					AT3G19240.1	Violet	0.000320021
					AT4G31570.1	Violet	0.000319903
					AT4G30240.1	Violet	0.000319868
					AT1G09500.3	Violet	0.000319861
					AT1G75950.1	Violet	0.000319786
					AT1G22690.1	Violet	0.000319776
					AT5G59920.1	Violet	0.000319701
					AT5G04430.1	Violet	0.000319616
					AT2G36020.1	Violet	0.000319601
					AT1G03630.2	Violet	0.000319427
					AT2G12550.1	Violet	0.000319404
					AT5G51010.1	Violet	0.000319383
					AT5G64120.1	Violet	0.00031917
					AT4G31780.2	Violet	0.000318964
					AT3G51160.1	Violet	0.000295398
					AT5G52070.1	Violet	0.000280995
					AT2G29065.1	Blue	0.00113442
					AT5G15260.1	Blue	0.00113434
					AT3G06860.1	Blue	0.00113433
					AT1G04340.1	Blue	0.00113421
					AT5G16050.1	Blue	0.00113399
					AT1G72120.1	Blue	0.00113398
					AT1G55325.2	Blue	0.00113388
					AT3G03720.2	Blue	0.00113376
					AT3G45830.1	Blue	0.00113373
					AT3G21790.1	Blue	0.00113373
					AT5G58730.1	Blue	0.00113366
					AT1G25682.1	Blue	0.00113363
					AT4G39140.3	Blue	0.00113361
					AT5G35980.1	Blue	0.00113358
					AT5G11110.1	Blue	0.00113358
					AT3G12630.1	Blue	0.00113358
					AT5G22450.1	Blue	0.00113356
					AT1G09740.1	Blue	0.00113354
					AT4G27780.1	Blue	0.00113349
					AT5G14640.1	Blue	0.00113338
					AT3G13200.1	Blue	0.00113332
					AT4G35790.2	Blue	0.0011333
					AT3G17000.1	Blue	0.00113329
					AT2G20320.1	Blue	0.00113328
					AT3G48060.1	Blue	0.0011332
					AT5G41990.1	Blue	0.0011332
					AT2G26230.1	Blue	0.00113315
					AT2G26920.1	Blue	0.00113315
					AT5G27150.1	Blue	0.00113307
					AT2G46080.1	Blue	0.00113306
					AT4G39850.1	Blue	0.00113305
					AT2G39780.1	Blue	0.00113293
					AT5G57910.1	Blue	0.00113292
					AT3G02515.1	Blue	0.00113285
					AT5G39950.1	Blue	0.00113285
					AT5G19900.1	Blue	0.00113284
					AT5G45160.1	Blue	0.00113284
					AT5G67245.1	Blue	0.00113278
					AT3G43230.1	Blue	0.00113276
					AT5G18640.1	Blue	0.00113269
					AT5G64370.1	Blue	0.00113264
					AT4G26080.1	Blue	0.0011326
					AT5G05930.1	Blue	0.00113259
					AT4G28480.1	Blue	0.00113253
					AT1G68140.1	Blue	0.00113252
					AT1G23440.1	Blue	0.00113238
					AT5G08560.1	Blue	0.00113237
					AT1G22020.1	Blue	0.00113236
					AT3G17770.1	Blue	0.00113235
					AT3G23540.1	Blue	0.00113234
					AT3G19240.1	Blue	0.00113232
					AT2G44970.1	Blue	0.00113229
					AT3G22270.1	Blue	0.0011322
					AT1G25540.1	Blue	0.00113219
					AT1G02860.1	Blue	0.00113216
					AT1G07040.1	Blue	0.00113211
					AT4G13110.1	Blue	0.00113205
					AT1G27000.1	Blue	0.00113204
					AT3G53120.1	Blue	0.00113203
					AT1G17550.1	Blue	0.00113203
					AT3G04240.1	Blue	0.00113202
					AT4G08180.1	Blue	0.00113193
					AT4G04620.2	Blue	0.00113178
					AT1G05790.2	Blue	0.00113172
					AT4G29380.1	Blue	0.0011317
					AT1G75950.1	Blue	0.00113169
					AT1G65660.1	Blue	0.00113167
					AT3G17250.1	Blue	0.00113167
					AT2G17350.1	Blue	0.00113164
					AT2G37150.1	Blue	0.00113149
					AT1G48040.1	Blue	0.00113148
					AT3G14050.1	Blue	0.00113147
					AT2G21270.1	Blue	0.00113135
					AT4G37120.1	Blue	0.00113135
					AT3G25800.1	Blue	0.00113122
					AT5G20910.1	Blue	0.00113118
					AT1G47750.1	Blue	0.0011311
					AT1G17680.2	Blue	0.00113101
					AT2G39970.1	Blue	0.00113099
					AT3G03880.1	Blue	0.00113098
					AT3G06980.1	Blue	0.00113084
					AT5G13550.1	Blue	0.0011308
					AT2G40730.1	Blue	0.00113079
					AT3G14070.1	Blue	0.00113076
					AT3G14930.1	Blue	0.00113076
					AT1G53750.1	Blue	0.00113074
					AT1G18270.1	Blue	0.00113071
					AT2G28060.1	Blue	0.0011307
					AT3G12800.1	Blue	0.00113068
					AT3G61570.1	Blue	0.00113067
					AT4G19040.1	Blue	0.00113054
					AT2G27600.1	Blue	0.0011305
					AT1G21410.1	Blue	0.00113045
					AT1G62710.1	Blue	0.00113043
					AT5G57610.1	Blue	0.00113042
					AT3G54480.1	Blue	0.00113038
					AT1G47960.1	Blue	0.00113037
					AT5G19050.1	Blue	0.0011303
					AT5G38710.1	Blue	0.00113024
					AT3G21190.1	Blue	0.00113016
					AT3G03120.1	Blue	0.00113016
					AT5G59210.1	Blue	0.00113015
					AT1G79270.1	Blue	0.00113015
					AT5G47430.1	Blue	0.00113009
					AT4G12610.1	Blue	0.00113007
					AT5G42890.1	Blue	0.00113005
					AT1G07510.1	Blue	0.00113001
					AT3G61740.2	Blue	0.00112992
					AT5G61500.1	Blue	0.0011299
					AT5G09650.1	Blue	0.00112987
					AT4G27830.1	Blue	0.00112985
					AT1G23330.1	Blue	0.00112978
					AT2G18600.1	Blue	0.00112971
					AT3G28100.1	Blue	0.00112967
					AT3G22200.1	Blue	0.00112957
					AT1G49650.1	Blue	0.00112952
[truncated: 26,022 more rows]

## Sheet: Shortest path
ASCENT								SCENT
	Path length frequency Fraction								Path length frequency Fraction
Average Distance	ASCENT	Blue	Turquoise					Average Distance	Darkolivegreen	Greenyellow	Violet	Grey60	Red	Brown	Blue	Turquoise	SCENT
0	0.00107432	0.00242712	0.00144479					0	0.0417912	0.057803	0.0322074	0.0313265	0.0349611	0.0250861	0.0249753	0.00666223	0.0252517
1	0.0299344	0.105512	0.0268417					1	0.748668	0.620705	0.638953	0.501392	0.432342	0.366579	0.344503	0.142525	0.143421
2	0.0978317	0.280717	0.128163					2	0.201483	0.293924	0.301794	0.345399	0.355568	0.301098	0.3287	0.175541	0.201207
3	0.149614	0.295011	0.206432					3	0.00782039	0.0269173	0.0265352	0.1189	0.157525	0.235067	0.234506	0.343174	0.177225
4	0.162272	0.191414	0.211484					4	0.000237583	0.000648632	0.00051041	0.00298077	0.0180964	0.0555738	0.0551172	0.185201	0.13233
5	0.150466	0.0808753	0.168636					5	0	1.83333e-06	5.1041e-07	1.62735e-06	0.0014335	0.0148883	0.0110909	0.0992501	0.0934268
6	0.128206	0.0316979	0.114573					6	0	0	0	0	7.27387e-05	0.00157375	0.000995372	0.0298503	0.0656487
7	0.0961321	0.0099668	0.0687734					7	0	0	0	0	1.15002e-06	0.000128516	0.000107129	0.0120346	0.0488504
8	0.0641567	0.00198044	0.0381099					8	0	0	0	0	0	4.50932e-06	4.63151e-06	0.00376387	0.0387958
9	0.0400894	0.000355188	0.0192213					9	0	0	0	0	0	0	0	0.00143701	0.0262021
10	0.0238744	4.30531e-05	0.00970541					10	0	0	0	0	0	0	0	0.000419211	0.0151391
11	0.0138715		0.00456065					11	0	0	0	0	0	0	0	0.000119326	0.00974602
12	0.0102459		0.00156277					12	0	0	0	0	0	0	0	1.72709e-05	0.00717908
13	0.0105669		0.00041777					13	0	0	0	0	0	0	0	4.31771e-06	0.00532575
14	0.0108991		6.96283e-05					14	0	0	0	0	0	0	0	3.9252e-07	0.00357894
15	0.0107655		3.86824e-06					15	0	0	0	0	0	0	0	0	0.00232406

## Sheet: Degree
ASCENT						SCENT
IDs	Modules	Degree				IDs	Modules	Degree
AT3G15500	blue	131				AT4G16760.1	darkolivegreen	1063
AT2G27390	blue	126				AT4G01610.1	darkolivegreen	1060
AT5G13330	blue	125				AT1G18470.1	darkolivegreen	1036
AT1G28660	blue	125				AT3G05970.1	greenyellow	1028
AT3G46658	blue	124				AT1G78310.1	greenyellow	1022
AT2G35910	blue	123				AT2G17200.1	greenyellow	1021
AT2G37362	blue	122				AT1G32130.1	greenyellow	1018
AT3G58750	blue	121				AT3G61960.1	darkolivegreen	1016
AT2G28110	blue	121				AT4G21980.1	grey60	1016
AT1G71520	blue	120				AT5G04410.1	greenyellow	1014
AT3G05932	blue	120				AT1G12760.1	darkolivegreen	1012
AT1G62570	blue	119				AT5G27600.1	greenyellow	1012
AT5G51690	blue	119				AT5G07920.1	grey60	1011
AT2G25090	blue	118				AT1G27980.1	greenyellow	1010
AT1G54575	blue	118				AT4G19370.1	grey60	1007
AT2G45040	blue	116				AT5G05230.1	greenyellow	1000
AT3G23605	blue	116				AT5G50380.1	darkolivegreen	992
AT3G13670	blue	116				AT3G09840.1	grey60	984
AT1G54700	blue	116				AT3G03440.1	greenyellow	983
AT1G78080	blue	116				AT3G48780.1	greenyellow	981
AT1G60610	blue	115				AT4G24200.1	grey60	980
AT3G28040	blue	115				AT4G36760.1	darkolivegreen	977
AT5G50360	blue	115				AT5G18660.1	grey60	975
AT2G28200	blue	115				AT2G18170.1	darkolivegreen	975
AT4G21120	blue	114				AT5G46180.1	darkolivegreen	974
AT1G63840	blue	114				AT1G33980.1	greenyellow	970
AT5G01820	blue	114				AT1G73680.1	greenyellow	969
AT3G61930	blue	112				AT2G39050.1	greenyellow	969
AT3G48030	blue	112				AT5G05110.1	darkolivegreen	968
AT3G06840	blue	112				AT3G04350.1	greenyellow	967
AT1G72600	blue	112				AT5G51640.1	brown	966
AT5G40690	blue	112				AT1G04780.1	greenyellow	966
AT4G16670	blue	112				AT4G24690.1	greenyellow	961
AT1G15670	blue	111				AT2G05630.1	greenyellow	955
AT3G12630	blue	111				AT2G29065.1	blue	949
AT1G29410	blue	110				AT1G77450.1	grey60	946
AT3G50900	blue	110				AT1G07630.1	brown	944
AT1G62660	blue	109				AT3G50910.1	grey60	941
AT3G22570	blue	109				AT5G52640.1	red	938
AT2G34500	blue	109				AT4G25050.1	magenta	937
AT1G77230	blue	108				AT4G39955.1	grey60	936
AT4G29840	blue	108				AT5G15260.1	blue	936
AT4G09100	blue	107				AT2G46680.1	grey60	935
AT3G23920	blue	107				AT3G10490.2	darkolivegreen	934
AT3G11560	blue	107				AT1G24881.1	grey60	930
AT2G45580	blue	106				AT3G06860.1	blue	928
AT5G54569	blue	106				AT3G05530.1	greenyellow	927
AT4G09110	blue	106				AT3G14930.2	grey60	924
AT1G73260	blue	105				AT5G61530.1	greenyellow	921
AT2G47190	blue	105				AT2G36800.1	grey60	920
AT2G32680	blue	105				AT5G37600.1	greenyellow	917
AT5G64570	blue	105				AT4G31410.1	darkolivegreen	916
AT1G68450	blue	104				AT1G04340.1	blue	913
AT3G02160	blue	103				AT2G38410.1	darkolivegreen	913
AT3G09520	blue	103				AT4G00550.1	greenyellow	912
AT1G28620	blue	102				AT3G57390.1	grey60	910
AT3G17650	blue	102				AT3G21295.1	greenyellow	910
AT4G30825	blue	102				AT2G34660.2	greenyellow	909
AT1G29650	blue	101				AT5G11860.3	darkolivegreen	909
AT4G22920	blue	101				AT2G24180.1	red	907
AT2G33385	blue	101				AT2G02390.1	darkolivegreen	907
AT5G47180	blue	101				AT3G10500.1	brown	905
AT4G32810	blue	100				AT3G03790.2	darkolivegreen	905
AT4G18430	blue	99				AT1G64142.1	greenyellow	905
AT1G16530	blue	99				AT3G49490.1	greenyellow	904
AT1G24610	blue	99				AT3G55470.1	greenyellow	904
AT5G14880	blue	98				AT4G30600.1	greenyellow	904
AT3G28580	blue	98				AT2G27200.1	darkolivegreen	903
AT5G18790	blue	98				AT3G60690.1	red	902
AT2G42140	blue	95				AT1G73030.1	greenyellow	902
AT3G22560	turquoise	95				AT2G01650.1	red	902
AT5G41810	blue	95				AT1G25055.1	grey60	901
AT2G19500	blue	94				AT3G62590.1	magenta	901
AT2G44010	blue	94				AT3G61890.1	grey60	897
AT2G43510	blue	93				AT5G17860.1	greenyellow	897
AT4G34138	blue	92				AT1G28200.1	darkolivegreen	896
AT1G19370	blue	92				AT2G25760.1	darkolivegreen	895
AT3G27415	blue	92				AT5G56270.1	darkolivegreen	895
AT5G03550	blue	92				AT1G70300.1	greenyellow	894
AT2G22500	blue	92				AT1G24800.1	grey60	893
AT3G17800	blue	92				AT3G54850.1	red	893
AT3G02140	blue	92				AT2G45470.1	grey60	892
AT1G73760	blue	91				AT5G10300.1	brown	891
AT2G36950	blue	90				AT5G16050.1	blue	890
AT2G38230	blue	90				AT2G27090.1	darkolivegreen	889
AT2G22470	blue	89				AT5G04910.1	darkolivegreen	889
AT5G06220	blue	89				AT5G16000.1	red	887
AT1G11210	blue	89				AT3G16000.1	magenta	886
AT4G32160	blue	89				AT3G22430.1	darkolivegreen	881
AT1G62610	blue	89				AT1G54115.1	red	880
AT3G25620	blue	89				AT4G22920.1	grey	880
AT3G04181	blue	88				AT1G55325.2	blue	880
AT1G09240	blue	88				AT1G72120.1	blue	879
AT1G23390	blue	88				AT1G64350.1	grey60	879
AT1G25550	turquoise	87				AT5G46760.1	darkred	878
AT5G41610	blue	87				AT1G76150.1	darkolivegreen	878
AT4G16680	blue	86				AT1G23780.1	greenyellow	876
AT5G53588	blue	86				AT4G29040.1	grey60	876
AT1G28670	blue	85				AT1G75400.1	greenyellow	876
AT3G46620	blue	85				AT5G06290.1	violet	875
AT3G03890	blue	85				AT5G08050.1	grey	875
AT1G19190	blue	84				AT5G63610.1	greenyellow	875
AT5G43160	blue	84				AT4G34180.1	grey60	874
AT4G36010	blue	84				AT2G25010.1	greenyellow	874
AT5G04390	blue	84				AT1G11480.1	darkolivegreen	873
AT1G26930	blue	84				AT5G49880.1	red	871
AT4G03038	blue	83				AT5G55560.1	brown	870
AT4G37420	blue	83				AT5G17060.1	grey60	869
AT3G21690	blue	83				AT3G54950.1	violet	869
AT5G63130	blue	83				AT1G77920.1	greenyellow	868
AT4G26130	blue	83				AT5G57900.1	darkolivegreen	868
AT5G10750	blue	83				AT2G42790.1	darkolivegreen	867
AT4G37990	blue	82				AT1G03030.1	greenyellow	866
AT1G80160	blue	82				AT1G01440.1	greenyellow	866
AT4G29830	blue	82				AT1G30640.1	grey60	864
AT1G28610	blue	82				AT5G38240.1	greenyellow	862
AT4G16640	blue	82				AT1G62840.1	grey60	861
AT1G62760	blue	82				AT3G59700.1	red	861
AT5G45890	blue	81				AT5G39050.1	brown	860
AT5G49700	blue	81				AT1G44960.1	grey60	859
AT2G33480	blue	81				AT1G01650.1	greenyellow	859
AT1G67810	blue	81				AT4G12080.1	grey60	859
AT3G02515	blue	81				AT4G37520.1	greenyellow	859
AT2G21185	turquoise	80				AT2G15230.1	darkolivegreen	858
AT3G01980	turquoise	80				AT2G30580.1	brown	857
AT1G69572	turquoise	80				AT4G14900.1	red	857
AT3G55920	blue	80				AT2G41220.1	greenyellow	855
AT1G72060	blue	80				AT3G59640.1	greenyellow	855
AT1G77765	blue	80				AT3G12830.1	grey60	854
AT5G26960	turquoise	80				AT1G21400.1	greenyellow	853
AT3G59290	blue	79				AT4G18300.1	greenyellow	853
AT5G01715	turquoise	79				AT4G19960.2	darkolivegreen	853
AT3G49668	turquoise	79				AT5G03560.1	greenyellow	852
AT1G29230	blue	79				AT1G02305.1	darkolivegreen	852
AT4G36870	blue	79				AT2G33150.1	darkolivegreen	852
AT5G57250	blue	77				AT3G51430.1	red	851
AT1G70140	blue	77				AT3G01080.1	violet	848
AT3G07590	blue	77				AT3G51440.1	steelblue	848
AT3G02030	turquoise	77				AT3G10800.1	grey60	848
AT4G31250	turquoise	77				AT1G15310.1	grey60	846
AT5G17860	blue	77				AT4G01540.1	greenyellow	846
AT2G15820	blue	77				AT4G19700.1	greenyellow	846
AT1G19200	blue	76				AT2G45140.1	greenyellow	845
AT2G38210	blue	76				AT4G26270.1	red	845
AT2G01630	turquoise	76				AT1G07810.1	violet	845
AT4G37160	blue	75				AT3G21690.1	darkolivegreen	845
AT5G67300	blue	75				AT1G30270.1	greenyellow	844
AT1G13360	blue	75				AT1G54575.1	greenyellow	844
AT1G54355	turquoise	75				AT1G70140.1	grey	843
AT3G48020	turquoise	75				AT3G01480.1	salmon	843
AT5G42380	turquoise	75				AT2G37520.1	grey60	843
AT4G12290	turquoise	75				AT3G03720.2	blue	843
AT2G07719	blue	75				AT3G45830.1	blue	842
AT1G09176	blue	75				AT1G71190.1	greenyellow	841
AT1G79890	blue	74				AT5G55850.3	greenyellow	841
AT3G29250	blue	74				AT5G33290.1	red	840
AT5G65300	blue	74				AT3G21790.1	blue	840
AT2G37830	turquoise	74				AT1G60490.1	greenyellow	839
AT3G14610	turquoise	74				AT5G11420.1	violet	838
AT5G24860	blue	73				AT1G70980.1	grey60	838
AT1G50910	turquoise	73				AT1G53580.1	darkolivegreen	838
AT2G39430	blue	73				AT3G12740.1	red	838
AT3G62580	blue	72				AT3G17810.1	blue	838
AT3G50750	turquoise	72				AT4G12570.1	red	837
AT1G14720	blue	72				AT3G17410.1	greenyellow	837
AT5G49690	blue	71				AT3G15850.1	violet	836
AT3G49210	blue	71				AT4G31130.1	grey60	836
AT4G31248	turquoise	71				AT3G54210.1	magenta	836
AT4G12080	turquoise	71				AT5G16680.1	greenyellow	836
AT5G28237	blue	71				AT1G19270.1	magenta	835
AT1G23201	blue	70				AT1G58030.1	greenyellow	835
AT3G05640	blue	70				AT5G35690.1	greenyellow	834
AT5G04240	blue	69				AT1G45145.1	red	834
AT5G52750	turquoise	69				AT3G48760.1	greenyellow	833
AT5G49610	blue	68				AT1G30220.1	salmon	832
AT2G46680	turquoise	68				AT1G56145.1	magenta	832
AT1G62370	blue	68				AT5G58730.1	blue	831
AT5G08240	turquoise	68				AT1G56700.1	red	830
AT3G60080	turquoise	68				AT2G02010.1	brown	830
AT3G25950	blue	67				AT1G25682.1	blue	830
AT3G10985	blue	67				AT3G44880.1	darkolivegreen	829
AT5G13640	blue	67				AT5G17670.1	violet	826
AT5G19290	turquoise	67				AT3G26060.1	salmon	825
AT2G07080	turquoise	67				AT1G35190.1	greenyellow	825
AT3G04010	turquoise	66				AT3G16785.1	darkolivegreen	825
AT5G66558	turquoise	66				AT4G13920.1	red	825
AT5G02420	blue	66				AT5G13630.1	lightyellow	824
AT4G38545	turquoise	65				AT5G16590.1	violet	824
AT5G58530	blue	65				AT2G43510.1	brown	824
AT4G21990	blue	65				AT2G21620.1	greenyellow	824
AT1G71040	blue	65				AT3G07370.1	darkolivegreen	824
AT1G11185	blue	64				AT1G10140.1	red	822
AT2G21188	blue	64				AT1G10410.1	brown	822
AT1G70640	blue	63				AT4G39140.3	blue	822
AT3G16130	turquoise	63				AT5G11110.1	blue	822
AT1G26218	turquoise	62				AT2G17760.1	violet	822
AT3G03990	turquoise	62				AT5G64430.1	darkred	821
AT2G30362	blue	62				AT2G42220.1	lightyellow	820
AT4G11350	blue	61				AT5G45930.1	grey	820
AT1G52342	blue	61				AT4G27780.1	blue	820
AT1G03140	turquoise	60				AT5G47860.1	greenyellow	820
AT4G39610	turquoise	60				AT5G01720.1	brown	819
AT3G63280	blue	60				AT1G73980.1	greenyellow	819
AT5G46115	blue	60				AT1G13960.1	greenyellow	818
AT5G45800	blue	60				AT5G18490.1	grey60	818
AT1G33420	blue	60				AT1G64510.1	grey	817
AT1G79720	blue	59				AT1G45150.1	grey60	817
AT1G79710	turquoise	59				AT4G24220.1	darkolivegreen	817
AT4G32300	turquoise	59				AT4G25670.2	darkolivegreen	817
AT2G04852	blue	59				AT5G16880.2	greenyellow	817
AT2G44290	blue	59				AT1G15100.1	red	816
AT2G30550	turquoise	58				AT4G29490.1	darkolivegreen	816
AT5G03545	blue	58				AT1G09740.1	blue	816
AT2G36080	turquoise	57				AT5G22450.1	blue	816
AT1G61415	turquoise	57				AT3G12580.1	brown	815
AT3G55090	turquoise	57				AT4G21580.1	greenyellow	815
AT3G01840	blue	56				AT4G17600.1	grey	814
AT2G33815	turquoise	56				AT5G49890.1	darkolivegreen	814
AT4G36988	turquoise	56				AT3G63000.1	red	812
AT5G58540	turquoise	56				AT2G15900.1	darkred	812
AT2G47180	blue	56				AT2G30140.1	brown	811
AT3G06895	blue	56				AT4G28570.1	red	810
AT1G31490	blue	56				AT4G25390.1	brown	810
AT3G15760	blue	56				AT3G12630.1	blue	810
AT3G56810	turquoise	55				AT4G36790.1	greenyellow	808
AT1G29930	turquoise	55				AT4G35790.2	blue	808
AT5G01730	turquoise	55				AT5G35200.1	red	808
AT4G37980	blue	55				AT5G35980.1	blue	808
AT3G07390	blue	54				AT5G63490.1	grey	807
AT3G52500	turquoise	54				AT1G72710.1	greenyellow	805
AT1G50270	turquoise	54				AT5G45130.1	greenyellow	803
AT2G21180	turquoise	54				AT3G15500.1	violet	802
AT1G80150	blue	53				AT5G44790.1	darkolivegreen	802
AT1G26210	turquoise	53				AT5G48385.1	grey60	801
AT5G46950	blue	53				AT1G76580.1	greenyellow	801
AT5G38430	turquoise	53				AT2G39420.1	magenta	801
AT2G34080	turquoise	53				AT5G05140.1	grey	800
AT3G05937	turquoise	53				AT5G56350.1	magenta	800
AT1G03410	blue	53				AT3G47420.1	greenyellow	800
AT4G26542	turquoise	52				AT4G02880.1	red	799
AT5G67488	turquoise	52				AT3G23605.1	salmon	799
AT1G17744	turquoise	52				AT2G01490.1	greenyellow	799
AT4G37432	blue	51				AT1G52890.1	brown	798
AT5G38120	turquoise	51				AT4G19600.1	darkolivegreen	798
AT2G05812	turquoise	51				AT4G19640.1	darkolivegreen	798
AT3G06870	turquoise	51				AT4G02370.1	red	797
AT1G29790	turquoise	51				AT1G53570.2	greenyellow	797
AT5G56980	blue	51				AT1G25150.1	grey60	796
AT5G35920	turquoise	51				AT5G61480.1	grey60	796
AT3G59070	turquoise	51				AT2G31990.1	grey60	796
AT5G21910	turquoise	51				AT5G14640.1	blue	796
AT5G14050	turquoise	51				AT5G04520.1	darkolivegreen	795
AT3G03550	turquoise	50				AT5G27610.1	violet	794
AT3G55970	turquoise	50				AT3G63310.1	darkolivegreen	794
AT2G03410	turquoise	50				AT1G31280.1	darkred	793
AT1G62850	turquoise	50				AT3G57090.1	red	792
AT1G03600	turquoise	50				AT1G20880.2	greenyellow	792
AT4G33560	turquoise	50				AT1G60140.1	greenyellow	792
AT1G23010	turquoise	49				AT5G58290.1	grey60	791
AT2G35859	turquoise	49				AT1G69480.1	violet	791
AT4G27710	turquoise	49				AT2G20320.1	blue	790
AT5G65520	turquoise	49				AT2G25625.1	greenyellow	790
AT2G23672	turquoise	49				AT5G25820.1	violet	790
AT2G03760	turquoise	49				AT4G09650.1	salmon	789
AT4G29780	turquoise	49				AT3G08760.1	grey60	789
AT5G22630	turquoise	49				AT3G06240.1	darkolivegreen	789
AT1G29920	turquoise	49				AT3G13200.1	blue	789
AT5G59970	blue	49				AT5G51290.1	greenyellow	788
AT4G13918	turquoise	49				AT4G02530.1	violet	788
AT1G27210	turquoise	48				AT5G63880.1	magenta	788
AT3G23820	turquoise	48				AT5G62710.1	brown	788
AT2G34430	turquoise	47				AT5G58070.1	red	787
AT3G05905	turquoise	47				AT1G01725.1	red	786
AT5G24660	turquoise	47				AT1G12900.1	salmon	785
AT4G24770	turquoise	47				AT1G12810.1	darkolivegreen	785
AT2G29470	blue	46				AT2G26460.1	greenyellow	785
AT1G18000	turquoise	46				AT1G51110.1	salmon	785
AT4G29658	blue	46				AT3G55330.1	lightyellow	784
AT1G74370	blue	46				AT1G79990.2	darkolivegreen	784
AT4G14090	turquoise	46				AT3G11630.1	grey	783
AT4G39840	turquoise	46				AT3G17000.1	blue	782
AT1G69260	turquoise	45				AT5G15400.1	greenyellow	782
AT3G12500	turquoise	45				AT1G11860.1	lightyellow	781
AT1G53887	turquoise	45				AT3G01500.3	salmon	781
AT5G01930	turquoise	45				AT1G68620.1	midnightblue	781
AT1G78190	turquoise	45				AT1G78420.1	grey60	781
AT1G72270	turquoise	45				AT4G08510.1	grey60	781
AT1G68620	blue	45				AT5G13020.1	greenyellow	781
AT1G49660	turquoise	45				AT2G31945.1	salmon	780
AT2G46610	blue	45				AT2G31390.1	steelblue	780
AT1G07150	turquoise	45				AT4G26060.1	red	780
AT2G32470	turquoise	45				AT4G38430.1	lightyellow	779
AT4G33610	blue	45				AT1G70590.1	greenyellow	779
AT5G20885	turquoise	45				AT2G01540.1	red	779
AT3G29034	turquoise	45				AT3G48060.1	blue	779
AT4G16190	turquoise	44				AT1G05340.1	midnightblue	779
AT5G10600	turquoise	44				AT5G11650.1	violet	778
AT1G73500	blue	44				AT5G51070.1	greenyellow	778
AT3G51740	turquoise	44				AT5G03340.1	brown	776
AT1G21000	turquoise	44				AT3G06940.1	darkolivegreen	776
AT1G18010	turquoise	43				AT3G06810.1	grey	775
AT4G26795	turquoise	43				AT1G30520.1	grey60	775
AT2G36790	blue	43				AT1G33270.1	greenyellow	775
AT1G21170	turquoise	43				AT1G51710.1	magenta	775
AT2G44730	turquoise	43				AT4G34710.1	violet	775
AT5G45460	turquoise	43				AT1G10960.1	salmon	774
AT5G40680	blue	42				AT2G39435.1	magenta	774
AT5G32161	blue	42				AT5G59220.1	midnightblue	773
AT2G46735	blue	42				AT5G41990.1	blue	773
AT3G60966	turquoise	42				AT1G27300.1	grey	771
AT1G66980	turquoise	42				AT2G24100.1	darkolivegreen	771
AT3G50260	turquoise	42				AT3G14090.1	greenyellow	771
AT2G15580	turquoise	42				AT3G09580.1	violet	771
AT3G21050	turquoise	41				AT1G32460.1	grey	770
AT1G71910	turquoise	41				AT5G20620.1	greenyellow	770
AT4G28085	blue	41				AT5G41860.1	greenyellow	769
AT4G28380	blue	41				AT1G15130.1	greenyellow	769
AT1G56250	blue	40				AT2G27285.1	greenyellow	769
AT3G14060	blue	40				AT2G26230.1	blue	768
AT2G42350	turquoise	40				AT3G16990.1	grey60	768
AT1G71180	turquoise	40				AT1G69610.1	midnightblue	768
AT4G38970	turquoise	40				AT5G42010.1	violet	768
AT5G35190	blue	39				AT3G12480.1	red	767
AT2G25625	turquoise	39				AT4G09010.1	lightyellow	767
AT3G60690	turquoise	39				AT1G12800.1	magenta	766
AT1G21780	turquoise	38				AT1G25211.1	darkolivegreen	766
AT1G68945	turquoise	38				AT3G46930.1	violet	764
AT1G28230	turquoise	38				AT5G54165.1	salmon	764
AT4G13250	blue	38				AT4G16210.1	greenyellow	764
AT5G58560	turquoise	38				AT3G19660.1	yellow	763
AT5G07610	turquoise	38				AT4G21280.1	lightyellow	763
AT3G14415	turquoise	38				AT5G16980.2	magenta	763
AT4G30662	turquoise	38				AT5G42940.1	grey	762
AT2G01023	blue	37				AT3G52850.1	greenyellow	762
AT1G07485	turquoise	37				AT2G14850.1	grey60	762
AT3G14340	turquoise	37				AT4G23450.1	brown	761
AT1G26208	turquoise	37				AT5G14210.1	midnightblue	761
AT3G12915	turquoise	37				AT2G26920.1	blue	761
AT3G62940	turquoise	37				AT4G27745.1	darkolivegreen	761
AT2G46240	blue	37				AT5G11090.1	grey60	761
AT3G63540	turquoise	37				AT5G59420.1	greenyellow	760
AT3G03470	turquoise	37				AT2G46080.1	blue	760
AT1G03420	blue	37				AT4G33565.1	greenyellow	760
AT3G02170	blue	37				AT1G55265.1	red	759
AT1G10490	blue	36				AT4G25080.2	lightyellow	759
AT3G13900	turquoise	36				AT2G14720.1	darkred	759
AT5G49640	turquoise	36				AT1G07620.1	red	758
AT2G45310	turquoise	36				AT4G23820.1	brown	758
AT4G37553	turquoise	36				AT4G39850.1	blue	757
AT2G34180	turquoise	36				AT5G27390.1	magenta	756
AT1G49000	turquoise	36				AT5G52970.1	violet	756
AT1G65690	blue	36				AT5G02040.2	greenyellow	756
AT1G16510	turquoise	36				AT3G59780.1	lightyellow	755
AT5G28010	turquoise	36				AT4G21534.1	magenta	754
AT4G01330	turquoise	35				AT3G20500.1	greenyellow	754
AT4G23460	turquoise	35				AT1G74360.1	steelblue	753
AT3G56940	turquoise	35				AT1G26930.1	grey	751
AT2G36090	turquoise	35				AT5G13820.1	lightyellow	751
AT1G26380	turquoise	35				AT1G67360.2	greenyellow	751
AT5G40790	turquoise	34				AT1G68820.1	magenta	751
AT1G17745	turquoise	34				AT5G27150.1	blue	750
AT3G61190	turquoise	34				AT4G39270.1	midnightblue	750
AT1G68940	turquoise	34				AT1G45207.2	red	749
AT1G30473	turquoise	34				AT5G08330.1	salmon	749
AT1G02110	turquoise	34				AT1G71800.1	grey60	749
AT4G39838	turquoise	33				AT4G26750.1	grey	748
AT1G07280	turquoise	33				AT2G37970.1	greenyellow	748
AT4G03140	blue	33				AT2G06510.1	grey60	748
AT5G58060	blue	33				AT4G12040.1	greenyellow	748
AT1G80780	turquoise	33				AT5G13800.2	greenyellow	748
AT5G19221	turquoise	33				AT5G56460.1	grey60	747
AT2G46710	turquoise	33				AT5G57910.1	blue	747
AT4G16400	blue	33				AT4G30950.1	salmon	746
AT3G57140	blue	33				AT1G18480.1	brown	746
AT2G41660	turquoise	32				AT1G72390.1	darkolivegreen	746
AT2G47130	turquoise	32				AT2G17520.1	red	746
AT1G08940	turquoise	32				AT4G14950.1	green	745
AT2G01410	turquoise	32				AT2G25650.1	yellow	745
AT5G01732	turquoise	32				AT4G35890.1	grey60	745
AT5G06280	turquoise	32				AT1G05120.1	brown	744
AT3G54366	turquoise	32				AT1G61620.1	greenyellow	744
AT2G31390	turquoise	31				AT2G29550.1	red	742
AT2G35945	turquoise	31				AT5G45040.1	darkolivegreen	742
AT5G43260	turquoise	31				AT2G17787.1	greenyellow	741
AT1G28190	turquoise	31				AT2G27180.1	salmon	740
AT1G09490	blue	31				AT2G28950.1	steelblue	740
AT5G05530	blue	31				AT3G19550.1	grey60	740
AT2G01480	blue	31				AT3G56200.1	darkolivegreen	740
AT1G49970	blue	31				AT3G57770.1	greenyellow	740
AT5G64230	blue	30				AT4G23010.1	red	739
AT1G69690	turquoise	30				AT3G18890.1	salmon	739
AT2G23140	turquoise	30				AT3G11880.1	darkred	739
AT1G25400	turquoise	30				AT4G11220.1	grey60	739
AT3G25600	blue	30				AT3G51660.1	darkolivegreen	739
AT1G31200	turquoise	30				AT5G19900.1	blue	739
AT5G22390	blue	29				AT5G39950.1	blue	739
AT1G48970	turquoise	29				AT5G49570.1	darkolivegreen	739
AT3G49500	turquoise	29				AT1G29760.1	grey	738
AT1G76590	turquoise	29				AT5G61820.1	greenyellow	738
AT3G22121	turquoise	29				AT2G20410.1	darkolivegreen	738
AT1G59710	turquoise	29				AT2G39780.1	blue	738
AT4G37895	turquoise	29				AT3G07640.1	greenyellow	738
AT1G30260	blue	29				AT4G31670.1	darkred	737
AT1G03390	blue	29				AT5G05410.1	salmon	737
AT1G48315	turquoise	29				AT3G51110.1	red	737
AT3G11580	turquoise	29				AT3G02515.1	blue	736
AT5G52110	turquoise	29				AT5G23520.1	greenyellow	736
AT5G62470	turquoise	29				AT5G40150.1	violet	736
AT3G57765	turquoise	28				AT2G03420.1	cyan	733
AT1G08230	turquoise	28				AT4G37990.1	salmon	733
AT1G49780	turquoise	28				AT2G31260.1	grey	732
AT1G30282	turquoise	28				AT1G29670.1	midnightblue	732
AT3G57710	turquoise	28				AT1G59610.1	red	732
AT2G45220	turquoise	28				AT5G45160.1	blue	732
AT4G36220	blue	28				AT1G65010.1	brown	731
AT1G06680	turquoise	28				AT4G29010.1	darkolivegreen	731
AT3G28840	turquoise	28				AT3G07780.1	magenta	731
AT4G26488	turquoise	28				AT2G02370.1	grey60	731
AT2G19572	blue	27				AT3G19910.1	grey	730
AT2G07697	turquoise	27				AT3G02875.1	salmon	729
AT1G04030	turquoise	27				AT4G00700.1	brown	729
AT3G13229	turquoise	27				AT3G20910.1	red	729
AT5G44130	turquoise	27				AT4G09750.1	magenta	729
AT5G07150	turquoise	27				AT4G23680.1	midnightblue	729
AT1G77770	blue	27				AT1G29070.1	grey	728
AT3G06433	turquoise	26				AT2G23450.1	grey	728
AT1G03850	turquoise	26				AT4G20480.1	brown	728
AT3G59300	turquoise	26				AT5G67245.1	blue	728
AT5G62770	turquoise	26				AT1G07670.1	grey	727
AT2G13430	turquoise	26				AT3G62030.1	grey	726
AT1G21670	turquoise	26				AT3G55470.2	grey60	726
AT5G61600	turquoise	26				AT1G08820.2	darkred	725
AT5G49170	turquoise	26				AT3G58170.1	greenyellow	725
AT2G35940	turquoise	26				AT4G16155.1	magenta	725
AT1G15820	turquoise	26				AT1G21500.1	green	724
AT5G16030	turquoise	25				AT3G17840.1	darkred	724
AT5G19875	turquoise	25				AT4G08500.1	steelblue	723
AT3G06830	turquoise	25				AT5G04850.1	darkolivegreen	723
AT2G31990	turquoise	25				AT2G28605.1	violet	722
AT4G35750	turquoise	25				AT5G62700.1	greenyellow	722
AT2G28400	turquoise	25				AT1G80110.1	grey60	722
AT3G13720	turquoise	25				AT3G03340.1	greenyellow	722
AT4G38820	turquoise	25				AT3G51620.2	greenyellow	722
AT5G38870	turquoise	25				AT5G10740.1	red	721
AT4G37310	turquoise	25				AT5G38430.1	grey	721
AT2G41510	turquoise	25				AT2G31510.1	greenyellow	721
AT5G47370	turquoise	25				AT5G61640.1	darkred	721
AT4G24030	blue	25				AT1G65000.1	darkred	721
AT5G41400	turquoise	25				AT3G01470.1	greenyellow	721
AT5G03668	turquoise	24				AT1G67700.1	lightyellow	720
AT5G44350	turquoise	24				AT1G75690.1	salmon	720
AT1G79500	turquoise	24				AT3G25920.1	cyan	720
AT5G39260	turquoise	24				AT4G01010.1	yellow	720
AT1G18420	turquoise	24				AT3G43230.1	blue	720
AT5G38212	turquoise	24				AT4G24450.1	grey60	720
AT1G77131	turquoise	24				AT4G25900.1	red	720
AT1G67855	turquoise	23				AT5G06370.1	darkolivegreen	720
AT1G77760	blue	23				AT2G29070.2	red	719
AT5G36220	turquoise	23				AT3G25660.1	magenta	719
AT4G21480	blue	23				AT5G09620.1	darkolivegreen	719
AT5G52190	blue	23				AT5G26751.1	red	718
AT1G07250	turquoise	22				AT1G50570.1	greenyellow	718
AT5G50200	blue	22				AT2G34430.1	salmon	718
AT3G54890	turquoise	22				AT4G18990.1	lightyellow	718
AT2G15830	blue	22				AT2G27580.1	salmon	717
AT1G08460	turquoise	22				AT5G35790.1	salmon	717
AT2G14560	turquoise	22				AT5G66930.2	grey	717
AT1G71528	turquoise	22				AT2G29950.1	grey60	717
AT1G20340	turquoise	22				AT5G07470.1	greenyellow	717
AT1G68840	turquoise	22				AT4G36988.1	yellow	716
AT5G18060	turquoise	22				AT5G61390.1	magenta	716
AT3G24520	turquoise	22				AT4G33910.1	red	716
AT2G04270	blue	21				AT3G16250.1	violet	715
AT1G73880	turquoise	21				AT4G22820.1	greenyellow	714
AT5G62460	turquoise	21				AT5G18640.1	blue	714
AT3G03480	turquoise	21				AT5G43750.1	violet	714
AT1G77670	turquoise	21				AT1G25480.1	grey60	713
AT5G13210	turquoise	21				AT3G49670.1	salmon	713
AT5G18290	turquoise	21				AT3G08030.1	violet	713
AT1G29910	turquoise	21				AT3G12780.1	salmon	712
AT5G57770	turquoise	21				AT2G43080.1	brown	712
AT3G15210	turquoise	21				AT1G75680.1	violet	712
AT5G01920	turquoise	20				AT1G08315.1	cyan	711
AT3G11110	turquoise	20				AT3G56650.1	lightyellow	711
AT1G08590	turquoise	20				AT3G58040.1	darkolivegreen	711
AT1G05560	blue	20				AT4G04470.1	greenyellow	710
AT5G64970	turquoise	20				AT5G45680.1	salmon	710
AT4G28650	turquoise	20				AT5G63130.1	salmon	709
AT5G18470	turquoise	20				AT5G47880.1	brown	709
AT2G35000	turquoise	20				AT1G36990.1	greenyellow	709
AT5G13030	turquoise	19				AT2G42010.1	darkolivegreen	709
AT5G53742	turquoise	19				AT3G01500.2	violet	709
AT1G70770	turquoise	19				AT1G32560.1	salmon	708
AT3G61470	turquoise	19				AT2G21050.1	yellow	708
AT1G18100	turquoise	19				AT4G26080.1	blue	708
AT1G52810	turquoise	19				AT5G05930.1	blue	708
AT3G27690	turquoise	19				AT5G27520.1	magenta	708
AT4G16750	turquoise	19				AT1G02880.3	magenta	708
AT1G50640	turquoise	19				AT1G26580.1	darkolivegreen	707
AT4G16260	turquoise	19				AT4G10930.1	greenyellow	707
AT1G54040	turquoise	19				AT5G45380.1	darkred	705
AT5G58140	turquoise	19				AT3G15040.1	greenyellow	705
AT5G67160	turquoise	19				AT1G77145.1	salmon	705
AT4G38700	turquoise	18				AT4G12290.1	darkred	704
AT1G18735	turquoise	18				AT1G50450.1	midnightblue	704
AT5G42092	turquoise	18				AT1G32080.1	violet	704
AT1G05750	turquoise	18				AT1G65520.1	red	703
AT5G37670	blue	18				AT4G31290.1	steelblue	703
AT1G51080	turquoise	18				AT5G64370.1	blue	703
AT2G40850	turquoise	18				AT3G49210.1	violet	703
AT1G33240	turquoise	17				AT4G15610.1	brown	702
AT2G20921	blue	17				AT1G77220.1	brown	702
AT5G17980	blue	17				AT3G26380.1	greenyellow	702
AT2G05100	turquoise	17				AT2G26250.1	lightyellow	701
AT3G46780	turquoise	17				AT3G27830.1	cyan	701
AT5G45030	turquoise	17				AT1G68140.1	blue	701
AT1G15160	turquoise	17				AT4G28480.1	blue	701
AT4G03500	turquoise	17				AT4G32160.1	grey60	701
AT1G68110	turquoise	17				AT1G74070.1	violet	701
AT1G74480	turquoise	17				AT1G44000.1	violet	700
AT4G22930	turquoise	17				AT4G24280.1	violet	700
AT1G13330	turquoise	17				AT3G55270.1	brown	700
AT5G59070	turquoise	16				AT2G31350.1	darkred	700
AT4G18195	turquoise	16				AT3G50210.1	greenyellow	700
AT5G66560	turquoise	16				AT5G55860.1	darkred	699
AT3G52540	turquoise	16				AT5G41350.1	greenyellow	699
AT1G70940	turquoise	16				AT1G66410.1	red	699
AT5G67250	turquoise	16				AT4G27430.1	salmon	699
AT4G19700	turquoise	16				AT1G31800.1	violet	698
AT3G13790	turquoise	16				AT3G55970.1	midnightblue	698
AT1G63370	turquoise	16				AT3G49800.1	darkred	698
AT5G01170	turquoise	16				AT5G35320.1	magenta	698
AT3G03870	blue	16				AT4G16690.1	violet	697
AT4G37470	blue	16				AT5G62620.1	brown	697
AT1G55365	turquoise	16				AT5G18110.1	greenyellow	697
AT2G36220	turquoise	15				AT3G05360.1	violet	697
AT2G24545	turquoise	15				AT1G29060.1	greenyellow	697
AT2G17705	turquoise	15				AT5G63950.1	grey	696
AT2G23670	blue	15				AT5G65110.1	green	696
AT2G08986	blue	15				AT5G08560.1	blue	696
AT5G54630	turquoise	15				AT3G56170.1	magenta	696
AT5G43130	turquoise	15				AT3G52750.1	salmon	695
AT2G05070	turquoise	15				AT4G04490.1	brown	695
AT1G69890	turquoise	15				AT1G71500.1	salmon	694
AT5G24890	turquoise	14				AT2G26330.1	violet	694
AT1G13280	brown	14				AT4G28660.1	magenta	694
AT2G24285	turquoise	14				AT4G10730.1	greenyellow	694
AT3G58710	blue	14				AT5G22350.1	grey60	694
AT5G54270	turquoise	14				AT3G09050.1	lightyellow	693
AT3G09270	turquoise	14				AT4G01910.1	brown	693
AT3G21760	blue	14				AT2G32260.1	darkred	692
AT3G13672	turquoise	14				AT4G25960.1	lightyellow	692
AT4G34135	blue	14				AT5G20900.1	darkred	692
AT4G10340	turquoise	14				AT3G04010.1	violet	692
AT4G26890	turquoise	14				AT4G20110.1	darkred	691
AT5G01210	turquoise	14				AT2G01340.1	salmon	691
AT3G25882	turquoise	14				AT1G17170.1	yellow	691
AT5G59730	turquoise	14				AT3G27700.1	greenyellow	691
AT2G36295	turquoise	14				AT5G38410.1	lightyellow	690
AT5G04950	turquoise	14				AT3G23700.1	lightyellow	690
AT1G30250	blue	14				AT1G15750.4	greenyellow	690
AT1G09421	turquoise	14				AT3G17770.1	blue	690
AT2G19780	turquoise	13				AT1G26761.1	salmon	690
AT3G23240	turquoise	13				AT5G23120.1	salmon	690
AT5G01542	turquoise	13				AT1G77490.1	salmon	689
AT5G10610	turquoise	13				AT1G61170.1	brown	689
AT1G61520	turquoise	13				AT1G50420.1	grey60	689
AT5G50361	blue	13				AT1G04250.1	salmon	689
AT1G35430	turquoise	13				AT1G03080.1	magenta	689
AT4G35600	turquoise	13				AT1G61030.1	magenta	688
AT1G51402	blue	13				AT5G30510.1	lightyellow	688
AT4G40060	turquoise	13				AT5G58350.1	greenyellow	688
AT2G38810	blue	13				AT5G02160.1	lightyellow	688
AT4G34131	turquoise	13				AT3G14680.1	salmon	687
AT5G13630	turquoise	12				AT5G10690.1	cyan	687
AT1G02310	blue	12				AT3G23805.1	midnightblue	687
AT1G57640	blue	12				AT1G20110.1	greenyellow	687
AT5G17600	turquoise	12				AT2G47190.1	midnightblue	687
AT1G12310	turquoise	12				AT3G05630.1	green	686
AT4G36810	turquoise	12				AT5G14740.1	lightyellow	686
AT2G26215	turquoise	12				AT1G69060.1	darkolivegreen	686
AT3G04690	turquoise	12				AT3G57680.1	greenyellow	686
AT2G38640	turquoise	12				AT3G46780.1	lightyellow	686
AT3G13810	turquoise	12				AT1G04420.1	violet	686
AT1G67740	turquoise	12				AT4G11910.1	violet	686
AT3G47670	turquoise	12				AT1G09340.1	lightyellow	685
AT1G58140	turquoise	12				AT1G72610.1	lightyellow	685
AT2G33050	blue	11				AT2G37790.1	salmon	685
AT3G09580	turquoise	11				AT3G56910.1	grey	685
AT4G09875	turquoise	11				AT3G06620.1	darkred	685
AT5G06330	turquoise	11				AT1G23440.1	blue	685
AT2G27310	turquoise	11				AT4G29790.1	darkolivegreen	685
AT5G01530	turquoise	11				AT2G44970.1	blue	685
AT5G15581	turquoise	11				AT4G34460.1	darkgreen	684
AT4G02130	turquoise	11				AT4G12420.1	red	683
AT3G01202	turquoise	11				AT5G62740.1	yellow	683
AT4G36550	turquoise	11				AT5G05740.2	cyan	683
AT3G01140	blue	11				AT1G22020.1	blue	683
AT4G34080	turquoise	11				AT3G20630.1	steelblue	682
AT2G43540	turquoise	11				AT1G11910.1	greenyellow	682
AT1G30835	turquoise	11				AT1G67360.1	grey60	682
AT1G14580	turquoise	10				AT1G05850.1	lightyellow	681
AT2G01340	blue	10				AT1G53910.1	brown	681
AT4G37790	turquoise	10				AT3G19240.1	blue	681
AT5G41850	turquoise	10				AT1G60950.1	grey	680
AT2G30040	turquoise	10				AT1G76450.1	salmon	680
AT1G32120	brown	10				AT4G39710.1	lightyellow	680
AT1G67860	turquoise	10				AT3G19190.1	greenyellow	680
AT5G64572	turquoise	10				AT2G47940.1	lightyellow	679
AT2G42250	turquoise	10				AT3G53130.1	cyan	679
AT2G37720	turquoise	10				AT1G79610.1	magenta	679
AT1G62422	turquoise	10				AT3G23540.1	blue	679
AT2G23290	turquoise	10				AT4G30630.1	darkolivegreen	679
AT4G36770	blue	10				AT5G56180.1	greenyellow	679
AT5G38420	turquoise	10				AT3G50820.1	salmon	678
AT3G25870	turquoise	10				AT3G10815.1	violet	678
AT3G21055	turquoise	10				AT5G53730.1	magenta	678
AT5G18260	turquoise	10				AT1G63840.1	brown	677
AT3G10400	turquoise	9				AT4G34120.1	brown	677
AT4G31790	turquoise	9				AT4G18980.1	salmon	677
AT1G11860	turquoise	9				AT5G07440.2	salmon	677
AT5G28913	turquoise	9				AT1G74020.1	violet	677
AT2G45315	turquoise	9				AT5G38420.1	lightyellow	676
AT1G03440	turquoise	9				AT2G35940.3	greenyellow	676
AT1G03130	turquoise	9				AT1G02770.1	brown	676
AT4G36570	turquoise	9				AT4G38770.1	brown	675
AT1G75820	turquoise	9				AT2G17710.1	greenyellow	675
AT1G20440	turquoise	9				AT3G17715.1	greenyellow	675
AT1G01490	turquoise	9				AT5G42560.1	darkolivegreen	675
AT3G59200	turquoise	9				AT1G49380.1	violet	675
AT5G43170	turquoise	9				AT1G58290.1	magenta	675
AT3G63160	turquoise	9				AT1G20340.1	lightyellow	674
AT4G39780	turquoise	9				AT3G59400.1	lightyellow	674
AT1G01310	blue	9				AT5G55540.1	violet	674
AT5G01600	blue	8				AT2G38800.1	greenyellow	674
AT5G27420	turquoise	8				AT4G01120.1	brown	674
AT5G64150	blue	8				AT4G24930.1	midnightblue	674
AT3G54625	turquoise	8				AT5G08139.1	greenyellow	672
AT2G32645	blue	8				AT2G34620.1	midnightblue	672
AT5G66570	grey	8				AT2G20010.2	darkolivegreen	672
AT2G42900	turquoise	8				AT1G10050.1	red	671
AT3G59695	blue	8				AT1G78280.1	grey	671
AT2G15220	turquoise	8				AT3G51630.1	greenyellow	671
AT3G20090	brown	8				AT1G29530.1	lightyellow	671
AT5G25610	grey	8				AT2G26510.1	red	670
AT3G63445	turquoise	8				AT1G05190.1	salmon	670
AT4G30960	blue	8				AT1G64610.1	violet	670
AT3G01472	blue	8				AT5G13180.1	greenyellow	670
AT3G47940	turquoise	8				AT1G25540.1	blue	670
AT1G75540	turquoise	8				AT4G24770.1	cyan	669
AT1G04260	turquoise	8				AT1G69260.1	grey60	669
AT5G62865	turquoise	7				AT4G26910.2	red	669
AT1G69490	blue	7				AT3G49780.1	greenyellow	669
AT3G12502	turquoise	7				AT3G01170.1	red	668
AT3G16240	turquoise	7				AT1G53300.1	salmon	668
AT2G22330	yellow	7				AT3G54680.1	grey	668
AT2G35970	turquoise	7				AT2G41700.1	darkolivegreen	668
AT3G50770	brown	7				AT1G07430.1	grey	667
AT2G44255	yellow	7				AT5G44020.1	salmon	667
AT1G07240	turquoise	7				AT3G48195.1	darkolivegreen	667
AT5G62020	blue	7				AT1G67580.1	darkolivegreen	667
AT5G65830	grey	7				AT3G17790.1	grey60	667
AT5G38210	turquoise	7				AT3G22170.2	greenyellow	667
AT5G60022	turquoise	7				AT3G22530.1	grey	666
AT5G39520	turquoise	7				AT1G02860.1	blue	666
AT1G09310	turquoise	7				AT1G21000.1	darkred	665
AT3G14630	turquoise	7				AT4G18480.1	magenta	665
AT5G18130	turquoise	7				AT3G63010.1	steelblue	665
AT1G72860	turquoise	7				AT1G59820.1	magenta	665
AT1G67920	turquoise	7				AT3G62260.1	magenta	665
AT2G05810	blue	7				AT1G16180.1	greenyellow	665
AT5G45475	blue	7				AT4G13110.1	blue	665
AT3G01142	turquoise	7				AT1G15670.1	magenta	665
AT1G32060	grey	7				AT3G15810.1	darkred	664
AT5G15850	turquoise	7				AT3G20770.1	darkred	663
AT2G26975	blue	7				AT4G34230.1	greenyellow	663
AT5G04340	turquoise	7				AT5G21990.1	magenta	663
AT1G72920	turquoise	7				AT2G02500.1	grey	662
AT2G43060	turquoise	7				AT2G31130.1	grey	662
AT2G27770	turquoise	7				AT4G01150.1	lightyellow	662
AT1G15170	turquoise	7				AT5G01530.1	green	662
AT4G14910	turquoise	7				AT2G43030.1	cyan	661
AT2G46590	turquoise	7				AT4G14870.1	cyan	661
AT2G34420	turquoise	7				AT2G17420.1	greenyellow	661
AT1G15810	turquoise	7				AT1G15380.1	salmon	661
AT3G18240	blue	7				AT3G44680.1	grey60	661
AT2G42980	turquoise	7				AT2G46550.1	darkred	660
AT1G20490	yellow	7				AT3G15520.1	steelblue	660
AT5G27950	turquoise	7				AT1G54100.2	darkred	660
AT5G67245	turquoise	7				AT3G22270.1	blue	660
AT5G16370	blue	7				AT1G07040.1	blue	660
AT1G47740	blue	6				AT4G36360.1	yellow	660
AT1G05562	blue	6				AT1G09750.1	red	659
AT1G12060	turquoise	6				AT1G73040.1	salmon	659
AT4G02770	turquoise	6				AT3G53230.1	grey60	659
AT2G34490	yellow	6				AT1G08050.1	midnightblue	659
AT1G11330	turquoise	6				AT3G26090.1	magenta	659
AT2G44140	turquoise	6				AT3G48420.1	salmon	659
AT1G76880	turquoise	6				AT4G03320.1	midnightblue	659
AT1G78270	turquoise	6				AT3G50685.1	violet	658
AT3G47480	turquoise	6				AT5G67070.1	steelblue	658
AT3G49670	yellow	6				AT3G04240.1	blue	658
AT5G02720	turquoise	6				AT1G18730.1	lightyellow	658
AT1G78100	blue	6				AT1G60550.1	salmon	657
AT1G55210	turquoise	6				AT3G56940.1	lightyellow	657
AT3G50740	turquoise	6				AT5G27920.1	magenta	657
AT2G47485	blue	6				AT3G03310.1	brown	657
AT2G42940	turquoise	6				AT5G51720.1	violet	657
AT3G20610	turquoise	6				AT1G04970.1	grey	656
AT4G20260	blue	6				AT5G01960.1	greenyellow	656
AT2G44430	turquoise	6				AT5G40240.1	red	655
AT2G46150	turquoise	6				AT1G10290.1	brown	655
AT4G29260	turquoise	6				AT3G27020.1	darkolivegreen	655
AT4G12300	turquoise	6				AT4G27020.1	greenyellow	655
AT1G64710	turquoise	6				AT2G46500.2	magenta	655
AT3G59980	turquoise	6				AT3G26710.1	grey	653
AT2G18050	turquoise	6				AT3G53120.1	blue	653
AT2G32179	turquoise	6				AT3G50360.1	magenta	653
AT1G53450	blue	6				AT4G05590.1	greenyellow	652
AT3G61070	turquoise	6				AT1G32470.1	lightyellow	652
AT5G53048	turquoise	6				AT2G05920.1	lightyellow	652
AT5G18245	turquoise	6				AT5G17870.1	cyan	652
AT3G46680	blue	6				AT1G17550.1	blue	652
AT2G42365	brown	5				AT1G27000.1	blue	652
AT3G13060	yellow	5				AT3G22290.1	red	652
AT1G22330	turquoise	5				AT4G33040.1	red	651
AT2G36430	turquoise	5				AT3G60110.1	salmon	651
AT3G12780	turquoise	5				AT1G70410.2	salmon	651
AT1G74470	turquoise	5				AT3G13672.1	greenyellow	651
[truncated: 8,285 more rows]
