# Supplementary material for: Dynamic modeling of transcriptional gene regulatory network uncovers distinct pathways during the onset of Arabidopsis leaf senescence
Source: NPJ Syst Biol Appl. 2018 Aug 31;4:35. doi: 10.1038/s41540-018-0071-2 (PMC6119185; doi:10.1038/s41540-018-0071-2)
Supplement: Supplementary file 4 — Table S3 [file 41540_2018_71_MOESM4_ESM.xlsx]

## Sheet: Sheet1
Table S3	Module significance by GO enrichment analysis
Sheet1	ASCENT modules GO enrichment by DAVID
Sheet2	ASCENT modules GO enrichment by Panther
Sheet3	SCENT module GO enrichment by DAVID
Sheet4	SCENT module GO enrichment by panther

## Sheet: ASCENT DAVID
Blue module (ASCENT) GO enrichment by DAVID					Turquoise module (ASCENT) GO enrichment by DAVID
Term	Gene count	Percentage			Term	Gene count	Percentage
GO:0055114~oxidation-reduction process	24	6.77966			GO:0055114~oxidation-reduction process	43	6.83625
GO:0009414~response to water deprivation	14	3.9548			GO:0015979~photosynthesis	33	5.24642
GO:0007165~signal transduction	12	3.38983			GO:0006952~defense response	23	3.6566
GO:0009737~response to abscisic acid	11	3.10734			GO:0016567~protein ubiquitination	21	3.33863
GO:0008152~metabolic process	10	2.82486			GO:0009409~response to cold	18	2.86169
GO:0016567~protein ubiquitination	10	2.82486			GO:0009768~photosynthesis, light harvesting in photosystem I	17	2.7027
GO:0052696~flavonoid glucuronidation	8	2.25989			GO:0018298~protein-chromophore linkage	17	2.7027
GO:0043161~proteasome-mediated ubiquitin-dependent protein catabolic process	7	1.9774			GO:0009737~response to abscisic acid	16	2.54372
GO:0009813~flavonoid biosynthetic process	6	1.69492			GO:0009637~response to blue light	14	2.22576
GO:0009751~response to salicylic acid	6	1.69492			GO:0009416~response to light stimulus	14	2.22576
GO:0009809~lignin biosynthetic process	5	1.41243			GO:0010114~response to red light	13	2.06677
GO:0009723~response to ethylene	5	1.41243			GO:0008152~metabolic process	13	2.06677
GO:0042542~response to hydrogen peroxide	4	1.12994			GO:0010218~response to far red light	12	1.90779
GO:0015996~chlorophyll catabolic process	3	0.847458			GO:0009735~response to cytokinin	12	1.90779
GO:0030162~regulation of proteolysis	3	0.847458			GO:0043161~proteasome-mediated ubiquitin-dependent protein catabolic process	12	1.90779
GO:0042128~nitrate assimilation	3	0.847458			GO:0045892~negative regulation of transcription, DNA-templated	11	1.74881
GO:0042819~vitamin B6 biosynthetic process	2	0.564972			GO:0042742~defense response to bacterium	11	1.74881
GO:0042823~pyridoxal phosphate biosynthetic process	2	0.564972			GO:0009414~response to water deprivation	11	1.74881
					GO:0052696~flavonoid glucuronidation	9	1.43084
					GO:0010200~response to chitin	9	1.43084
					GO:0009813~flavonoid biosynthetic process	9	1.43084
					GO:0044550~secondary metabolite biosynthetic process	9	1.43084
					GO:0009873~ethylene-activated signaling pathway	9	1.43084
					GO:0007169~transmembrane receptor protein tyrosine kinase signaling pathway	7	1.11288
					GO:0009765~photosynthesis, light harvesting	6	0.953895
					GO:0019253~reductive pentose-phosphate cycle	6	0.953895
					GO:0009644~response to high light intensity	5	0.794913
					GO:0042549~photosystem II stabilization	4	0.63593
					GO:0015977~carbon fixation	4	0.63593
					GO:0042343~indole glucosinolate metabolic process	4	0.63593
					GO:0009451~RNA modification	4	0.63593
					GO:0098542~defense response to other organism	4	0.63593
					GO:0009853~photorespiration	4	0.63593
					GO:0009769~photosynthesis, light harvesting in photosystem II	3	0.476948
					GO:0009645~response to low light intensity stimulus	3	0.476948
					GO:0009641~shade avoidance	3	0.476948
					GO:0010207~photosystem II assembly	3	0.476948
					GO:0001944~vasculature development	3	0.476948
					GO:0080158~chloroplast ribulose bisphosphate carboxylase complex biogenesis	2	0.317965
					GO:0046345~abscisic acid catabolic process	2	0.317965

## Sheet: ASCENT Panther
Blue Module (ASCENT) Panther						Blue Module (ASCENT) Panther
Biological Processes	GO terms	Gene Count	Percentage			Protein Classes	GO term	Gene Count
response to stimulus	GO:0050896	9	0.043			cytoskeletal protein	PC00085	9
developmental process	GO:0032502	2	0.01			transporter	PC00227	10
cellular process	GO:0009987	60	0.29			transferase	PC00220	16
metabolic process	GO:0008152	88	0.425			oxidoreductase	PC00176	22
biological regulation	GO:0065007	12	0.058			lyase	PC00144	5
cellular component organization or biogenesis	GO:0071840	20	0.097			cell adhesion molecule	PC00069	1
localization	GO:0051179	16	0.077			ligase	PC00142	11
						nucleic acid binding	PC00171	26
						signaling molecule	PC00207	4
						enzyme modulator	PC00095	7
						calcium-binding protein	PC00060	3
						defense/immunity protein	PC00090	1
						hydrolase	PC00121	18
						transfer/carrier protein	PC00219	3
						membrane traffic protein	PC00150	7
						transcription factor	PC00218	9
						chaperone	PC00072	3
						storage protein	PC00210	2
						isomerase	PC00135	7
						receptor	PC00197	3
Turquoise Module (ASCENT) Panther
Biological Processes	GO term	Gene count	Percentage
cellular component organization or biogenesis	GO:0071840	21	0.038
cellular process	GO:0009987	115	0.21
localization	GO:0051179	22	0.04
reproduction	GO:0000003	1	0.002
biological regulation	GO:0065007	28	0.051
response to stimulus	GO:0050896	45	0.082
developmental process	GO:0032502	10	0.018
biological adhesion	GO:0022610	1	0.002
multicellular organismal process	GO:0032501	4	0.007
metabolic process	GO:0008152	143	0.261

## Sheet: SCENT DAVID
darkolivegreen,greenyellow,violet modules						grey60,blue,red,brown modules
GO Term	Count					GO Term	Count
long-chain fatty acid metabolic process	4					protein phosphorylation	101
protein ubiquitination	25					response to salt stress	71
fatty acid beta-oxidation	6					response to cold	42
autophagy	6					protein folding	39
endocytosis	7					response to water deprivation	38
protein transport	17					abscisic acid-activated signaling pathway	32
vesicle-mediated transport	11					cell redox homeostasis	27
fatty acid metabolic process	6					response to salicylic acid	25
multicellular organism development	17					response to ethylene	22
photosynthesis	8					response to osmotic stress	21
cell wall biogenesis	5					protein dephosphorylation	20
oxidation-reduction process	42					plant-type hypersensitive response	16
Wnt signaling pathway	3					autophagy	12
potassium ion transport	5					positive regulation of abscisic acid-activated signaling pathway	11
translational initiation	6					regulation of jasmonic acid mediated signaling pathway	8
						cellular response to nitrogen starvation	8
						protoporphyrinogen IX biosynthetic process	7
						phosphate ion homeostasis	6

## Sheet: SCENT Panther
darkolivegreen,greenyellow,violet modules Protein Classes						grey60,blue,red,brown modules protein classes
Protein classes	Count					Protein classes	Count
hydrolase	40					hydrolase	153
transferase	34					transferase	114
oxidoreductase	31					nucleic acid binding	108
nucleic acid binding	25					oxidoreductase	105
transcription factor	20					transporter	77
transporter	19					transcription factor	60
lyase	13					enzyme modulator	55
enzyme modulator	13					cytoskeletal protein	51
ligase	12					ligase	40
membrane traffic protein	11					lyase	29
cytoskeletal protein	10					membrane traffic protein	26
isomerase	7					transfer/carrier protein	16
signaling molecule	4					signaling molecule	15
transmembrane receptor protein	3					isomerase	15
receptor	3					calcium-binding protein	10
transfer/carrier protein	2					chaperone	9
chaperone	2					storage protein	8
storage protein	2					cell adhesion molecule	7
cell adhesion molecule	1					receptor	7
calcium-binding protein	1					extracellular matrix protein	3
						transmembrane receptor protein	3
						defense/immunity protein	2
						cell junction protein	1
						structural protein	1
