# Supplementary material for: Dynamic modeling of transcriptional gene regulatory network uncovers distinct pathways during the onset of Arabidopsis leaf senescence
Source: NPJ Syst Biol Appl. 2018 Aug 31;4:35. doi: 10.1038/s41540-018-0071-2 (PMC6119185; doi:10.1038/s41540-018-0071-2)
Supplement: Supplementary file 5 — Table S4 [file 41540_2018_71_MOESM5_ESM.xlsx]

## Sheet: Table S4
Table S4	TF/target & miRNA-target modeling
Sheet1	TFs present in ASCENT and SCENT
Sheet2	Putative TF-targets interactions ASCENT and SCENT
Sheet3	TFs in modules
Sheet4	putative miRNA-target gene interaction ASCENT and SCENT

## Sheet: TFs in Senescence
ASCENT TF list				SCENT TF list
AT2G46670				TF ID	Family
AT3G62090				At3g53310	ABI3VP1
AT2G20180				At3g18960	ABI3VP1
AT1G32640				At4g21550	ABI3VP1
AT4G14540				At3g46770	ABI3VP1
AT1G53170				At4g01580	ABI3VP1
AT5G44210				At4g31650	ABI3VP1
AT2G33480				At1g01030	ABI3VP1
AT1G25560				At4g27950	AP2-EREBP
AT3G02380				At4g25470	AP2-EREBP
AT1G53160				At1g22985	AP2-EREBP
AT1G22190				At5g51190	AP2-EREBP
AT1G24610				At3g57600	AP2-EREBP
AT3G01140				At4g31060	AP2-EREBP
AT1G14920				At4g23750	AP2-EREBP
AT5G67190				At1g72360	AP2-EREBP
AT4G29190				At3g11020	AP2-EREBP
AT3G11580				At5g25190	AP2-EREBP
AT1G56010				At4g36920	AP2-EREBP
AT5G13180				At4g25480	AP2-EREBP
AT1G69570				At4g17490	AP2-EREBP
AT1G25550				At2g28350	ARF
AT1G19210				At4g16110	ARR-B
AT2G35940				At4g31920	ARR-B
AT3G24520				At2g25180	ARR-B
AT3G23240				At1g04240	AUX/IAA
AT5G04240				At5g65670	AUX/IAA
AT2G10950				At1g52830	AUX/IAA
AT1G14687				At3g16500	AUX/IAA
AT4G00940				At3g15540	AUX/IAA
AT3G11090				At5g25890	AUX/IAA
AT5G62020				At4g14560	AUX/IAA
AT1G08810				At2g22670	AUX/IAA
AT3G04730				At3g23050	AUX/IAA
AT4G02990				At1g10120	bHLH
AT3G47500				At2g28160	bHLH
AT3G58710				At2g41130	bHLH
AT1G33760				At3g07340	bHLH
AT5G04820				At2g43010	bHLH
AT3G16280				At4g34530	bHLH
AT1G10240				At4g14410	bHLH
AT1G71520				At4g36930	bHLH
AT5G62430				At2g46810	bHLH
AT5G62610				At5g46690	bHLH
AT5G22570				At1g68810	bHLH
AT2G25900				At4g01460	bHLH
AT3G61630				At1g18400	bHLH
AT3G24500				At3g56970	bHLH
AT1G46768				At3g26744	bHLH
AT5G42520				At3g47640	bHLH
AT3G13810				At1g59640	bHLH
AT5G04340				At1g02340	bHLH
AT2G38340				At5g10570	bHLH
AT2G01570				At3g25710	bHLH
AT1G14580				At3g06120	bHLH
AT1G16530				At3g24140	bHLH
AT1G06160				At1g73830	bHLH
AT4G37790				At3g59060	bHLH
AT4G01250				At5g53210	bHLH
AT1G18710				At5g51790	bHLH
AT5G15850				At5g65910	BSD
AT2G32030				At1g69030	BSD
AT5G62470				At1g26300	BSD
AT1G73870				At2g41070	bZIP
AT4G37260				At3g19290	bZIP
AT2G28710				At2g40950	bZIP
AT4G39780				At5g08141	bZIP
AT1G05805				At4g01120	bZIP
AT1G75540				At3g58120	bZIP
AT2G37650				At3g49760	bZIP
AT3G21890				At5g11260	bZIP
AT3G15270				At2g42380	bZIP
AT2G36080				At1g06850	bZIP
AT3G16770				At5g48250	C2C2-CO-like
AT2G46680				At2g47890	C2C2-CO-like
AT3G58780				At1g47655	C2C2-Dof
AT4G00150				At3g45610	C2C2-Dof
AT4G10920				At5g65590	C2C2-Dof
AT5G41920				At1g07640	C2C2-Dof
AT2G22850				At4g32890	C2C2-GATA
AT4G25490				At5g47140	C2C2-GATA
AT3G46600				At4g34680	C2C2-GATA
AT3G51470				At4g26150	C2C2-GATA
AT1G21000				At2g18380	C2C2-GATA
AT3G60390				At2g45050	C2C2-GATA
AT4G16750				At5g03510	C2H2
AT5G67300				At2g02080	C2H2
AT5G26170				At5g03740	C2H2
AT4G37540				At5g60470	C2H2
AT1G67710				At5g03150	C2H2
AT1G10720				At1g03840	C2H2
AT3G15210				At3g46090	C2H2
AT1G54160				At2g41835	C2H2
AT3G52540				At2g28450	C3H
AT4G11660				At2g41900	C3H
AT3G21270				At2g19810	C3H
AT2G44430				At1g66810	C3H
AT5G11060				At2g05160	C3H
AT3G50750				At5g44260	C3H
AT2G42150				At5g12850	C3H
AT5G61590				At3g27700	C3H
AT5G04390				At5g49200	C3H
AT1G76590				At5g19490	CCAAT
AT1G75490				At5g43250	CCAAT
AT1G21780				At2g34720	CCAAT
AT5G06420				At1g54830	CCAAT
AT5G58340				At5g12840	CCAAT
AT5G50320				At3g20910	CCAAT
AT5G42820				At3g05690	CCAAT
AT1G71130				At1g30500	CCAAT
AT3G28920				At3g14020	CCAAT
AT2G44730				At2g38880	CCAAT
AT4G36870				At1g72830	CCAAT
AT2G46590				At4g14770	CPP
AT1G79960				At5g12400	DDT
AT1G35560				At2g27110	FAR1
AT5G22240				At3g22170	FAR1
AT1G78080				At2g32250	FAR1
AT1G68840				At3g54350	FHA
AT3G15500				At3g12730	G2-like
AT1G74480				At2g40970	G2-like
AT1G69490				At4g17695	G2-like
AT4G37730				At2g20400	G2-like
AT5G15840				At3g04450	G2-like
AT3G16857				At2g01060	G2-like
AT4G14860				At2g40260	G2-like
AT5G67580				At2g38300	G2-like
AT2G47190				At2g25650	GeBP
AT4G27310				At5g28040	GeBP
AT3G50260				At4g37670	GNAT
AT1G50640				At2g39020	GNAT
AT3G47620				At3g54220	GRAS
AT5G52600				At4g08250	GRAS
AT1G79700				At3g03450	GRAS
AT1G22590				At3g50650	GRAS
AT3G22560				At1g66350	GRAS
AT5G05090				At4g37740	GRF
AT1G22640				At2g22840	GRF
AT2G16720				At3g01470	HB
AT5G67420				At4g16780	HB
AT2G34440				At2g27990	HB
AT5G43170				At5g46880	HB
AT4G40060				At1g73360	HB
AT3G01970				At1g79840	HB
AT5G61600				At1g05230	HB
AT4G18890				At1g17920	HB
AT1G76880				At1g62990	HB
AT5G54470				At1g75410	HB
AT1G74930				At5g41410	HB
AT2G04890				At2g22430	HB
AT2G31230				At3g01220	HB
AT1G33240				At4g11080	HMG
AT1G69690				At4g23800	HMG
AT5G67450				At5g23405	HMG
AT5G13330				At2g17560	HMG
AT1G60920				At5g56780	HRT
AT1G26220				At5g03720	HSF
AT1G33420				At5g43840	HSF
AT5G57180				At2g26150	HSF
AT5G47370				At1g09060	Jumonji
AT3G19580				At1g30810	Jumonji
AT2G28200				At5g66870	LOB
AT2G23290				At1g07900	LOB
				At2g32700	LUG
				At5g65060	MADS
				At5g49420	MADS
				At5g65050	MADS
				At2g03060	MADS
				At2g45660	MADS
				At5g60910	MADS
				At3g58680	MBF1
				At3g21350	MED6
				At5g07900	mTERF
				At1g56650	MYB
				At3g46130	MYB
				At3g52250	MYB
				At5g11510	MYB
				At3g11440	MYB
				At1g66380	MYB
				At1g49010	MYB
				At5g59780	MYB
				At5g02320	MYB
				At5g06100	MYB
				At3g50060	MYB
				At1g74430	MYB
				At4g34990	MYB
				At2g38090	MYB
				At5g40330	MYB
				At5g16770	MYB
				At3g21430	MYB-related
				At2g30424	MYB-related
				At1g18330	MYB-related
				At3g10113	MYB-related
				At3g16350	MYB-related
				At2g30420	MYB-related
				At5g02840	MYB-related
				At4g16420	MYB-related
				At2g30432	MYB-related
				At4g01280	MYB-related
				At1g49950	MYB-related
				At1g75250	MYB-related
				At3g15510	NAC
				At4g29230	NAC
				At4g28530	NAC
				At3g01600	NAC
				At2g02450	NAC
				At1g52880	NAC
				At3g44350	NAC
				At1g28470	NAC
				At2g24430	NAC
				At5g14000	NAC
				At2g43000	NAC
				At5g22290	NAC
				At5g22380	NAC
				At4g18830	OFP
				At2g32100	OFP
				At2g36026	OFP
				At2g36050	OFP
				At4g38960	Orphans
				At1g74890	Orphans
				At1g24190	Orphans
				At4g25990	Orphans
				At1g04500	Orphans
				At5g15020	Orphans
				At5g66630	Orphans
				At1g27320	Orphans
				At2g41310	Orphans
				At3g48100	Orphans
				At4g15248	Orphans
				At5g15540	PHD
				At3g53680	PHD
				At3g05670	PHD
				At3g61740	PHD
				At1g43770	PHD
				At4g12620	PHD
				At5g53430	PHD
				At1g54390	PHD
				At3g24010	PHD
				At3g60670	PLATZ
				At1g32700	PLATZ
				At5g60100	Pseudo ARR-B
				At2g32550	Rcd1-like
				At4g38340	RWP-RK
				At3g59580	RWP-RK
				At2g42200	SBP
				At1g27360	SBP
				At3g60030	SBP
				At1g01920	SET
				At4g30860	SET
				At4g15180	SET
				At5g24120	Sigma70-like
				At1g05490	SNF2
				At5g66750	SNF2
				At5g63950	SNF2
				At1g02670	SNF2
				At2g44980	SNF2
				At5g66350	SRS
				At1g79000	TAZ
				At1g16710	TAZ
				At5g51910	TCP
				At4g18390	TCP
				At4g14713	Tify
				At1g01640	TRAF
				At5g13060	TRAF
				At4g08455	TRAF
				At3g24860	Trihelix
				At3g25990	Trihelix
				At5g01380	Trihelix
				At3g11100	Trihelix
				At1g29280	WRKY
				At3g01080	WRKY
				At1g66600	WRKY
				At2g02540	zf-HD
				At5g39760	zf-HD
				At2g18350	zf-HD
				At5g65410	zf-HD
				At1g14440	zf-HD

## Sheet: TF_Target in Senescence
IDA	IDB	Interaction
AT2G24430	AT4G28940	1
AT1G08320	AT3G60140	1
AT2G32460	AT3G07250	1
AT1G78280	AT3G06810	1
AT1G08320	AT1G58340	1
AT1G34190	AT3G23280	1
AT3G10800	AT3G50910	1
AT2G43000	AT4G04490	1
AT1G34190	AT4G01290	1
AT3G10490	AT3G48780	1
AT3G10500	AT5G01720	1
AT1G21000	AT3G03870	1
AT2G43000	AT3G49120	1
AT1G77920	AT3G04350	1
AT2G43000	AT5G62620	1
AT2G43000	AT4G15280	1
AT2G46680	AT3G61890	1
AT2G46680	AT3G12830	1
AT2G46270	AT5G03760	1
AT3G49530	AT5G25930	1
AT2G32460	AT5G64750	1
AT1G43160	AT5G64750	1
AT2G24430	AT5G01380	1
AT2G43000	AT5G62220	1
AT3G50260	AT4G29310	1
AT1G77920	AT5G05230	1
AT1G08320	AT5G20940	1
AT3G15500	AT5G27920	1
AT5G08330	AT5G11420	1
AT2G22430	AT2G43060	1
AT4G01540	AT4G29490	1
AT1G08320	AT2G28680	1
AT2G32460	AT3G46230	1
AT4G37750	AT5G35670	1
AT3G01970	AT3G51440	1
AT2G43000	AT4G00700	1
AT1G59640	AT1G69480	1
AT3G10500	AT4G25390	1
AT3G04060	AT5G04760	1
AT2G46680	AT5G55560	1
AT1G34190	AT3G12480	1
AT3G15500	AT5G16590	1
AT2G43000	AT4G25000	1
AT3G10490	AT4G21980	1
AT2G43000	AT3G63380	1
AT1G77920	AT4G19700	1
AT3G10500	AT4G19370	1
AT4G31920	AT5G58950	1
AT2G43000	AT3G13380	1
AT1G26220	AT3G54050	1
AT1G43700	AT1G73950	1
AT5G18270	AT5G62150	1
AT4G00940	AT5G63130	1
AT1G77920	AT5G17860	1
AT3G15510	AT4G29190	1
AT3G20770	AT4G31670	1
AT1G08320	AT4G16620	1
AT2G30250	AT3G59700	1
AT2G24430	AT3G29250	1
AT3G15500	AT5G05140	1
AT1G08320	AT4G28530	1
AT2G43000	AT4G26120	1
AT1G53910	AT4G38770	1
AT2G38340	AT4G37990	1
AT1G55110	AT1G63300	1
AT1G77920	AT3G60690	1
AT1G08320	AT3G11430	1
AT5G18270	AT5G46350	1
AT1G08320	AT4G36610	1
AT3G10500	AT5G39050	1
AT1G53910	AT2G41380	1
AT2G43000	AT3G20630	1
AT1G34180	AT4G21840	1
AT1G34190	AT5G05760	1
AT1G53910	AT5G03340	1
AT4G14770	AT4G19380	1
AT2G46680	AT4G39955	1
AT2G46680	AT3G08860	1
AT1G34180	AT4G12490	1
AT1G18330	AT4G37300	1
AT1G77920	AT3G27260	1
AT1G34180	AT1G48000	1
AT1G21000	AT5G39030	1
AT2G46270	AT3G50260	1
AT2G46680	AT5G04410	1
AT2G43000	AT2G45220	1
AT2G30250	AT3G49780	1
AT2G46270	AT5G67070	1
AT1G77920	AT2G25625	1
AT2G46680	AT4G31130	1
AT1G08320	AT1G73010	1
AT1G26220	AT1G71500	1
AT2G43000	AT4G34760	1
AT3G04070	AT4G11650	1
AT1G34180	AT2G37940	1
AT5G13080	AT5G62150	1
AT1G34180	AT5G17330	1
AT3G20770	AT4G08540	1
AT1G77920	AT3G13672	1
AT5G46350	AT5G62150	1
AT1G34180	AT2G47800	1
AT2G43000	AT5G58620	1
AT1G59640	AT3G54950	1
AT2G46680	AT4G24200	1
AT5G18270	AT5G49520	1
AT3G57480	AT5G61560	1
AT1G77920	AT2G27090	1
AT2G43000	AT4G32800	1
AT1G77920	AT5G52640	1
AT2G38340	AT5G42380	1
AT1G77920	AT3G03440	1
AT4G14770	AT5G57130	1
AT3G10480	AT4G27780	1
AT3G10800	AT5G04410	1
AT1G02230	AT1G14780	1
AT1G08320	AT4G26050	1
AT1G08320	AT2G36780	1
AT2G32460	AT5G57240	1
AT1G34190	AT5G64430	1
AT4G00940	AT4G22920	1
AT2G43000	AT3G46080	1
AT1G77920	AT2G45470	1
AT3G10480	AT4G39850	1
AT2G43000	AT3G51440	1
AT3G50260	AT4G39330	1
AT1G46768	AT1G65520	1
AT2G45190	AT4G38690	1
AT1G22590	AT3G04010	1
AT1G77920	AT4G21980	1
AT3G10500	AT4G25050	1
AT1G46768	AT5G39090	1
AT3G50260	AT5G02100	1
AT1G52890	AT4G25390	1
AT1G34190	AT5G46760	1
AT3G01470	AT4G00550	1
AT1G08320	AT4G37390	1
AT1G34180	AT4G00400	1
AT2G43000	AT5G64510	1
AT3G15500	AT5G27520	1
AT3G04060	AT5G13800	1
AT1G08320	AT5G13580	1
AT1G22070	AT2G07811	1
AT3G01970	AT5G01720	1
AT2G40740	AT4G23700	1
AT1G34180	AT4G35600	1
AT1G34190	AT3G29400	1
AT1G77920	AT4G15260	1
AT1G77920	AT4G14960	1
AT3G04060	AT3G54210	1
AT1G69490	AT4G22820	1
AT1G22070	AT1G34320	1
AT1G01720	AT5G05410	1
AT1G02230	AT1G45130	1
AT4G18170	AT5G14320	1
AT3G15510	AT5G02890	1
AT1G34180	AT3G14990	1
AT1G08320	AT3G21520	1
AT3G60030	AT4G35510	1
AT1G77920	AT5G04410	1
AT1G18330	AT1G64780	1
AT4G01540	AT5G52640	1
AT1G34180	AT5G02100	1
AT2G24430	AT2G41850	1
AT3G12910	AT5G16400	1
AT1G34180	AT5G11920	1
AT3G04060	AT4G21534	1
AT1G69570	AT4G05160	1
AT3G10490	AT4G12080	1
AT3G15500	AT5G11650	1
AT1G33240	AT3G56010	1
AT3G10500	AT3G57390	1
AT3G50260	AT5G48657	1
AT5G13080	AT5G59530	1
AT4G01540	AT5G46180	1
AT3G06490	AT4G14368	1
AT2G46680	AT4G34260	1
AT1G34190	AT3G51370	1
AT2G32460	AT5G14470	1
AT2G46680	AT4G08510	1
AT3G04070	AT4G21830	1
AT1G53910	AT2G41780	1
AT1G53910	AT4G23820	1
AT1G53910	AT3G26090	1
AT1G08320	AT3G17980	1
AT1G08320	AT2G23790	1
AT2G46270	AT5G16910	1
AT1G77920	AT2G17200	1
AT2G32460	AT2G32510	1
AT1G18330	AT1G23310	1
AT3G10500	AT4G12080	1
AT2G40740	AT5G24090	1
AT3G04060	AT3G08860	1
AT1G01720	AT5G63130	1
AT3G04060	AT3G27390	1
AT1G77920	AT3G59700	1
AT1G77920	AT4G34180	1
AT1G53910	AT5G59220	1
AT3G61890	AT5G37600	1
AT1G08320	AT3G03530	1
AT1G49010	AT3G19480	1
AT2G24430	AT5G58840	1
AT2G43000	AT5G01540	1
AT4G32800	AT5G62220	1
AT5G13180	AT5G54080	1
AT1G69570	AT5G08190	1
AT1G59640	AT2G27180	1
AT2G38340	AT5G15640	1
AT2G35940	AT4G35750	1
AT3G15500	AT3G54680	1
AT3G50260	AT4G08500	1
AT1G77920	AT2G33570	1
AT1G34190	AT4G33210	1
AT1G77920	AT4G39900	1
AT3G10500	AT3G59068	1
AT2G46270	AT4G39330	1
AT3G10500	AT5G11550	1
AT1G53910	AT3G22620	1
AT3G15500	AT5G14210	1
AT2G33480	AT4G22920	1
AT3G04070	AT3G46890	1
AT1G62300	AT5G44380	1
AT3G04070	AT5G13330	1
AT1G34180	AT5G50200	1
AT3G10480	AT3G21690	1
AT4G18890	AT5G46350	1
AT1G49010	AT1G55480	1
AT1G59640	AT1G74020	1
AT1G49010	AT5G52100	1
AT3G10480	AT4G25390	1
AT2G46270	AT3G15520	1
AT2G33480	AT5G63130	1
AT1G77920	AT2G34660	1
AT1G55110	AT4G31840	1
AT3G22780	AT5G10560	1
AT1G34180	AT5G06750	1
AT3G50260	AT5G20270	1
AT2G35940	AT5G13180	1
AT3G10500	AT5G62620	1
AT1G77920	AT3G14930	1
AT1G77920	AT3G15040	1
AT2G43000	AT5G49520	1
AT1G77920	AT4G33040	1
AT3G61890	AT4G31130	1
AT1G34190	AT1G75400	1
AT1G55110	AT3G53190	1
AT1G34190	AT3G13910	1
AT3G15500	AT5G65210	1
AT4G29230	AT5G50300	1
AT2G46680	AT5G50380	1
AT2G43000	AT2G43510	1
AT1G22590	AT1G32080	1
AT3G45610	AT4G35350	1
AT1G53910	AT4G34120	1
AT1G77920	AT2G39050	1
AT1G53910	AT4G26120	1
AT2G43000	AT2G47000	1
AT3G10500	AT4G38770	1
AT1G49010	AT5G43870	1
AT1G77920	AT2G33150	1
AT1G22590	AT2G46710	1
AT1G02230	AT5G38900	1
AT1G77920	AT3G61960	1
AT5G13180	AT5G46760	1
AT1G34190	AT4G31670	1
AT1G08320	AT3G50980	1
AT3G10480	AT3G17810	1
AT1G43160	AT2G04190	1
AT1G08320	AT2G37360	1
AT1G49010	AT4G35250	1
AT3G50260	AT3G63010	1
AT3G02150	AT3G47850	1
AT1G34180	AT3G60450	1
AT3G04060	AT4G21980	1
AT1G08320	AT1G19200	1
AT3G04070	AT5G50260	1
AT2G46270	AT5G61380	1
AT1G53910	AT4G12080	1
AT2G43000	AT3G01680	1
AT3G15500	AT3G62590	1
AT1G34190	AT3G54380	1
AT3G04060	AT3G13672	1
AT4G18890	AT5G20230	1
AT1G49010	AT5G43750	1
AT3G01970	AT4G28490	1
AT2G25000	AT3G21780	1
AT1G34180	AT5G64810	1
AT2G46680	AT5G18490	1
AT2G24430	AT3G51360	1
AT3G10490	AT4G01000	1
AT1G77920	AT5G27600	1
AT2G46680	AT3G10490	1
AT1G34180	AT5G24200	1
AT5G13080	AT5G24090	1
AT1G53910	AT3G49210	1
AT1G77920	AT5G07920	1
AT1G49010	AT3G50685	1
AT1G77920	AT5G41860	1
AT1G53910	AT4G04490	1
AT3G04060	AT4G13110	1
AT3G50260	AT5G03760	1
AT2G43000	AT4G23820	1
AT3G10800	AT3G61890	1
AT1G77920	AT2G36800	1
AT1G08320	AT3G61930	1
AT1G08320	AT3G59690	1
AT1G49010	AT2G46710	1
AT1G77920	AT3G47420	1
AT3G15500	AT3G46630	1
AT2G33480	AT4G00940	1
AT1G08320	AT3G21500	1
AT2G43000	AT4G20480	1
AT2G40740	AT3G26440	1
AT1G08320	AT5G43650	1
AT1G22070	AT1G27930	1
AT2G46270	AT5G42050	1
AT3G10500	AT4G00700	1
AT2G43000	AT3G25290	1
AT2G46270	AT5G02100	1
AT2G43000	AT3G23240	1
AT2G43000	AT5G62770	1
AT3G01970	AT5G62620	1
AT3G11440	AT3G27020	1
AT1G21000	AT3G22160	1
AT3G10500	AT5G14730	1
AT1G77920	AT1G80310	1
AT3G50260	AT3G52870	1
AT1G77920	AT2G25760	1
AT3G10500	AT4G21980	1
AT1G59640	AT5G59220	1
AT3G15500	AT5G16120	1
AT1G34190	AT5G01320	1
AT3G10500	AT4G23450	1
AT1G34180	AT5G01540	1
AT1G32870	AT3G16785	1
AT3G04070	AT3G47950	1
AT1G01720	AT3G19580	1
AT4G32800	AT5G67340	1
AT2G46680	AT3G01970	1
AT4G04890	AT4G36250	1
AT1G77920	AT5G11860	1
AT2G46270	AT3G27210	1
AT1G34190	AT1G74410	1
AT1G33240	AT4G12390	1
AT1G01720	AT1G52890	1
AT3G04070	AT4G32810	1
AT2G16720	AT2G26355	1
AT1G34190	AT2G30440	1
AT2G46680	AT5G13080	1
AT1G77920	AT5G61480	1
AT1G77920	AT4G29040	1
AT2G46680	AT5G52640	1
AT3G50260	AT3G53230	1
AT1G08320	AT2G26910	1
AT3G50260	AT5G44130	1
AT2G46680	AT4G30600	1
AT4G32800	AT5G59220	1
AT1G77920	AT3G05970	1
AT1G01720	AT3G56910	1
AT3G10500	AT4G04490	1
AT3G04070	AT3G57380	1
AT2G46270	AT5G48385	1
AT2G46680	AT5G11090	1
AT1G69570	AT2G40730	1
AT3G04070	AT5G48400	1
AT1G34180	AT1G78780	1
AT2G43000	AT5G17330	1
AT3G10500	AT4G39330	1
AT1G53910	AT5G38410	1
AT2G46680	AT5G37780	1
AT1G08320	AT5G54270	1
AT3G04060	AT3G22560	1
AT1G53910	AT4G00360	1
AT2G40340	AT4G38430	1
AT3G10800	AT5G22350	1
AT3G50260	AT4G31290	1
AT2G18380	AT5G62940	1
AT3G50260	AT4G00400	1
AT1G34190	AT5G51290	1
AT3G10500	AT5G27520	1
AT1G02230	AT5G06720	1
AT2G40340	AT3G01650	1
AT1G34190	AT4G35750	1
AT1G33240	AT4G32260	1
AT1G59640	AT5G40650	1
AT3G50260	AT5G01540	1
AT2G40340	AT4G18990	1
AT1G08320	AT2G25940	1
AT2G46680	AT4G23820	1
AT1G77920	AT4G12040	1
AT1G46768	AT1G66410	1
AT3G10490	AT5G14640	1
AT5G11260	AT5G20000	1
AT1G34180	AT4G17670	1
AT1G08320	AT5G60470	1
AT1G69570	AT3G16170	1
AT1G52890	AT3G10450	1
AT1G49010	AT3G49650	1
AT2G32460	AT3G02240	1
AT1G34180	AT2G36080	1
AT1G18330	AT3G57400	1
AT3G04060	AT3G17770	1
AT1G08320	AT1G52690	1
AT3G04060	AT4G19370	1
AT2G46680	AT5G38240	1
AT2G40340	AT4G25080	1
AT1G02230	AT2G29100	1
AT1G22590	AT5G13400	1
AT1G52890	AT5G11650	1
AT1G59640	AT3G14240	1
AT1G02230	AT4G14630	1
AT3G45610	AT5G62940	1
AT4G01540	AT5G54080	1
AT1G53910	AT5G01720	1
AT1G34180	AT4G04500	1
AT1G49010	AT4G32880	1
AT2G22430	AT5G01370	1
AT1G34180	AT1G64170	1
AT3G10500	AT3G23805	1
AT4G04890	AT5G67280	1
AT3G04060	AT3G15040	1
AT1G01720	AT3G10640	1
AT1G77920	AT5G56270	1
AT1G52890	AT3G03310	1
AT1G55110	AT2G22800	1
AT1G34190	AT3G18770	1
AT1G26220	AT4G04640	1
AT3G10800	AT5G51640	1
AT3G15500	AT4G15510	1
AT3G10500	AT5G56350	1
AT4G14770	AT4G18670	1
AT1G55110	AT5G07100	1
AT1G18330	AT5G49730	1
AT2G46680	AT3G55270	1
AT1G33240	AT2G07080	1
AT2G46680	AT4G16670	1
AT3G15500	AT4G15110	1
AT1G34190	AT2G26355	1
AT1G08620	AT4G25670	1
AT1G02230	AT1G74590	1
AT3G04060	AT4G12080	1
AT1G08320	AT2G05070	1
AT1G34190	AT3G19640	1
AT1G53910	AT5G10300	1
AT2G22430	AT3G13810	1
AT1G34180	AT4G11350	1
AT5G62940	AT5G66310	1
AT3G04070	AT5G02420	1
AT5G18270	AT5G59220	1
AT3G50260	AT4G22980	1
AT3G10500	AT4G31130	1
AT1G26220	AT4G13495	1
AT1G26220	AT3G12780	1
AT2G46680	AT4G35790	1
AT1G71520	AT4G05180	1
AT1G77920	AT5G06270	1
AT3G04060	AT3G10490	1
AT1G08320	AT2G38490	1
AT2G46680	AT3G03440	1
AT1G77920	AT5G59420	1
AT2G40740	AT4G21120	1
AT2G43000	AT3G55970	1
AT2G40340	AT5G08720	1
AT1G49010	AT5G47840	1
AT1G62300	AT4G15417	1
AT1G53910	AT2G43080	1
AT3G20770	AT5G18120	1
AT2G24430	AT2G44010	1
AT3G10500	AT4G00360	1
AT2G04880	AT4G23850	1
AT2G43000	AT4G28490	1
AT1G08320	AT3G11570	1
AT1G02230	AT3G53150	1
AT2G43000	AT3G57830	1
AT1G77920	AT2G17710	1
AT2G20400	AT5G53420	1
AT3G04060	AT4G23450	1
AT2G18300	AT2G30790	1
AT3G13810	AT4G16765	1
AT3G10490	AT4G27780	1
AT2G22430	AT4G12300	1
AT1G08320	AT3G52780	1
AT2G43000	AT5G25910	1
AT1G53910	AT5G16970	1
AT1G55110	AT5G18130	1
AT2G43000	AT5G48657	1
AT1G47655	AT4G16870	1
AT1G69310	AT4G20110	1
AT1G77920	AT3G27060	1
AT1G77920	AT5G49460	1
AT4G04890	AT5G07020	1
AT5G13180	AT5G35690	1
AT4G00940	AT4G16690	1
AT1G77920	AT4G19370	1
AT2G43000	AT3G63010	1
AT1G01720	AT4G26750	1
AT2G46270	AT4G10500	1
AT2G40340	AT5G38410	1
AT3G11440	AT5G28040	1
AT1G77920	AT5G03560	1
AT1G77920	AT4G12080	1
AT1G77920	AT2G19130	1
AT5G13180	AT5G64430	1
AT3G04060	AT5G58650	1
AT3G01970	AT3G09270	1
AT1G33240	AT1G70940	1
AT5G11260	AT5G22850	1
AT1G49010	AT5G51720	1
AT1G01720	AT1G61610	1
AT2G40740	AT5G62150	1
AT1G34180	AT5G38900	1
AT5G11260	AT5G34930	1
AT3G13810	AT5G60460	1
AT3G10500	AT5G18490	1
AT3G10500	AT4G16760	1
AT3G10500	AT3G20630	1
AT1G53910	AT3G51440	1
AT1G29160	AT4G22570	1
AT2G20400	AT5G11970	1
AT1G69570	AT5G53730	1
AT3G50260	AT5G67340	1
AT3G10500	AT5G38410	1
AT5G04410	AT5G14640	1
AT5G13080	AT5G59220	1
AT3G01970	AT3G04080	1
AT4G32800	AT5G44130	1
AT1G77920	AT3G59640	1
AT2G46680	AT3G11080	1
AT1G01720	AT1G29760	1
AT2G40340	AT4G28750	1
AT1G49010	AT5G53490	1
AT1G49010	AT5G23120	1
AT1G18330	AT5G53170	1
AT3G04060	AT4G27720	1
AT1G76590	AT3G29034	1
AT3G10490	AT5G56460	1
AT2G32460	AT4G14368	1
AT3G23240	AT5G01850	1
AT2G46680	AT5G16910	1
AT3G15500	AT3G26060	1
AT1G33420	AT1G72060	1
AT3G61890	AT4G11220	1
AT1G77920	AT4G39955	1
AT3G50750	AT4G19170	1
AT3G10490	AT3G15040	1
AT5G04760	AT5G35370	1
AT1G22590	AT4G39270	1
AT1G59640	AT4G18980	1
AT2G40740	AT5G67310	1
AT1G34190	AT3G08850	1
AT1G59640	AT2G33700	1
AT1G69570	AT4G24400	1
AT3G01470	AT5G53330	1
AT2G40740	AT4G37900	1
AT1G62300	AT3G09960	1
AT1G77920	AT2G41220	1
AT1G33240	AT4G04640	1
AT1G49010	AT1G49380	1
AT2G40740	AT5G44380	1
AT1G03840	AT5G26940	1
AT1G77920	AT3G02515	1
AT2G22430	AT5G27930	1
AT1G55110	AT5G27950	1
AT2G20400	AT5G03280	1
AT3G50260	AT4G34390	1
AT1G08320	AT3G27330	1
AT2G46680	AT5G05230	1
AT2G43000	AT4G35600	1
AT4G29230	AT5G64750	1
AT2G32460	AT3G05390	1
AT1G71520	AT2G39730	1
AT2G40340	AT3G21055	1
AT1G59640	AT2G37790	1
AT3G10500	AT3G49120	1
AT1G34190	AT5G52450	1
AT1G34180	AT5G08790	1
AT1G34190	AT5G36220	1
AT1G02230	AT1G78780	1
AT1G08320	AT4G35380	1
AT3G61890	AT5G15260	1
AT3G10500	AT3G16370	1
AT2G45660	AT3G20100	1
AT1G08320	AT3G13390	1
AT1G08320	AT3G01270	1
AT1G77920	AT5G47590	1
AT3G15500	AT5G43900	1
AT1G52890	AT4G27780	1
AT2G38340	AT4G14870	1
AT2G38340	AT3G48420	1
AT1G43160	AT2G47550	1
AT3G15500	AT4G36648	1
AT2G40340	AT4G39610	1
AT1G77920	AT3G50910	1
AT1G01720	AT1G78280	1
AT1G34180	AT5G39090	1
AT1G77920	AT5G50380	1
AT1G77920	AT3G11100	1
AT2G16720	AT3G29034	1
AT3G06490	AT5G23060	1
AT1G59640	AT3G05360	1
AT5G18270	AT5G64790	1
AT3G10500	AT5G46080	1
AT1G46768	AT1G67920	1
AT2G46680	AT5G15260	1
AT3G22170	AT5G08139	1
AT2G25000	AT2G47130	1
AT1G34180	AT2G18690	1
AT2G22430	AT5G10860	1
AT2G46680	AT4G16155	1
AT1G08320	AT2G42140	1
AT1G77920	AT2G31990	1
AT1G53910	AT3G21250	1
AT1G08320	AT5G11520	1
AT1G34190	AT4G02370	1
AT1G02230	AT1G32960	1
AT1G34190	AT3G48115	1
AT3G04070	AT4G31960	1
AT2G40340	AT5G07440	1
AT1G62300	AT4G23700	1
AT1G77920	AT2G20010	1
AT1G53910	AT4G25390	1
AT1G77920	AT3G25480	1
AT2G40740	AT5G05190	1
AT1G08320	AT3G46780	1
AT1G22590	AT5G62140	1
AT1G26220	AT5G64040	1
AT3G11440	AT3G22430	1
AT2G18380	AT5G67270	1
AT1G55110	AT1G67040	1
AT1G22070	AT4G29210	1
AT1G34190	AT3G06170	1
AT3G15500	AT5G13750	1
AT1G77920	AT3G21295	1
AT4G32800	AT5G10300	1
AT2G40340	AT2G45360	1
AT2G46680	AT4G31590	1
AT1G77920	AT2G29950	1
AT1G52890	AT5G10300	1
AT1G59640	AT4G37990	1
AT1G46768	AT3G60690	1
AT1G26220	AT3G18050	1
AT2G35940	AT4G37790	1
AT1G49010	AT3G01500	1
AT3G04070	AT4G34135	1
AT1G49010	AT5G62790	1
AT1G77920	AT4G14900	1
AT3G10500	AT5G44130	1
AT2G35940	AT3G03870	1
AT3G04060	AT4G36760	1
AT1G34180	AT3G01670	1
AT1G52890	AT1G65010	1
AT2G46680	AT5G59220	1
AT2G46680	AT2G47190	1
AT3G50260	AT5G62770	1
AT1G34190	AT5G08139	1
AT3G10490	AT4G19640	1
AT1G59640	AT5G08050	1
AT2G46680	AT3G59920	1
AT1G34180	AT3G01680	1
AT4G29230	AT5G13700	1
AT1G77920	AT3G51430	1
AT2G45660	AT4G08920	1
AT1G53910	AT4G28490	1
AT3G50260	AT5G67070	1
AT1G34190	AT3G49490	1
AT2G30250	AT3G50210	1
AT1G08320	AT3G12510	1
AT2G46270	AT5G58620	1
AT2G32460	AT3G57510	1
AT1G34180	AT2G42360	1
AT1G53910	AT4G31130	1
AT3G22170	AT5G26751	1
AT1G08320	AT3G13400	1
AT1G77920	AT4G12290	1
AT5G39610	AT5G40720	1
AT2G43000	AT5G50200	1
AT5G13080	AT5G44680	1
AT1G55110	AT4G38660	1
AT3G10500	AT3G54020	1
AT3G45610	AT4G27130	1
AT1G34180	AT5G18310	1
AT4G01720	AT4G24510	1
AT3G04060	AT5G27920	1
AT2G16720	AT4G15260	1
AT1G53910	AT3G48020	1
AT1G73870	AT4G27710	1
AT1G53910	AT4G00700	1
AT3G04030	AT3G51250	1
AT2G40340	AT3G59400	1
AT3G50260	AT4G27595	1
AT5G08630	AT5G13080	1
AT1G49010	AT5G44680	1
AT2G04880	AT4G25640	1
AT1G46768	AT3G01970	1
AT3G10490	AT3G17770	1
AT3G10480	AT4G39420	1
AT5G46350	AT5G54860	1
AT3G01970	AT4G38770	1
AT3G13810	AT4G29190	1
AT1G34180	AT5G02490	1
AT3G10800	AT5G39050	1
AT1G77920	AT3G17840	1
AT1G69570	AT5G38470	1
AT1G53910	AT5G47880	1
AT2G40340	AT4G37010	1
AT3G10800	AT3G21690	1
AT4G39780	AT5G39030	1
AT1G76590	AT4G39840	1
AT1G53910	AT5G40150	1
AT3G10490	AT5G27150	1
AT3G15500	AT3G27160	1
AT1G32870	AT4G16760	1
AT2G22430	AT3G15510	1
AT1G34180	AT5G26000	1
AT4G29230	AT5G14470	1
AT3G22170	AT4G31670	1
AT1G08320	AT1G73220	1
AT1G78280	AT3G17710	1
AT3G10800	AT4G01120	1
AT3G22170	AT4G21560	1
AT1G08320	AT4G28940	1
AT3G10500	AT4G39270	1
AT1G77920	AT3G03790	1
AT1G34180	AT3G26830	1
AT1G34190	AT4G12070	1
AT3G10800	AT4G24690	1
AT2G40340	AT4G36950	1
AT3G10490	AT5G17860	1
AT2G43000	AT2G44980	1
AT3G12910	AT5G64380	1
AT1G08320	AT5G64040	1
AT1G33240	AT3G19720	1
AT1G34190	AT4G02880	1
AT3G01970	AT4G20480	1
AT1G34190	AT1G61620	1
AT2G20400	AT2G29140	1
AT1G46768	AT3G57390	1
AT3G45610	AT3G51860	1
AT1G55110	AT2G27830	1
AT3G10500	AT4G01610	1
AT2G16720	AT4G39838	1
AT1G66600	AT5G19880	1
AT1G34180	AT5G66630	1
AT2G24430	AT4G28530	1
AT3G10500	AT5G56460	1
AT3G10800	AT5G58730	1
AT1G02230	AT1G51890	1
AT5G01380	AT5G66570	1
AT2G16720	AT4G13920	1
AT3G50060	AT5G03390	1
AT1G53910	AT3G16250	1
AT3G50260	AT5G25980	1
AT1G02230	AT3G26470	1
AT2G46270	AT4G01883	1
AT3G10500	AT5G65210	1
AT1G77920	AT3G61890	1
AT3G04060	AT3G62590	1
AT1G08320	AT4G18950	1
AT3G01970	AT3G19660	1
AT1G77920	AT3G15520	1
AT5G18270	AT5G36970	1
AT5G18270	AT5G53870	1
AT2G18300	AT4G39770	1
AT1G77920	AT3G57680	1
AT2G20400	AT4G38540	1
AT3G10480	AT5G41800	1
AT2G40340	AT5G47200	1
AT2G40340	AT3G46780	1
AT3G04060	AT5G22340	1
AT2G24430	AT4G09100	1
AT3G04070	AT4G34131	1
AT3G23240	AT5G64810	1
AT1G01720	AT3G16860	1
AT1G62300	AT5G67310	1
AT1G43160	AT4G01430	1
AT2G22430	AT2G36220	1
AT4G14770	AT4G23800	1
AT3G10500	AT5G58290	1
AT1G71520	AT2G45180	1
AT1G22590	AT4G00360	1
AT5G11510	AT5G59700	1
AT3G10500	AT3G14700	1
AT3G11440	AT4G16210	1
AT1G33240	AT1G67740	1
AT2G40340	AT5G62460	1
AT1G34190	AT4G29160	1
AT2G46680	AT3G48760	1
AT2G40340	AT5G14740	1
AT1G49010	AT5G45680	1
AT1G66600	AT4G39830	1
AT3G10500	AT5G48385	1
AT2G46680	AT5G26000	1
AT2G46680	AT3G57550	1
AT3G50260	AT5G42050	1
AT1G08320	AT1G30380	1
AT2G24430	AT5G53820	1
AT3G11440	AT3G28430	1
AT3G11440	AT4G37880	1
AT1G34190	AT2G22660	1
AT1G59640	AT3G10370	1
AT2G28200	AT3G57410	1
AT1G49010	AT3G54890	1
AT2G46680	AT3G63010	1
AT2G40340	AT5G40730	1
AT1G08320	AT5G63600	1
AT1G34180	AT3G63380	1
AT1G49010	AT4G01800	1
AT2G46680	AT5G01550	1
AT1G29160	AT2G31380	1
AT2G24430	AT4G14368	1
AT1G69570	AT3G24500	1
AT3G10480	AT5G27150	1
AT3G04070	AT5G48410	1
AT2G40340	AT5G01530	1
AT1G77920	AT5G04160	1
AT1G34180	AT1G50400	1
AT3G50060	AT4G29920	1
AT2G40740	AT5G15130	1
AT1G34190	AT3G51430	1
AT3G50060	AT5G67100	1
AT3G13810	AT5G46250	1
AT1G02230	AT4G00400	1
AT3G04060	AT4G25050	1
AT2G46680	AT3G04060	1
AT1G77920	AT5G11110	1
AT2G35940	AT4G16190	1
AT2G18380	AT4G37450	1
AT5G08330	AT5G62670	1
AT3G11440	AT4G01840	1
AT1G53910	AT3G62590	1
AT1G08320	AT1G55570	1
AT1G77920	AT4G22820	1
AT3G20770	AT5G26340	1
AT3G50260	AT4G24510	1
AT2G40340	AT5G13820	1
AT3G15500	AT5G59220	1
AT4G18170	AT5G05740	1
AT1G18330	AT2G31380	1
AT1G08320	AT4G12800	1
AT3G10500	AT4G38060	1
AT5G18270	AT5G45090	1
AT1G49010	AT2G32560	1
AT4G16110	AT5G63130	1
AT1G43700	AT5G10860	1
AT1G08320	AT3G53600	1
AT1G77920	AT3G06980	1
AT1G08320	AT3G47470	1
AT1G26220	AT3G47070	1
AT5G11260	AT5G53970	1
AT3G10480	AT3G43230	1
AT1G16530	AT5G42380	1
AT2G46270	AT4G31290	1
AT1G77920	AT4G02370	1
AT1G34180	AT1G57630	1
AT2G40340	AT3G20680	1
AT1G34180	AT1G67920	1
AT1G33240	AT5G66190	1
AT1G69310	AT3G57090	1
AT3G10490	AT5G35370	1
AT2G40340	AT5G28237	1
AT2G46680	AT3G56170	1
AT1G62300	AT1G74020	1
AT3G01470	AT4G29040	1
AT3G15500	AT3G19910	1
AT2G43000	AT4G25390	1
AT1G66600	AT3G53150	1
AT1G53910	AT4G16980	1
AT1G55110	AT2G37130	1
AT1G08320	AT2G40815	1
AT1G69570	AT5G16840	1
AT2G35940	AT5G54080	1
AT1G08320	AT5G56200	1
AT4G00940	AT5G17870	1
AT1G47655	AT4G32880	1
AT1G53910	AT5G23540	1
AT1G77920	AT4G00550	1
AT1G46768	AT2G45290	1
AT1G77920	AT5G56180	1
AT1G77920	AT5G33290	1
AT3G10800	AT5G41750	1
AT2G46680	AT4G21560	1
AT3G10800	AT5G02040	1
AT2G33480	AT4G09650	1
AT2G40340	AT3G50820	1
AT3G13810	AT4G35580	1
AT1G77920	AT5G04760	1
AT3G15500	AT4G00940	1
AT2G40340	AT3G57380	1
AT2G18380	AT5G07800	1
AT1G49010	AT1G75900	1
AT1G08320	AT5G48410	1
AT1G46768	AT5G18310	1
AT2G46270	AT3G01680	1
AT5G13180	AT5G41110	1
AT1G53910	AT4G34110	1
AT1G55110	AT1G70530	1
AT1G22590	AT5G62150	1
AT3G15500	AT4G17650	1
AT1G77920	AT2G02970	1
AT3G10500	AT4G29040	1
AT3G01970	AT5G67340	1
AT1G34180	AT2G15480	1
AT3G50060	AT4G35730	1
AT1G34180	AT1G56650	1
AT1G33240	AT3G02380	1
AT2G24430	AT5G20940	1
AT1G62300	AT1G70170	1
AT1G77920	AT3G05530	1
AT1G49010	AT4G37800	1
AT1G49010	AT4G26520	1
AT1G59640	AT5G13630	1
AT3G01970	AT4G39330	1
AT2G24430	AT5G06740	1
AT1G34180	AT5G25980	1
AT1G59640	AT5G63130	1
AT1G77920	AT5G03210	1
AT1G53910	AT1G73810	1
AT3G10490	AT5G51640	1
AT3G10500	AT4G34260	1
AT1G34190	AT2G17420	1
AT1G53910	AT4G03320	1
AT2G46270	AT4G12730	1
AT3G01970	AT4G31875	1
AT1G34180	AT1G76980	1
AT2G42280	AT3G52570	1
AT2G33480	AT3G09580	1
AT1G53910	AT4G34220	1
AT2G46270	AT4G34390	1
AT5G11260	AT5G41800	1
AT3G10500	AT5G49520	1
AT2G46270	AT5G46690	1
AT1G01720	AT1G79850	1
AT1G01720	AT5G65210	1
AT1G26220	AT5G07240	1
AT3G04060	AT3G57680	1
AT1G53910	AT4G03960	1
AT1G77920	AT4G28570	1
AT3G10500	AT4G15280	1
AT1G53910	AT3G56170	1
AT1G77920	AT5G11090	1
AT2G46270	AT5G01850	1
AT1G46768	AT1G71910	1
AT2G45190	AT4G23400	1
AT2G46680	AT4G32160	1
AT1G34190	AT3G17880	1
AT3G57390	AT4G00550	1
AT3G10800	AT4G11220	1
AT1G01060	AT1G69360	1
AT4G18890	AT5G49100	1
AT1G53910	AT5G03905	1
AT1G08320	AT5G51680	1
AT1G77920	AT2G25650	1
AT1G49010	AT3G45850	1
AT1G08320	AT5G48140	1
AT2G43000	AT5G16910	1
AT1G55110	AT4G11360	1
AT3G15500	AT5G63490	1
AT4G29230	AT5G16960	1
AT1G59640	AT2G45210	1
AT2G40340	AT5G02160	1
AT1G77920	AT5G63610	1
AT1G77920	AT5G49525	1
AT1G69570	AT2G21470	1
AT2G43000	AT5G49200	1
AT3G15500	AT4G13110	1
AT1G08320	AT4G37430	1
AT5G61270	AT5G67280	1
AT1G21000	AT4G30960	1
AT1G21000	AT4G13920	1
AT1G77920	AT5G45040	1
AT1G34190	AT4G30270	1
AT2G20400	AT2G45910	1
AT3G10490	AT5G04090	1
AT1G77920	AT3G57540	1
AT3G13810	AT5G47560	1
AT2G16720	AT5G18130	1
AT2G40340	AT3G56940	1
AT2G46680	AT5G45630	1
AT3G50260	AT5G62220	1
AT2G24430	AT4G02770	1
AT1G77920	AT1G80110	1
AT3G15500	AT5G63130	1
AT1G34190	AT1G76920	1
AT1G77920	AT2G46680	1
AT2G46270	AT3G43720	1
AT3G04060	AT4G16155	1
AT1G77920	AT3G54850	1
AT3G15500	AT4G34710	1
AT3G01970	AT3G48020	1
AT1G46768	AT1G67810	1
AT3G47600	AT5G52780	1
AT2G35940	AT3G60690	1
AT1G22590	AT3G29250	1
AT2G46680	AT5G37740	1
AT1G32870	AT1G49360	1
AT2G44940	AT4G29720	1
AT1G77920	AT3G48050	1
AT1G49010	AT1G62750	1
AT2G16720	AT3G05937	1
AT1G77920	AT3G48760	1
AT1G08320	AT3G43860	1
AT1G34180	AT4G25830	1
AT1G46768	AT2G46620	1
AT1G46768	AT1G48000	1
AT1G08320	AT5G49690	1
AT1G69490	AT5G25350	1
AT1G01720	AT1G30220	1
AT3G15500	AT5G05410	1
AT1G22070	AT4G28390	1
AT3G04060	AT4G22920	1
AT4G01720	AT5G39090	1
AT1G32870	AT4G05160	1
AT1G77920	AT4G36790	1
AT1G43700	AT5G37010	1
AT1G69310	AT3G54850	1
AT1G34190	AT4G31080	1
AT2G18380	AT5G16250	1
AT2G40340	AT3G49670	1
AT1G59640	AT5G11420	1
AT1G53910	AT5G67160	1
AT2G40740	AT5G44680	1
AT1G18330	AT4G12320	1
AT5G13180	AT5G51070	1
AT1G26220	AT3G50820	1
AT2G40740	AT3G49210	1
AT1G49010	AT2G34680	1
AT3G04060	AT3G44880	1
AT1G77920	AT3G07730	1
AT4G29230	AT5G47110	1
AT3G50260	AT4G36988	1
AT2G46270	AT5G66630	1
AT1G22590	AT5G40150	1
AT1G33240	AT3G18050	1
AT3G10800	AT5G11860	1
AT1G08320	AT1G55670	1
AT3G06490	AT3G19615	1
AT1G34190	AT5G12890	1
AT1G32870	AT2G37520	1
AT1G34180	AT1G75170	1
AT2G20400	AT5G11730	1
AT1G29160	AT4G27710	1
AT1G77920	AT3G12830	1
AT3G60030	AT4G37520	1
AT2G46270	AT4G24510	1
AT1G33240	AT3G47070	1
AT2G46270	AT4G11670	1
AT2G43000	AT4G38870	1
AT2G35940	AT5G59732	1
AT1G49010	AT3G06750	1
AT1G52890	AT3G50360	1
AT1G08320	AT5G16980	1
AT1G77920	AT2G02180	1
AT3G15500	AT3G25500	1
AT2G46680	AT3G04350	1
AT1G08320	AT5G45880	1
AT3G15500	AT5G23050	1
AT1G49010	AT1G50732	1
AT1G08320	AT2G26450	1
AT1G01720	AT1G09070	1
AT2G45190	AT5G04140	1
AT1G53910	AT5G58540	1
AT2G40340	AT3G63140	1
AT1G53910	AT3G29250	1
AT3G04060	AT4G27480	1
AT1G52890	AT4G21980	1
AT2G46270	AT4G36988	1
AT2G38340	AT3G49670	1
AT2G18300	AT4G33470	1
AT3G10800	AT5G14730	1
AT1G08320	AT1G54780	1
AT1G34180	AT2G39820	1
AT1G01720	AT1G56145	1
AT3G12910	AT4G28460	1
AT5G39610	AT5G54080	1
AT2G24260	AT2G36960	1
AT1G77920	AT4G18300	1
AT1G34190	AT5G12390	1
AT4G16110	AT5G23750	1
AT3G11440	AT4G29010	1
AT1G76590	AT2G18050	1
AT3G10480	AT3G10490	1
AT1G53910	AT3G62260	1
AT2G02450	AT5G58740	1
AT3G23240	AT4G26120	1
AT3G15510	AT4G20940	1
AT1G46768	AT4G31290	1
AT5G13080	AT5G44380	1
AT4G32800	AT4G38770	1
AT1G02230	AT3G60420	1
AT3G01970	AT4G34110	1
AT1G32870	AT3G50910	1
AT2G46680	AT3G05530	1
AT3G10490	AT3G53120	1
AT1G43700	AT5G20350	1
AT3G15500	AT3G19580	1
AT1G59640	AT3G62590	1
AT1G08320	AT5G28237	1
AT1G77920	AT2G28950	1
AT3G11440	AT4G19040	1
AT1G34180	AT5G25260	1
AT1G01720	AT5G40150	1
AT1G72010	AT5G66490	1
AT2G40340	AT4G37430	1
AT1G62300	AT4G37900	1
AT3G10490	AT3G47420	1
AT3G04070	AT4G39610	1
AT1G55110	AT2G45510	1
AT2G40340	AT5G15640	1
AT1G03840	AT4G35010	1
AT2G46270	AT3G51440	1
AT4G18170	AT5G57030	1
AT3G11440	AT5G26600	1
AT1G02230	AT1G56720	1
AT2G46680	AT3G16370	1
AT1G02230	AT4G11070	1
AT2G40340	AT3G55330	1
AT3G24500	AT4G14430	1
AT1G77920	AT2G38410	1
AT1G34180	AT5G47120	1
AT2G46680	AT3G54850	1
AT2G46270	AT5G47120	1
AT1G77920	AT3G04060	1
AT1G34190	AT2G45315	1
AT2G43000	AT5G39050	1
AT2G46680	AT5G04910	1
AT2G46680	AT5G04760	1
AT2G40340	AT5G13630	1
AT1G59640	AT3G46930	1
AT2G46680	AT3G22620	1
AT2G43000	AT2G46620	1
AT2G46680	AT3G26440	1
AT2G33480	AT3G19580	1
AT4G29230	AT5G05220	1
AT3G10490	AT4G25050	1
AT1G01720	AT3G63190	1
AT3G02150	AT5G19000	1
AT5G11260	AT5G19000	1
AT4G37180	AT5G25770	1
AT2G43000	AT3G04080	1
AT1G59640	AT1G69610	1
AT2G18380	AT3G07320	1
AT1G08320	AT4G28750	1
AT1G77920	AT5G04980	1
AT1G62300	AT2G30660	1
AT3G10800	AT4G25390	1
AT1G33240	AT5G44520	1
AT1G77920	AT3G06860	1
AT1G43700	AT1G64230	1
AT1G59640	AT4G24280	1
AT2G40340	AT4G25960	1
AT5G04820	AT5G62865	1
AT1G77920	AT4G24450	1
AT1G53910	AT2G12550	1
AT3G23240	AT3G63380	1
AT4G04890	AT5G57440	1
AT2G35940	AT3G13672	1
AT1G34180	AT4G36640	1
AT1G01720	AT1G54170	1
AT1G53910	AT3G60966	1
AT3G61890	AT5G35320	1
AT1G28470	AT5G52780	1
AT1G08320	AT3G23700	1
AT1G43160	AT2G32510	1
AT2G40340	AT4G28940	1
AT3G23240	AT5G01540	1
AT1G77920	AT4G11220	1
AT2G46270	AT5G05600	1
AT1G34190	AT4G02740	1
AT1G77920	AT3G13200	1
AT2G22430	AT5G48412	1
AT2G46680	AT3G60690	1
AT3G10800	AT5G16370	1
AT3G10490	AT4G13110	1
AT1G77920	AT5G02310	1
AT3G45610	AT4G37450	1
AT2G40740	AT3G29250	1
AT1G08290	AT2G01450	1
AT3G15500	AT5G22450	1
AT1G55110	AT4G19420	1
AT3G10480	AT5G23390	1
AT1G34190	AT3G11810	1
AT1G69570	AT2G43320	1
AT1G22590	AT3G52500	1
AT1G01720	AT5G65110	1
AT2G43000	AT5G62150	1
AT3G04070	AT4G37430	1
AT1G21000	AT4G38540	1
AT1G77920	AT3G54210	1
AT3G10490	AT4G26080	1
AT3G15500	AT5G55560	1
AT2G02080	AT5G48810	1
AT2G46270	AT3G60690	1
AT2G46680	AT4G23680	1
AT5G08330	AT5G62890	1
AT1G34180	AT3G63010	1
AT1G59640	AT2G34710	1
AT1G77920	AT3G57770	1
AT1G53910	AT2G05790	1
AT1G34180	AT2G32140	1
AT1G77920	AT5G58070	1
AT1G01720	AT1G05680	1
AT2G40340	AT4G17215	1
AT3G11020	AT3G27830	1
AT2G30250	AT3G10800	1
AT2G38340	AT3G54950	1
AT3G04060	AT4G04620	1
AT1G01720	AT4G28080	1
AT3G04060	AT4G01610	1
AT1G02220	AT2G29065	1
AT4G01540	AT4G21560	1
AT1G03840	AT2G37360	1
AT2G46680	AT3G46920	1
AT1G01720	AT1G23440	1
AT3G06490	AT3G54050	1
AT3G61630	AT5G26170	1
AT1G22590	AT5G62865	1
AT2G43000	AT3G23805	1
AT2G40340	AT4G02770	1
AT5G13330	AT5G40690	1
AT1G34190	AT1G75410	1
AT1G76590	AT3G47480	1
AT3G04060	AT5G27520	1
AT3G10490	AT5G27520	1
AT1G59640	AT3G16000	1
AT1G46768	AT3G22600	1
AT1G49010	AT1G78180	1
AT1G53910	AT1G68400	1
AT3G23240	AT4G00400	1
AT2G43000	AT5G45800	1
AT3G15500	AT5G05740	1
AT2G46270	AT5G20270	1
AT3G10480	AT5G14640	1
AT1G34180	AT4G25000	1
AT1G53910	AT1G75710	1
AT3G50260	AT3G53530	1
AT2G22430	AT5G47560	1
AT1G26220	AT4G14360	1
AT1G69570	AT4G25390	1
AT3G01970	AT5G39090	1
AT1G53910	AT3G54950	1
AT2G46270	AT3G55270	1
AT3G15500	AT4G29950	1
AT4G01540	AT5G58070	1
AT1G08320	AT3G61470	1
AT1G55110	AT3G20015	1
AT1G34190	AT3G08870	1
AT3G04060	AT3G04350	1
AT1G53910	AT1G71170	1
AT1G77920	AT3G20910	1
AT1G22070	AT3G13810	1
AT1G59640	AT1G68620	1
AT3G12910	AT3G22210	1
AT3G10480	AT4G39140	1
AT1G77920	AT2G29065	1
AT1G77920	AT4G16155	1
AT2G38340	AT3G50685	1
AT1G53160	AT4G19170	1
AT3G10800	AT4G12780	1
AT2G35940	AT3G13810	1
AT3G10480	AT5G05140	1
AT1G53910	AT3G09840	1
AT1G29160	AT3G01690	1
AT2G43000	AT3G53230	1
AT3G50260	AT4G12730	1
AT1G46768	AT3G52870	1
AT1G08320	AT5G23950	1
AT3G11020	AT5G55280	1
AT1G21000	AT5G58070	1
AT1G77920	AT3G16785	1
AT3G10480	AT5G11110	1
AT1G08320	AT4G09110	1
AT1G77920	AT5G47050	1
AT1G08320	AT3G60670	1
AT1G62300	AT5G15130	1
AT1G53910	AT5G11650	1
AT1G02230	AT4G22070	1
AT5G61270	AT5G66560	1
AT2G46680	AT3G57540	1
AT1G33240	AT5G54630	1
AT1G08320	AT2G03750	1
AT1G53910	AT4G22820	1
AT4G14770	AT4G29920	1
AT1G32870	AT1G79610	1
AT1G77920	AT5G46760	1
AT1G34190	AT2G42160	1
AT2G40340	AT5G65110	1
AT3G01470	AT3G20720	1
AT2G24430	AT5G51500	1
AT3G11440	AT5G13180	1
AT1G22070	AT4G12300	1
AT3G13810	AT3G26590	1
AT3G50060	AT5G66250	1
AT3G10500	AT3G54950	1
AT1G26220	AT5G13630	1
AT3G15500	AT4G23680	1
AT1G53910	AT3G05360	1
AT3G04060	AT5G18660	1
AT1G02230	AT3G46080	1
AT1G69490	AT4G01840	1
AT3G22170	AT4G12290	1
AT2G40740	AT5G59530	1
AT1G69570	AT4G31750	1
AT3G04060	AT5G47590	1
AT2G32460	AT2G42980	1
AT1G53910	AT3G27010	1
AT1G53910	AT4G18010	1
AT2G25000	AT5G39090	1
AT1G49010	AT4G17410	1
AT2G22430	AT5G50780	1
AT1G77920	AT4G32160	1
AT3G50260	AT4G00700	1
AT1G21000	AT2G35940	1
AT1G08320	AT2G44990	1
AT1G34190	AT3G54290	1
AT1G21000	AT5G13180	1
AT1G34180	AT5G05860	1
AT3G04060	AT4G31410	1
AT1G22590	AT5G66560	1
AT1G21000	AT5G26340	1
AT1G76590	AT2G16720	1
AT3G10800	AT5G57910	1
AT5G13180	AT5G26600	1
AT2G43000	AT3G48720	1
AT1G34190	AT4G01480	1
AT1G69570	AT5G01430	1
AT1G46768	AT4G33040	1
AT2G32460	AT3G46280	1
AT1G55110	AT5G01370	1
AT2G46680	AT3G54020	1
AT1G46768	AT2G23130	1
AT3G11440	AT4G16144	1
AT3G13810	AT5G40780	1
AT1G77920	AT3G16990	1
AT5G11260	AT5G21990	1
AT2G40340	AT3G05630	1
AT2G46270	AT4G36360	1
AT1G22590	AT3G53100	1
AT2G46680	AT3G07370	1
AT1G71520	AT3G49500	1
AT1G18330	AT3G12120	1
AT1G77920	AT1G79990	1
AT3G45610	AT5G03170	1
AT2G46680	AT3G03880	1
AT2G46680	AT5G03210	1
AT1G49010	AT5G42070	1
AT1G03840	AT5G01225	1
AT3G10490	AT5G13800	1
AT2G43000	AT4G00360	1
AT2G46270	AT2G47000	1
AT5G06100	AT5G42940	1
AT3G51080	AT5G38710	1
AT1G59640	AT5G27610	1
AT3G13810	AT4G15540	1
AT1G77920	AT4G39140	1
AT2G38340	AT4G30490	1
AT2G24430	AT3G51090	1
AT2G43000	AT5G59220	1
AT3G45610	AT4G18780	1
AT1G34190	AT1G64840	1
AT1G08320	AT4G11170	1
AT1G02230	AT5G01850	1
AT1G18330	AT5G63500	1
AT1G34180	AT2G10940	1
AT1G76590	AT4G38540	1
AT3G51960	AT5G23390	1
AT3G15500	AT3G22560	1
AT1G29160	AT3G12120	1
AT2G33480	AT5G13630	1
AT1G18330	AT2G34310	1
AT2G46270	AT4G26270	1
AT5G11260	AT5G13760	1
AT1G08320	AT2G39190	1
AT3G04060	AT3G48780	1
AT2G22430	AT4G29190	1
AT3G04060	AT5G11110	1
AT1G53910	AT4G34260	1
AT1G55110	AT5G67270	1
AT1G69570	AT2G21190	1
AT3G04060	AT5G46180	1
AT1G18330	AT4G27710	1
AT1G59640	AT1G62420	1
AT1G35560	AT5G47640	1
AT3G10800	AT5G14640	1
AT2G46680	AT3G06860	1
AT2G46680	AT5G64552	1
AT3G10800	AT4G00700	1
AT1G77920	AT5G49880	1
AT2G18380	AT2G47750	1
AT1G77920	AT5G04910	1
AT1G53910	AT2G28470	1
AT2G46680	AT5G39950	1
AT1G53910	AT3G05970	1
AT3G12910	AT3G15570	1
AT1G34180	AT4G21830	1
AT4G31920	AT5G64020	1
AT2G24260	AT5G04040	1
AT1G08320	AT4G16640	1
AT3G45610	AT4G18640	1
AT3G10480	AT4G16760	1
AT3G50260	AT5G48385	1
AT2G46680	AT5G48657	1
AT1G08320	AT1G17200	1
AT2G43000	AT4G04500	1
AT1G77920	AT2G38790	1
AT1G77920	AT2G31390	1
AT3G15500	AT5G42940	1
AT2G46270	AT3G10985	1
AT1G53910	AT4G25050	1
AT1G32870	AT5G10730	1
AT3G10500	AT5G66520	1
AT3G10500	AT5G60200	1
AT1G53910	AT2G20960	1
AT2G22430	AT2G34720	1
AT3G15500	AT4G27780	1
AT3G06490	AT5G49690	1
AT5G11060	AT5G13180	1
AT2G20570	AT4G34980	1
AT2G46680	AT4G39270	1
AT2G46680	AT4G38060	1
AT2G46680	AT3G50240	1
AT1G53910	AT1G78310	1
AT3G15510	AT5G10370	1
AT1G77920	AT5G28830	1
AT2G46680	AT3G19150	1
AT1G34180	AT3G53690	1
AT3G10480	AT3G16170	1
AT1G34190	AT4G05530	1
AT3G04070	AT3G57040	1
AT5G18270	AT5G39050	1
AT1G06180	AT1G31120	1
AT3G15500	AT5G08660	1
AT2G40340	AT5G30510	1
AT4G00940	AT5G51550	1
AT3G04060	AT4G39850	1
AT1G34190	AT1G69310	1
AT1G53910	AT1G56145	1
AT2G24430	AT4G26260	1
AT4G14770	AT5G22940	1
AT2G40740	AT5G25910	1
AT3G10480	AT3G22990	1
AT2G30250	AT5G54500	1
AT2G32460	AT2G40170	1
AT1G77920	AT3G07540	1
AT2G43000	AT5G53110	1
AT2G24260	AT3G10420	1
AT2G38340	AT3G08030	1
AT5G18270	AT5G67310	1
AT1G34180	AT2G05790	1
AT1G33240	AT5G57345	1
AT3G10480	AT4G28370	1
AT1G34190	AT3G51890	1
AT1G49010	AT2G28605	1
AT2G20400	AT4G18530	1
AT1G34180	AT3G18610	1
AT1G77920	AT5G04520	1
AT3G23240	AT4G04490	1
AT1G49010	AT3G15850	1
AT4G14770	AT5G60930	1
AT1G33240	AT2G30570	1
AT3G15500	AT4G11910	1
AT3G04070	AT3G14060	1
AT1G08320	AT3G30120	1
AT1G32870	AT2G20010	1
AT3G10500	AT3G48780	1
AT3G15500	AT5G67080	1
AT2G40340	AT2G47940	1
AT2G40340	AT4G31240	1
AT1G53910	AT3G18250	1
AT2G40340	AT3G08920	1
AT3G11440	AT5G24320	1
AT1G08320	AT4G36820	1
AT2G40340	AT2G45570	1
AT1G77920	AT3G10500	1
AT2G46270	AT3G13950	1
AT2G24430	AT5G63600	1
AT2G40340	AT4G22290	1
AT2G40340	AT5G66570	1
AT3G23240	AT5G62220	1
AT1G46768	AT1G69310	1
AT1G46768	AT1G70980	1
AT2G18380	AT3G55990	1
AT1G06180	AT5G17220	1
AT3G50750	AT4G08870	1
AT3G15500	AT5G46570	1
AT1G21000	AT2G16720	1
AT3G10500	AT5G53870	1
AT3G61890	AT5G67070	1
AT4G29230	AT5G24080	1
AT2G40340	AT3G23700	1
AT5G62020	AT5G65210	1
AT1G69490	AT2G21620	1
AT1G06180	AT4G34860	1
AT1G59640	AT3G14330	1
AT2G40340	AT5G15130	1
AT2G32460	AT3G09530	1
AT3G22170	AT4G25900	1
AT1G34180	AT5G08240	1
AT1G08320	AT2G40170	1
AT2G46680	AT5G35370	1
AT2G25000	AT3G05200	1
AT2G32460	AT3G15830	1
AT4G00940	AT4G13250	1
AT1G46768	AT4G38540	1
AT1G62300	AT5G02420	1
AT1G34190	AT5G04750	1
AT1G52890	AT4G01610	1
AT2G18300	AT5G21430	1
AT3G04060	AT5G06560	1
AT5G13180	AT5G49890	1
AT2G46680	AT3G55970	1
AT1G46768	AT2G10940	1
AT1G49010	AT2G32500	1
AT3G01970	AT5G55560	1
AT3G04070	AT5G45070	1
AT3G61890	AT5G48385	1
AT5G04410	AT5G46410	1
AT1G77920	AT5G35690	1
AT5G06100	AT5G35410	1
AT1G69570	AT5G59840	1
AT3G15500	AT3G17770	1
AT1G49010	AT4G34730	1
AT3G04030	AT4G11860	1
AT5G13180	AT5G39030	1
AT2G46270	AT5G07920	1
AT3G10500	AT5G37600	1
AT1G08320	AT5G48250	1
AT2G46680	AT3G02515	1
AT1G55110	AT3G13810	1
AT1G59640	AT4G24000	1
AT3G10800	AT5G27520	1
AT1G69570	AT5G19050	1
AT3G57390	AT5G61530	1
AT1G53910	AT5G08560	1
AT1G08320	AT5G07860	1
AT1G22590	AT5G01550	1
AT1G53910	AT3G57700	1
AT1G18330	AT1G29160	1
AT5G18270	AT5G44680	1
AT2G43000	AT5G18310	1
AT1G55110	AT4G29190	1
AT2G40340	AT5G66760	1
AT1G77920	AT4G12570	1
AT3G50060	AT4G36180	1
AT3G15500	AT3G49210	1
AT3G60030	AT5G16880	1
AT1G08320	AT2G06520	1
AT1G22070	AT5G17000	1
AT2G46680	AT5G39530	1
AT1G52890	AT4G38770	1
AT1G53910	AT2G29350	1
AT2G40340	AT5G48410	1
AT5G06100	AT5G57910	1
AT3G06490	AT5G14060	1
AT2G22430	AT4G26160	1
AT1G33240	AT4G01330	1
AT2G16720	AT3G47480	1
AT3G10490	AT3G59700	1
AT3G50060	AT5G63140	1
AT1G34180	AT3G13950	1
AT2G46270	AT5G42570	1
AT1G16530	AT1G68620	1
AT3G50260	AT4G38870	1
AT1G55110	AT4G34160	1
AT3G10480	AT3G45010	1
AT5G11260	AT5G61960	1
AT1G34180	AT5G63225	1
AT4G01540	AT5G35200	1
AT2G46680	AT3G04010	1
AT3G11440	AT5G45130	1
AT1G59640	AT3G16170	1
AT1G49010	AT1G68560	1
AT1G53910	AT2G45470	1
AT1G46768	AT5G35200	1
AT1G77920	AT4G29790	1
AT1G13260	AT4G14400	1
AT1G34180	AT1G36622	1
AT1G34180	AT1G51860	1
AT1G53910	AT4G12780	1
AT1G77920	AT3G49800	1
AT1G53910	AT5G67070	1
AT1G77920	AT4G21560	1
AT1G46768	AT4G39838	1
AT3G15500	AT5G54840	1
AT1G34180	AT3G52870	1
AT1G08320	AT5G18980	1
AT1G49010	AT1G75690	1
AT5G08330	AT5G55230	1
AT1G59640	AT3G62260	1
AT3G11440	AT3G15880	1
AT1G69570	AT2G46500	1
AT5G18270	AT5G46050	1
AT1G32870	AT4G19640	1
AT1G08320	AT2G40340	1
AT3G02150	AT5G16715	1
AT5G39610	AT5G51560	1
AT1G01720	AT5G62670	1
AT1G77920	AT5G64552	1
AT1G77920	AT3G05937	1
AT3G04060	AT5G35410	1
AT1G02230	AT4G39330	1
AT3G10500	AT5G46570	1
AT1G49010	AT3G56040	1
AT1G08320	AT3G18050	1
AT2G24430	AT3G50980	1
AT5G13180	AT5G23230	1
AT1G46768	AT5G52640	1
AT4G04890	AT5G46460	1
AT2G46680	AT5G35320	1
AT2G20400	AT3G03560	1
AT3G13810	AT4G11360	1
AT1G77920	AT5G27710	1
AT2G43000	AT5G05190	1
AT2G40340	AT5G51680	1
AT2G22430	AT2G43700	1
AT1G34190	AT2G01650	1
AT2G35940	AT5G18130	1
AT3G10480	AT3G56170	1
AT1G55110	AT2G35940	1
AT1G22590	AT5G63790	1
AT3G10500	AT5G11420	1
AT1G59640	AT5G05987	1
AT5G13180	AT5G44790	1
AT1G34180	AT4G34390	1
AT2G40340	AT3G18110	1
AT1G52890	AT1G80380	1
AT1G34180	AT1G65610	1
AT2G30250	AT5G17860	1
AT1G34190	AT3G08690	1
AT3G10500	AT3G13200	1
AT2G43000	AT4G11670	1
AT3G15500	AT5G11090	1
AT1G33240	AT4G09350	1
AT4G01540	AT5G61820	1
AT1G32870	AT5G14640	1
AT2G38340	AT5G44380	1
AT2G46270	AT4G33700	1
AT3G10480	AT5G05380	1
AT3G04070	AT4G18360	1
AT2G32460	AT5G47110	1
AT2G46680	AT4G37150	1
AT1G34180	AT2G46150	1
AT1G29160	AT4G12320	1
AT1G08320	AT2G39470	1
AT1G53910	AT3G09580	1
AT2G40340	AT3G24840	1
AT1G77920	AT4G24220	1
AT2G46680	AT4G11910	1
AT1G26220	AT5G38420	1
AT1G08320	AT5G02160	1
AT1G46768	AT3G55560	1
AT2G22430	AT4G16765	1
AT1G01720	AT2G44970	1
AT1G02230	AT1G29330	1
AT2G18300	AT3G08920	1
AT2G40740	AT3G10450	1
AT3G11440	AT5G13020	1
AT2G45190	AT4G26530	1
AT3G10800	AT5G01430	1
AT3G10490	AT4G14960	1
AT1G49010	AT3G18890	1
AT1G69490	AT5G58650	1
AT2G46680	AT4G32800	1
AT1G69310	AT1G70530	1
AT1G53910	AT3G51960	1
AT5G13180	AT5G47050	1
AT2G43000	AT4G27540	1
AT3G04070	AT4G37010	1
AT3G04060	AT5G16590	1
AT2G46680	AT3G55420	1
AT2G46270	AT5G62220	1
AT5G62000	AT5G66790	1
AT3G10480	AT5G38430	1
AT2G46680	AT4G18010	1
AT2G35940	AT3G26210	1
AT3G10500	AT5G01450	1
AT2G42280	AT3G48570	1
AT1G22590	AT5G19290	1
AT1G77920	AT3G22160	1
AT2G46680	AT4G23700	1
AT1G34190	AT3G63300	1
AT1G01720	AT3G15850	1
AT1G49010	AT3G10405	1
AT3G61890	AT5G37780	1
AT5G13180	AT5G58070	1
AT2G20400	AT5G01940	1
AT3G61890	AT4G21560	1
AT1G08320	AT5G11290	1
AT2G22430	AT3G22790	1
AT3G51080	AT5G56350	1
AT3G50260	AT5G18490	1
AT3G10480	AT3G53120	1
AT1G49010	AT5G35790	1
AT2G46270	AT5G08240	1
AT3G11440	AT4G04470	1
AT5G11260	AT5G53430	1
AT1G34180	AT5G62480	1
AT1G34180	AT3G53150	1
AT2G40340	AT4G27430	1
AT1G34180	AT5G13210	1
AT1G53910	AT3G14060	1
AT2G24260	AT5G21326	1
AT1G34190	AT5G10610	1
AT1G53910	AT5G62220	1
AT1G77920	AT5G05600	1
AT1G34190	AT3G03870	1
AT1G22590	AT4G15270	1
AT2G30250	AT3G22160	1
AT1G34180	AT1G44130	1
AT3G11020	AT5G13100	1
AT3G11020	AT4G28370	1
AT1G53910	AT5G06290	1
AT1G77920	AT3G10800	1
AT2G46270	AT3G16240	1
AT1G22070	AT2G29120	1
AT1G02230	AT5G60280	1
AT1G77920	AT5G49890	1
AT1G01720	AT2G21190	1
AT2G40740	AT4G39270	1
AT1G08320	AT2G37750	1
AT3G46590	AT5G24210	1
AT2G46680	AT5G53870	1
AT1G02230	AT4G03190	1
AT2G43000	AT5G54860	1
AT5G13180	AT5G24810	1
AT1G49010	AT1G74070	1
AT2G46680	AT5G49520	1
AT3G15500	AT4G20480	1
AT1G69310	AT2G17520	1
AT1G32870	AT5G56350	1
AT2G40340	AT5G56340	1
AT4G04890	AT4G30950	1
AT1G77920	AT5G56240	1
AT1G62300	AT2G34680	1
AT1G22590	AT3G27690	1
AT3G04060	AT5G07920	1
AT3G04060	AT5G57910	1
AT1G34180	AT5G19730	1
AT1G02230	AT4G15280	1
AT1G29860	AT4G18360	1
AT4G04890	AT4G21750	1
AT3G15500	AT3G22620	1
AT2G43000	AT3G15520	1
AT5G13180	AT5G46180	1
AT2G46680	AT3G28850	1
AT1G77920	AT2G37970	1
AT2G20400	AT5G01320	1
AT3G15510	AT5G18130	1
AT1G69570	AT5G13370	1
AT1G46768	AT5G14310	1
AT3G04060	AT5G16570	1
AT3G01970	AT5G61460	1
AT3G10480	AT5G11530	1
AT4G31920	AT5G46280	1
AT3G61890	AT5G13800	1
AT3G15500	AT4G36760	1
AT3G11440	AT4G21160	1
AT3G15500	AT3G19390	1
AT1G77920	AT5G22450	1
AT1G77920	AT2G40480	1
AT1G62300	AT5G44680	1
AT2G32460	AT5G50300	1
AT1G53910	AT4G27780	1
AT3G10500	AT5G52640	1
AT1G59640	AT5G43750	1
AT5G13180	AT5G57610	1
AT3G50060	AT5G06150	1
AT1G34190	AT2G07811	1
AT1G08320	AT1G14130	1
AT3G13810	AT5G36220	1
AT2G24430	AT4G35380	1
AT1G34180	AT3G20630	1
AT3G15500	AT4G18010	1
AT1G53910	AT5G39530	1
AT3G10500	AT5G14640	1
AT3G10500	AT3G26840	1
AT2G46680	AT5G11110	1
AT3G15500	AT4G33920	1
AT1G34190	AT4G38600	1
AT3G45610	AT4G37750	1
AT1G49010	AT3G48720	1
AT1G08320	AT4G26260	1
AT1G49010	AT1G51110	1
AT3G10800	AT5G16970	1
AT1G01720	AT1G60610	1
AT1G34190	AT5G58070	1
AT1G32870	AT1G69790	1
AT1G18330	AT3G62700	1
AT2G40340	AT3G28860	1
AT3G10800	AT3G62260	1
AT1G34180	AT1G45130	1
AT2G24430	AT3G56940	1
AT1G49010	AT5G17850	1
AT1G62300	AT3G48420	1
AT1G34190	AT5G19080	1
AT1G77920	AT4G36720	1
AT1G34180	AT1G65690	1
AT1G47655	AT1G72640	1
AT1G49010	AT1G51080	1
AT2G46680	AT3G25700	1
AT3G04070	AT3G50980	1
AT3G01970	AT3G29250	1
AT1G34180	AT4G39030	1
AT1G46768	AT2G33490	1
AT3G10800	AT4G29950	1
AT4G04890	AT4G13500	1
AT1G77920	AT3G26220	1
AT3G50260	AT5G18310	1
AT1G34190	AT2G41220	1
AT1G32870	AT4G27830	1
AT3G10480	AT3G12090	1
AT1G53910	AT4G29040	1
AT2G24430	AT3G19615	1
AT2G46680	AT4G26120	1
AT3G10490	AT5G56350	1
AT2G16720	AT5G65495	1
AT4G29230	AT5G03550	1
AT1G69570	AT1G76390	1
AT1G53910	AT3G08860	1
AT1G77920	AT5G58730	1
AT5G06100	AT5G16980	1
AT2G32460	AT3G02160	1
AT1G77920	AT5G08280	1
AT1G77920	AT4G30390	1
AT3G50260	AT5G08240	1
AT1G08320	AT2G39730	1
AT5G13180	AT5G17860	1
AT1G32870	AT1G55325	1
AT3G10480	AT3G17770	1
AT2G43000	AT5G40760	1
AT2G40740	AT3G01830	1
AT2G24430	AT3G61470	1
AT1G02230	AT4G34110	1
AT1G69570	AT4G12250	1
AT1G53910	AT1G75680	1
AT3G10800	AT5G57900	1
AT2G16720	AT5G19875	1
AT2G24430	AT5G16360	1
AT1G32870	AT1G61610	1
AT2G46680	AT4G14900	1
AT1G46768	AT2G02060	1
AT1G03840	AT2G05850	1
AT2G18300	AT5G13730	1
AT1G34190	AT3G14960	1
AT3G50260	AT5G20740	1
AT1G77920	AT5G66250	1
AT1G55110	AT1G65980	1
AT1G34190	AT5G13200	1
AT1G08320	AT4G02940	1
AT2G46270	AT4G00360	1
AT3G15500	AT5G39050	1
AT3G11440	AT3G27570	1
AT1G29160	AT1G74160	1
AT4G00940	AT4G02130	1
AT1G43160	AT3G04320	1
AT3G22170	AT5G46180	1
AT1G53910	AT4G35890	1
AT1G53910	AT4G34710	1
AT1G34190	AT3G07320	1
AT1G08320	AT1G75388	1
AT3G10500	AT5G23540	1
AT1G77920	AT3G07370	1
AT1G49010	AT4G09650	1
AT2G33480	AT3G63160	1
AT1G77920	AT3G01470	1
AT1G46768	AT1G76980	1
AT3G10480	AT5G08660	1
AT1G08320	AT3G17060	1
AT3G04060	AT5G35370	1
AT1G29160	AT2G18630	1
AT1G34190	AT2G38020	1
AT1G34190	AT3G52850	1
AT1G02230	AT1G65610	1
AT1G34190	AT3G07560	1
AT3G10480	AT5G56350	1
AT2G46680	AT5G11650	1
AT2G43000	AT5G61380	1
AT4G18890	AT5G63180	1
AT4G01540	AT5G18525	1
AT2G46680	AT5G24090	1
AT3G11020	AT5G01590	1
AT1G22070	AT5G47810	1
AT4G32800	AT4G39330	1
AT1G77920	AT5G27520	1
AT2G44940	AT5G21100	1
AT2G16720	AT3G22160	1
AT1G34190	AT5G13020	1
AT1G33240	AT3G08940	1
AT1G08320	AT1G15820	1
AT3G11440	AT4G14020	1
AT5G62940	AT5G66920	1
AT1G02230	AT2G17740	1
AT5G15850	AT5G66040	1
AT3G01970	AT5G38900	1
AT2G33710	AT3G54050	1
AT1G08320	AT3G28860	1
AT2G38340	AT5G11420	1
AT3G04060	AT5G52640	1
AT1G77920	AT3G06940	1
AT1G53910	AT4G04840	1
AT5G18270	AT5G38410	1
AT2G35940	AT5G26340	1
AT1G03840	AT4G32070	1
AT3G11440	AT3G24200	1
AT1G53910	AT1G80110	1
AT1G49010	AT1G75350	1
AT1G77920	AT4G34230	1
AT2G38340	AT4G09650	1
AT2G35940	AT4G15260	1
AT3G23240	AT5G62620	1
AT1G08320	AT3G01420	1
AT1G49010	AT3G52500	1
AT2G40740	AT5G05340	1
AT3G61630	AT5G13210	1
AT3G15510	AT3G29035	1
AT2G32460	AT5G13700	1
AT1G08320	AT5G50030	1
AT1G34190	AT4G32940	1
AT1G34190	AT4G05020	1
AT1G59640	AT3G25870	1
AT1G53910	AT3G56130	1
AT1G53910	AT5G25910	1
AT2G46680	AT3G02885	1
AT1G21000	AT3G29034	1
AT3G04070	AT4G24000	1
AT1G53910	AT2G45210	1
AT2G46680	AT5G46080	1
AT3G10800	AT4G31290	1
AT1G34190	AT3G01400	1
AT2G24430	AT3G24840	1
AT3G10800	AT3G13950	1
AT2G40340	AT4G39710	1
AT2G43000	AT5G46080	1
AT3G11440	AT4G39140	1
AT1G49010	AT3G01480	1
AT1G77920	AT4G28480	1
AT3G50060	AT4G38240	1
AT2G40340	AT3G26520	1
AT1G08320	AT1G14330	1
AT1G46768	AT2G24180	1
AT2G46680	AT3G03610	1
AT2G43000	AT5G46350	1
AT2G46680	AT3G29250	1
AT1G53910	AT2G17740	1
AT5G01380	AT5G38660	1
AT1G69310	AT5G40240	1
AT1G34190	AT2G29070	1
AT1G22590	AT5G13330	1
AT3G20770	AT3G29400	1
AT3G04060	AT5G05140	1
AT4G39780	AT5G54940	1
AT2G46680	AT5G25980	1
AT2G40340	AT3G54890	1
AT1G55110	AT4G18970	1
AT2G30250	AT5G33290	1
AT1G62300	AT5G62150	1
AT1G34190	AT3G51000	1
AT1G01060	AT1G33102	1
AT3G10490	AT5G23860	1
AT1G59640	AT5G55560	1
AT2G30250	AT4G14440	1
AT3G10500	AT3G22560	1
AT1G62300	AT2G35910	1
AT1G69570	AT4G17650	1
AT2G46680	AT3G55410	1
AT2G40740	AT5G66560	1
AT3G61890	AT5G35370	1
AT3G02380	AT5G65300	1
AT1G02230	AT2G13810	1
AT3G10800	AT5G16120	1
AT2G46270	AT3G02110	1
AT5G07100	AT5G36220	1
AT4G28140	AT5G66440	1
AT1G34190	AT4G35510	1
AT3G10500	AT3G25290	1
AT3G10500	AT5G17860	1
AT4G32800	AT5G40380	1
AT1G76590	AT3G03870	1
AT1G29860	AT5G05340	1
AT3G10480	AT4G19370	1
AT1G29160	AT2G36430	1
AT1G53910	AT5G44130	1
AT3G10500	AT5G42010	1
AT5G13180	AT5G54940	1
AT2G40340	AT3G10060	1
AT1G77920	AT2G03800	1
AT2G20400	AT3G26210	1
AT1G77920	AT2G24230	1
AT1G34190	AT1G76590	1
AT1G52890	AT3G29250	1
AT2G46680	AT3G61980	1
AT3G10500	AT4G34710	1
AT2G46680	AT3G13672	1
AT2G40340	AT4G09040	1
AT3G01970	AT3G55470	1
AT2G22430	AT4G03420	1
AT2G46680	AT5G48670	1
AT2G46680	AT5G06560	1
AT2G46680	AT5G08630	1
AT1G08320	AT4G36880	1
AT2G38340	AT3G10060	1
[truncated: 3,296 more rows]

## Sheet: TFs in Modules
ASCENT					SCENT
TF	Module				TF	Module
AT1G69490	Blue				AT5G08141	black
AT1G05805	Blue				AT4G37670	black
AT2G25900	Blue				AT2G39020	black
AT5G67300	Blue				AT5G49420	black
AT5G13330	Blue				AT3G10113	black
AT2G47190	Blue				AT4G29230	black
AT1G24610	Blue				AT1G28470	black
AT1G16530	Blue				AT1G54390	black
AT1G71520	Blue				AT1G02670	black
AT1G33420	Blue				AT4G14713	black
AT2G33480	Blue				AT3G18960	blue
AT4G36870	Blue				AT3G57600	blue
AT3G01970	Blue				AT1G10120	blue
AT3G01140	Blue				AT3G47640	blue
AT5G62020	Blue				AT5G51790	blue
AT3G58710	Blue				AT5G65910	blue
AT2G37650	Blue				AT1G07640	blue
AT5G04390	Blue				AT1G54830	blue
AT5G04240	Blue				AT1G05230	blue
AT2G28200	Blue				AT5G65050	blue
AT3G15500	Blue				AT3G52250	blue
AT5G50320	Blue				AT2G02450	blue
AT1G78080	Blue				AT5G15020	blue
AT5G05090	Blue				AT3G61740	blue
AT5G67450	Turquoise				AT3G24010	blue
AT2G38340	Turquoise				AT3G59580	blue
AT3G24520	Turquoise				AT4G30860	blue
AT5G15850	Turquoise				AT1G16710	blue
AT1G68840	Turquoise				AT5G51910	blue
AT1G14580	Turquoise				AT2G41130	brown
AT1G46768	Turquoise				AT4G36930	brown
AT1G67710	Turquoise				AT1G68810	brown
AT1G21780	Turquoise				AT1G18400	brown
AT3G15210	Turquoise				AT2G41070	brown
AT5G62470	Turquoise				AT4G01120	brown
AT2G35940	Turquoise				AT5G49200	brown
AT2G44430	Turquoise				AT3G03450	brown
AT2G36080	Turquoise				AT1G56650	brown
AT1G33240	Turquoise				AT2G30424	brown
AT2G10950	Turquoise				AT2G43000	brown
AT1G69690	Turquoise				AT2G36050	brown
AT4G39780	Turquoise				AT5G60100	brown
AT2G23290	Turquoise				AT2G44980	brown
AT3G22560	Turquoise				AT1G66600	brown
AT1G74480	Turquoise				AT4G14560	cyan
AT1G75540	Turquoise				AT2G22670	cyan
AT5G61600	Turquoise				AT1G47655	cyan
AT3G13810	Turquoise				AT3G05670	cyan
AT2G44730	Turquoise				AT3G19290	darkgreen
AT4G40060	Turquoise				AT1G62990	darkgreen
AT4G00940	Turquoise				AT2G17560	darkgreen
AT5G04340	Turquoise				AT5G65410	darkgreen
AT5G43170	Turquoise				AT5G51190	darkgrey
AT1G21000	Turquoise				AT2G25180	darkgrey
AT4G16750	Turquoise				AT1G27360	darkgrey
AT4G37790	Turquoise				AT2G28350	darkolivegreen
AT1G25550	Turquoise				AT5G28040	darkolivegreen
AT4G10920	Turquoise				AT1G24190	darkolivegreen
AT2G46680	Turquoise				AT1G79000	darkolivegreen
AT3G16857	Turquoise				AT3G24140	darkorange
AT3G23240	Turquoise				AT4G26150	darkorange
AT1G50640	Turquoise				AT5G44260	darkorange
AT3G60390	Turquoise				AT2G27110	darkorange
AT2G46590	Turquoise				AT4G31920	darkred
AT3G50750	Turquoise				AT4G14770	darkred
AT1G76590	Turquoise				AT1G75410	darkred
AT3G50260	Turquoise				AT5G41410	darkred
AT1G76880	Turquoise				AT4G23800	darkred
AT5G47370	Turquoise				AT4G25990	darkred
AT3G11580	Turquoise				AT1G27320	darkred
AT3G52540	Turquoise				AT3G48100	darkred
AT5G13180	Turquoise				AT2G18350	darkred
					AT4G34680	darkturquoise
					AT2G02080	darkturquoise
					AT2G41900	darkturquoise
					AT2G40970	darkturquoise
					AT2G22840	darkturquoise
					AT2G45660	darkturquoise
					AT5G39760	darkturquoise
					AT3G49760	green
					AT5G60470	green
					AT1G03840	green
					AT5G12850	green
					AT5G19490	green
					AT5G66870	green
					AT5G16770	green
					AT1G04500	green
					AT1G05490	green
					AT3G27700	greenyellow
					AT5G12840	greenyellow
					AT3G22170	greenyellow
					AT3G01470	greenyellow
					AT1G30810	greenyellow
					AT2G03060	greenyellow
					AT3G11440	greenyellow
					AT5G15540	greenyellow
					AT1G43770	greenyellow
					AT3G60030	greenyellow
					AT3G24860	greenyellow
					AT5G12400	grey
					AT3G21430	grey
					AT1G01920	grey
					AT4G15180	grey
					AT5G63950	grey
					AT4G21550	grey60
					AT1G26300	grey60
					AT2G41835	grey60
					AT3G11100	grey60
					AT3G56970	lightcyan
					AT3G54220	lightcyan
					AT3G21350	lightcyan
					AT1G74430	lightcyan
					AT5G02840	lightcyan
					AT1G75250	lightcyan
					AT4G18390	lightcyan
					AT3G11020	lightgreen
					AT5G25890	lightgreen
					AT4G37740	lightgreen
					AT3G01220	lightgreen
					AT5G02320	lightgreen
					AT5G48250	lightyellow
					AT4G28530	lightyellow
					AT2G24430	lightyellow
					AT3G60670	lightyellow
					AT5G01380	lightyellow
					AT1G22985	magenta
					AT4G16110	magenta
					AT5G11260	magenta
					AT3G12730	magenta
					AT3G50650	magenta
					AT5G65060	magenta
					AT5G06100	magenta
					AT5G53430	magenta
					AT5G25190	midnightblue
					AT3G23050	midnightblue
					AT4G34530	midnightblue
					AT1G49010	midnightblue
					AT3G16350	midnightblue
					AT5G03740	orange
					AT5G65670	pink
					AT2G43010	pink
					AT5G10570	pink
					AT3G59060	pink
					AT3G46130	pink
					AT1G18330	pink
					AT4G38960	pink
					AT4G15248	pink
					AT4G25480	purple
					AT2G45050	purple
					AT3G14020	purple
					AT4G17695	purple
					AT4G16780	purple
					AT5G46880	purple
					AT2G22430	purple
					AT5G11510	purple
					AT3G50060	purple
					AT4G01280	purple
					AT3G15510	purple
					AT1G52880	purple
					AT4G12620	purple
					AT1G32700	purple
					AT5G13060	purple
					AT1G72360	red
					AT4G36920	red
					AT3G16500	red
					AT2G47890	red
					AT3G45610	red
					AT5G47140	red
					AT2G18380	red
					AT3G20910	red
					AT3G05690	red
					AT1G30500	red
					AT1G72830	red
					AT3G54350	red
					AT2G20400	red
					AT3G58680	red
					AT4G34990	red
					AT4G16420	red
					AT1G49950	red
					AT4G18830	red
					AT3G53680	red
					AT4G08455	red
					AT4G31650	royalblue
					AT1G02340	royalblue
					AT5G03510	royalblue
					AT2G34720	royalblue
					AT2G40260	royalblue
					AT5G59780	royalblue
					AT5G40330	royalblue
					AT5G22290	royalblue
					AT3G46770	saddlebrown
					AT2G40950	saddlebrown
					AT3G46090	saddlebrown
					AT2G19810	saddlebrown
					AT5G23405	saddlebrown
					AT3G01600	saddlebrown
					AT5G22380	saddlebrown
					AT4G38340	saddlebrown
					AT5G66350	saddlebrown
					AT1G29280	saddlebrown
					AT5G14000	salmon
					AT2G32100	salmon
					AT4G01580	skyblue
					AT3G06120	skyblue
					AT5G53210	skyblue
					AT5G65590	skyblue
					AT4G11080	skyblue
					AT2G36026	skyblue
					AT5G24120	skyblue
					AT5G66750	skyblue
					AT2G02540	skyblue
					AT2G05160	steelblue
					AT1G07900	steelblue
					AT3G25990	steelblue
					AT3G53310	tan
					AT1G01030	tan
					AT4G27950	tan
					AT4G25470	tan
					AT4G17490	tan
					AT5G03150	tan
					AT2G01060	tan
					AT4G08250	tan
					AT1G73360	tan
					AT5G43840	tan
					AT1G66380	tan
					AT1G14440	tan
					AT4G31060	turquoise
					AT1G04240	turquoise
					AT4G14410	turquoise
					AT3G26744	turquoise
					AT1G73830	turquoise
					AT4G32890	turquoise
					AT2G38880	turquoise
					AT3G04450	turquoise
					AT1G66350	turquoise
					AT5G56780	turquoise
					AT5G03720	turquoise
					AT2G26150	turquoise
					AT1G09060	turquoise
					AT2G32700	turquoise
					AT5G07900	turquoise
					AT2G38090	turquoise
					AT2G30420	turquoise
					AT2G41310	turquoise
					AT2G42200	turquoise
					AT1G59640	violet
					AT2G27990	violet
					AT3G01080	violet
					AT2G28450	white
					AT4G23750	yellow
					AT1G52830	yellow
					AT3G15540	yellow
					AT2G28160	yellow
					AT3G07340	yellow
					AT2G46810	yellow
					AT5G46690	yellow
					AT4G01460	yellow
					AT3G25710	yellow
					AT1G69030	yellow
					AT3G58120	yellow
					AT2G42380	yellow
					AT1G06850	yellow
					AT1G66810	yellow
					AT5G43250	yellow
					AT2G32250	yellow
					AT2G38300	yellow
					AT2G25650	yellow
					AT1G79840	yellow
					AT1G17920	yellow
					AT5G60910	yellow
					AT2G30432	yellow
					AT3G44350	yellow
					AT1G74890	yellow
					AT5G66630	yellow
					AT2G32550	yellow
					AT1G01640	yellow

## Sheet: miRNA-target interaction
miRNA	Gene	Interaction
miR156a	AT3G15270	1
miR156b	AT3G15270	1
miR156c	AT3G15270	1
miR156d	AT3G15270	1
miR156e	AT3G15270	1
miR156f	AT3G15270	1
miR156g	AT3G15270	1
miR156h	AT3G15270	1
miR156i	AT3G15270	1
miR156j	AT3G15270	1
miR157a	AT3G15270	1
miR157b	AT3G15270	1
miR157c	AT3G15270	1
miR157d	AT3G15270	1
miR159b	AT4G36770	1
miR163	AT1G15125	1
miR164a	AT1G56010	1
miR164a	AT1G77770	1
miR164b	AT1G56010	1
miR164b	AT1G77770	1
miR164c	AT1G56010	1
miR169a	AT1G54160	1
miR169b	AT1G54160	1
miR169c	AT1G54160	1
miR170	AT4G00150	1
miR171a	AT4G00150	1
miR171b	AT4G00150	1
miR171c	AT4G00150	1
miR393a	AT1G12820	1
miR393b	AT1G12820	1
miR398a	AT5G14550	1
miR398b	AT5G14550	1
miR398c	AT5G14550	1
miR399b	AT3G06500	1
miR399c	AT3G06500	1
miR408	AT2G47020	1
miR414	AT5G24890	1
miR414	AT5G35926	1
miR414	AT1G79500	1
miR414	AT2G11910	1
miR414	AT2G33400	1
miR414	AT1G50750	1
miR414	AT4G33495	1
miR414	AT1G59710	1
miR414	AT1G51645	1
miR414	AT1G78265	1
miR414	AT1G28670	1
miR414	AT1G11440	1
miR414	AT3G11810	1
miR414	AT1G60870	1
miR414	AT4G19100	1
miR414	AT4G39838	1
miR414	AT5G14050	1
miR414	AT1G69260	1
miR414	AT5G23235	1
miR414	AT1G26210	1
miR414	AT2G44130	1
miR4227	AT2G03410	1
miR5020c	AT1G03940	1
miR5020c	AT1G03495	1
miR5021	AT5G67420	1
miR5021	AT2G27770	1
miR5021	AT1G73740	1
miR5021	AT1G33240	1
miR5021	AT3G09010	1
miR5021	AT4G32260	1
miR5021	AT1G35560	1
miR5021	AT3G07390	1
miR5021	AT1G50750	1
miR5021	AT1G30473	1
miR5021	AT3G58750	1
miR5021	AT5G36001	1
miR5021	AT2G33400	1
miR5021	AT5G66190	1
miR5021	AT2G28650	1
miR5021	AT3G15820	1
miR5021	AT1G71970	1
miR5021	AT2G34500	1
miR5021	AT4G13918	1
miR5021	AT3G15095	1
miR5021	AT3G57400	1
miR5021	AT3G19380	1
miR5021	AT4G02130	1
miR5021	AT5G41610	1
miR5021	AT5G67360	1
miR5021	AT1G64080	1
miR5021	AT5G04660	1
miR5595a	AT2G23610	1
miR5595a	AT2G23550	1
miR5643a	AT2G10600	1
miR5643a	AT2G08986	1
miR5643b	AT2G10600	1
miR5643b	AT2G08986	1
miR5648	AT1G79529	1
miR5650	AT1G66890	1
miR5655	AT5G01810	1
miR5658	AT4G39840	1
miR5658	AT1G51640	1
miR5658	AT1G54160	1
miR5658	AT4G38870	1
miR5658	AT1G14920	1
miR5658	AT2G43970	1
miR5658	AT1G03850	1
miR5658	AT5G59030	1
miR5658	AT5G03545	1
miR5658	AT1G73500	1
miR5658	AT4G36870	1
miR5658	AT2G39710	1
miR5658	AT1G79510	1
miR5658	AT5G06230	1
miR5658	AT5G61590	1
miR5658	AT2G27770	1
miR5658	AT5G13640	1
miR5658	AT1G78270	1
miR5658	AT5G49100	1
miR5658	AT1G62760	1
miR5658	AT5G49690	1
miR5658	AT5G64040	1
miR5658	AT1G26208	1
miR5658	AT1G80780	1
miR5658	AT5G50240	1
miR5658	AT5G19120	1
miR5658	AT1G54700	1
miR5658	AT3G21760	1
miR5658	AT3G46900	1
miR5658	AT1G69690	1
miR5658	AT3G06260	1
miR5658	AT3G15095	1
miR5658	AT2G01570	1
miR5658	AT5G57000	1
miR5661	AT4G19080	1
miR5661	AT4G19090	1
miR5661	AT5G45460	1
miR5661	AT5G45480	1
miR5661	AT5G45470	1
miR5995b	AT2G23610	1
miR5995b	AT2G23550	1
miR5998a	AT1G71910	1
miR5998b	AT1G71910	1
miR824	AT5G01715	1
miR826a	AT4G03038	1
miR826b	AT4G03038	1
miR829	AT2G07682	1
miR837	AT2G28710	1
miR838	AT5G20110	1
miR838	AT1G62480	1
miR838	AT3G47070	1
miR841a	AT4G04408	1
miR841a	AT4G13570	1
miR841b	AT4G04408	1
miR841b	AT2G38810	1
miR845a	AT2G07682	1
miR856	AT5G41610	1
miR863	AT4G13495	1
miR156a	AT3G44590	1
miR156a	AT3G12670	1
miR156b	AT3G12670	1
miR156d	AT4G15630	1
miR156d	AT5G44020	1
miR156d	AT3G02760	1
miR156d	AT5G47840	1
miR156h	AT3G28860	1
miR156h	AT5G38610	1
miR156h	AT5G08620	1
miR156i	AT1G35516	1
miR156i	AT1G26620	1
miR156i	AT5G38610	1
miR156j	AT5G38610	1
miR156j	AT5G08620	1
miR157a	AT2G45990	1
miR157a	AT5G38610	1
miR157a	AT5G08620	1
miR157b	AT2G45990	1
miR157b	AT5G38610	1
miR157b	AT5G08620	1
miR157c	AT1G01620	1
miR157c	AT2G45990	1
miR157c	AT5G38610	1
miR157c	AT5G08620	1
miR157d	AT5G38610	1
miR157d	AT5G08620	1
miR158a	AT4G26120	1
miR161	AT1G63130	1
miR161	AT3G23890	1
miR162a	AT2G45850	1
miR162a	AT5G64430	1
miR162b	AT2G45850	1
miR162b	AT5G64430	1
miR164c	AT1G03360	1
miR166e	AT3G26400	1
miR166e	AT1G78420	1
miR167a	AT3G61310	1
miR167a	AT3G06868	1
miR167a	AT2G23520	1
miR167b	AT3G61310	1
miR167b	AT3G06868	1
miR167c	AT5G13820	1
miR167c	AT3G06868	1
miR167d	AT3G61310	1
miR167d	AT3G06868	1
miR168a	AT1G48410	1
miR168b	AT1G48410	1
miR169d	AT2G39210	1
miR169d	AT1G80770	1
miR169d	AT1G68560	1
miR169e	AT2G39210	1
miR169e	AT1G80770	1
miR169e	AT1G68560	1
miR169f	AT2G39210	1
miR169f	AT1G80770	1
miR169f	AT1G68560	1
miR169g	AT2G39210	1
miR169g	AT1G80770	1
miR169g	AT1G68560	1
miR169h	AT3G19540	1
miR169i	AT3G19540	1
miR169j	AT3G19540	1
miR169k	AT3G19540	1
miR169l	AT3G19540	1
miR169m	AT3G19540	1
miR169n	AT3G19540	1
miR170	AT3G55410	1
miR171a	AT3G05530	1
miR172a	AT1G32340	1
miR172a	AT2G17520	1
miR172b	AT1G32340	1
miR172b	AT2G17520	1
miR172c	AT1G32340	1
miR172c	AT2G17520	1
miR172d	AT1G32340	1
miR172d	AT2G05710	1
miR172d	AT3G23810	1
miR172d	AT2G17520	1
miR172e	AT1G32340	1
miR173	AT5G62620	1
miR1886	AT1G08760	1
miR1886	AT3G13430	1
miR1888a	AT1G11720	1
miR2112	AT5G09730	1
miR2933a	AT1G58235	1
miR2933b	AT1G58235	1
miR2934	AT4G19050	1
miR2936	AT5G52940	1
miR2937	AT1G77145	1
miR2938	AT4G08900	1
miR2938	AT4G17970	1
miR319b	AT3G66658	1
miR3440b	AT1G57820	1
miR391	AT4G29900	1
miR394a	AT5G64552	1
miR394b	AT5G64552	1
miR395a	AT5G13630	1
miR395a	AT5G10180	1
miR395b	AT5G13630	1
miR395b	AT5G10180	1
miR395c	AT5G13630	1
miR395c	AT5G10180	1
miR395d	AT5G13630	1
miR395d	AT5G10180	1
miR395e	AT5G13630	1
miR395e	AT5G10180	1
miR395f	AT5G13630	1
miR395f	AT5G10180	1
miR396a	AT5G01370	1
miR396b	AT5G01370	1
miR398a	AT5G06120	1
miR399c	AT5G36930	1
miR399e	AT5G43280	1
miR402	AT4G34060	1
miR403	AT1G31280	1
miR405a	AT3G28480	1
miR405a	AT1G56510	1
miR405b	AT3G28480	1
miR405b	AT1G56510	1
miR405d	AT3G28480	1
miR405d	AT1G56510	1
miR413	AT1G61420	1
miR413	AT3G17470	1
miR413	AT4G16970	1
miR414	AT4G17100	1
miR414	AT2G29620	1
miR414	AT5G04810	1
miR414	AT3G13229	1
miR414	AT2G16600	1
miR414	AT5G62630	1
miR414	AT5G39850	1
miR414	AT5G13850	1
miR414	AT5G22310	1
miR414	AT3G52230	1
miR414	AT4G38950	1
miR414	AT5G44200	1
miR414	AT3G59940	1
miR414	AT4G31210	1
miR418	AT1G26580	1
miR419	AT3G13690	1
miR4221	AT1G69740	1
miR4221	AT1G76160	1
miR4239	AT4G25170	1
miR4239	AT3G43610	1
miR4243	AT2G18780	1
miR4243	AT1G77720	1
miR4245	AT5G10820	1
miR447c	AT1G68140	1
miR447c	AT5G66760	1
miR472	AT1G61300	1
miR472	AT4G14610	1
miR5014a	AT4G29490	1
miR5019	AT4G21380	1
miR5020a	AT3G28540	1
miR5020a	AT5G09840	1
miR5020c	AT4G13120	1
miR5020c	AT4G15540	1
miR5021	AT5G28050	1
miR5021	AT5G27490	1
miR5021	AT3G22150	1
miR5021	AT5G66310	1
miR5021	AT2G20240	1
miR5021	AT3G27390	1
miR5021	AT5G04920	1
miR5021	AT3G61780	1
miR5021	AT4G16146	1
miR5026	AT4G16660	1
miR5029	AT2G30070	1
miR5029	AT5G20270	1
miR5630a	AT4G09010	1
miR5630b	AT4G09010	1
miR5631	AT5G20960	1
miR5632	AT3G51990	1
miR5638a	AT5G02010	1
miR5641	AT3G03140	1
miR5643a	AT2G41220	1
miR5643a	AT1G45130	1
miR5643b	AT2G41220	1
miR5643b	AT1G45130	1
miR5647	AT1G66880	1
miR5648	AT4G15270	1
miR5648	AT4G15280	1
miR5653	AT3G17770	1
miR5654	AT1G20610	1
miR5658	AT2G29620	1
miR5658	AT5G03330	1
miR5658	AT1G16860	1
miR5658	AT5G57050	1
miR5658	AT4G11220	1
miR5658	AT1G15710	1
miR5658	AT3G56320	1
miR5658	AT1G54740	1
miR5658	AT5G38220	1
miR5658	AT5G16170	1
miR5658	AT5G56190	1
miR5658	AT4G34390	1
miR5658	AT5G24030	1
miR5658	AT1G25450	1
miR5660	AT5G11160	1
miR5661	AT5G43780	1
miR5663	AT1G24140	1
miR5663	AT3G56450	1
miR5666	AT1G67070	1
miR5997	AT5G20970	1
miR5999	AT3G63280	1
miR773a	AT1G35660	1
miR773b	AT1G70885	1
miR773b	AT1G79530	1
miR773b	AT4G30190	1
miR775	AT1G53290	1
miR776	AT5G45840	1
miR779	AT3G52290	1
miR780.1	AT4G23010	1
miR781a	AT2G47000	1
miR781b	AT2G47000	1
miR8121	AT5G47240	1
miR8169	AT5G23530	1
miR825	AT2G47030	1
miR828	AT1G74260	1
miR829	AT4G20140	1
miR829	AT4G02060	1
miR830	AT4G17260	1
miR830	AT3G45850	1
miR831	AT1G20330	1
miR831	AT1G23400	1
miR831	AT4G14270	1
miR831	AT5G52040	1
miR832	AT3G10250	1
miR834	AT4G17550	1
miR835	AT5G43310	1
miR835	AT3G13060	1
miR836	AT2G40360	1
miR838	AT1G70470	1
miR838	AT1G04220	1
miR838	AT5G58960	1
miR838	AT4G01080	1
miR838	AT5G41960	1
miR838	AT3G08600	1
miR838	AT5G63350	1
miR838	AT2G22010	1
miR840	AT4G18780	1
miR841a	AT2G38810	1
miR841b	AT1G61500	1
miR842	AT3G43610	1
miR842	AT2G27860	1
miR843	AT1G12480	1
miR851	AT1G74055	1
miR852	AT5G62670	1
miR852	AT3G62980	1
miR854a	AT1G50732	1
miR854a	AT1G27300	1
miR854a	AT4G00200	1
miR854b	AT1G50732	1
miR854b	AT1G27300	1
miR854b	AT4G00200	1
miR854c	AT1G50732	1
miR854c	AT1G27300	1
miR854c	AT4G00200	1
miR854d	AT1G50732	1
miR854d	AT1G27300	1
miR854d	AT4G00200	1
miR854e	AT1G50732	1
miR854e	AT1G27300	1
miR854e	AT4G00200	1
miR855	AT3G18490	1
miR856	AT1G11200	1
miR858a	AT1G17760	1
miR858b	AT5G05800	1
miR859	AT3G26580	1
miR862	AT2G20340	1
miR865	AT5G07140	1
miR865	AT1G07320	1
miR866	AT4G02110	1
miR866	AT5G48600	1
miR869.1	AT5G56590	1
