# Supplementary material for: Dynamic modeling of transcriptional gene regulatory network uncovers distinct pathways during the onset of Arabidopsis leaf senescence
Source: NPJ Syst Biol Appl. 2018 Aug 31;4:35. doi: 10.1038/s41540-018-0071-2 (PMC6119185; doi:10.1038/s41540-018-0071-2)
Supplement: Supplementary file 6 — Table S5 [file 41540_2018_71_MOESM6_ESM.xlsx]

## Sheet: Table S5
Table S5	Reconstruction of Senescence Responsive Dynamic Regulatory Events
Sheet1	SMARTS path names in SCENT
Sheet2	TF Sets and miRNAs in SCENT
Sheet3	SMARTS path names in antisense transcripts
Sheet4	TF Sets and miRNAs in antisense transcripts

## Sheet: SMARTS path in SCENT
Path Number	Path Names
1	cytosolic ribosome, cytosolic part, ribosome
2	photosystem, thylakoid part, photosynthesis
3	S-glycoside biosynthetic process, glycosinolate biosynthetic process, glucosinolate biosynthetic process
4	apoplast, external encapsulating structure, cell wall
5	cytosolic ribosome, structural constituent of ribosomes, cytosolic part
6	toxin catabolic process, secondary metabolic catabolic process, toxin metabolic process
7	chloroplast thylakoid, plastid thylakoid, thylakoid
8	protein modification by small protein removal, protein modification by small protein conjugation, protein ubiquitination
9	plastid, chloroplast, plastid part
10	peroxisome, microbody, protein modification
11	S-glycoside biosynthetic process, glycosinolate biosynthetic process, glucosinolate biosynthetic process
12	external encapsulating structure, cell wall, apoplast
13	response to chitin, response to organonitrogen compound, response to nitrogen compound
14	plastid part, chloroplast part,plastid
15	pectinesterase inhibitor activity, enzyme inhibitor activity, cellular response to hypoxia
16	response to biotic stimulus, response to external biotic stimulus, response to other organism
17	plastid part, chloroplast part, chloroplast
18	nucleus, vesicular-mediated transport, intracellular
19	chloroplast part, plastid part, plastid envalope
20	cytoplasmic part, cytoplasm, RNA modification
21	external encapsulating structure, pectin catabolic process, cell wall organization
22	nucleus, purine ribonucleoside triphosphate biosynthetic process, ribonucleotide binding
23	response to biotic stimulus, response to external biotic stimulus, response to other organism
24	response to auxin, regulation of growth, auxin-activated signaling process
25	S-glycoside biosynthetic process, glycosinolate biosynthetic process, glucosinolate biosynthetic process
26	response to stress, response to external stimulus, response to acid chemical
27	cell cycle, DNA unwinding involved in DNA replication, DNA-dependent ATPase activity
28	cytosolic ribosome, cytosolic part, ribosomal subunit
29	S-glycoside biosynthetic process, glycosinolate biosynthetic process, glucosinolate biosynthetic process
30	peroxisome, microbody, cellular catabolic process
31	response to nutrient levels, cellular response to nutrient levels, CCAAT-binding factor complex
32	response to external biotic stimulus, response to other organism, response to external stimulus
33	microtubule motor activity, motor activity, plastid nucleoid
34	cytosolic ribosome, cytosolic part, ribosomal subunit
35	thylakoid, chloroplast thylakoid, plastid thylakoid
36	carbohydrate biosynthetic process, cellular polysaccharide biosynthetic process, plastid inner membrane
37	nucleus, respiratory electron transport chain, ATP synthesis coupled electron transport chain
38	response to external biotic stimulus, response to other organism, response to biotic stimulus
39	peptidyl-serine phosphorylation, peptidyl-serine modification, helicase activity
40	pectinesterase inhibitor activity, enzyme inhibitor activity, O-acyltransferase activity
41	apoplast, external encapsulating structure, cell wall
42	anchored component of membrane, cell wall organization or biogenesis, wax biosynthetic process

## Sheet: TF sets and miRs in SCENT
TF Set 1 and miRNAs	TF Set 2	TF Set 3 and miRNAs	TF Set 4	TF Set 5	TF Set 6 and miRNA	TF Set 7 and miRNA	TF Set 8	TF Set 9	TF set 10	TF set 11	TF Set 12	TF Set 13	TF Set 14	TF Set 15	TF Set 16	TF Set 17	TF Set 18
AT2G01060	AT1G02230	AT1G01060	AT1G01060	AT3G10500	AT1G01720	AT5G06100	AT3G10490	AT1G01720	AT1G01060	AT1G01720	AT1G18330	AT1G21000	AT1G55110	AT1G08320	AT1G08320	AT1G02230	AT1G53910
AT1G01060	AT1G03840	AT1G01720	AT1G02230	AT3G10800	AT1G02230	AT3G61890	AT3G10500	AT1G02230	AT1G08320	AT1G34190	AT1G22070	AT1G34180	AT1G77920	AT1G22590	AT1G22590	AT1G08320	AT1G59640
AT1G01720	AT1G06180	AT1G02230	AT1G18330	AT3G23240	AT1G03840	AT3G10480	AT3G11020	AT1G06180	AT1G18330	AT1G43700	AT1G29160	AT1G55110	AT3G45610	AT1G26220	AT1G34180	AT2G32460	AT2G33480
AT1G02230	AT1G08320	AT1G03840	AT1G21000	AT3G45610	AT1G06180	AT3G10490	AT3G23240	AT1G08320	AT1G21000	AT1G46768	AT1G32870	AT1G76590	AT3G50060	AT1G33240	AT1G46768	AT2G38340	AT3G10500
AT1G03840	AT1G22590	AT1G06180	AT1G26220	AT3G50060	AT1G08320	AT3G10500	AT3G50260	AT1G16530	AT1G22070	AT1G55110	AT1G34190	AT2G18380		AT1G47655	AT1G52890	AT2G40340	AT3G23240
AT1G06180	AT1G34180	AT1G08320	AT1G29160	AT3G50260	AT1G26220	AT3G10800	AT4G00940	AT1G33420	AT1G29160	AT1G59640	AT1G46768	AT2G20400		AT1G49010	AT1G53910	AT2G46680	AT4G32800
AT1G08320	AT1G46768	AT1G08620	AT1G32870	AT4G14770	AT1G34180	AT3G11440	AT4G32800	AT1G34180	AT1G32870	AT1G77920	AT1G53910	AT2G35940		AT1G53910	AT1G59640	AT3G04070
AT1G13260	AT1G49010	AT1G21000	AT1G33240	AT4G32800	AT1G43160	AT3G15500	AT5G18270	AT1G43160	AT1G33240	AT2G18380	AT1G55110	AT2G43000		AT1G59640	AT1G62300
AT1G18330	AT1G53910	AT1G22070	AT1G34180	AT2G18380	AT1G46768	AT4G04890	AT2G38340	AT1G46768	AT1G33420	AT2G20400	AT1G69310	AT3G15510		AT1G71520	AT1G66600
AT1G21000	AT1G59640	AT1G22590	AT1G34190	AT2G22430	AT1G47655	AT5G11260	AT2G40340	AT1G52890	AT1G34190	AT3G04060	AT1G69570	AT3G20770		AT2G22430	AT2G43000
AT1G22070	AT2G24430	AT1G26220	AT1G46768	AT2G30250	AT1G49010	AT5G13180	AT2G43000	AT1G53910	AT1G46768	AT3G10480	AT1G77920	AT3G22170		AT2G38340	AT2G46270
AT1G22590	AT2G33480	AT1G28470	AT1G49010	AT2G33480	AT1G52890	AT2G18300	AT2G46270	AT1G59640	AT1G49010	AT3G10490	AT2G20400	AT4G01540		AT2G40340	AT2G46680
AT1G22640	AT2G43000	AT1G32870	AT1G53910	AT2G43000	AT1G53910	AT2G20400	AT2G46680	AT1G62300	AT1G53910	AT3G11020	AT2G22430	AT5G13180		AT2G46680	AT3G04070
AT1G26220	AT2G46270	AT1G33240	AT1G55110	AT2G46270	AT1G59640	AT2G24260	AT3G04060	AT1G69310	AT1G55110	AT3G13810	AT2G46680			AT3G02380	AT3G10500
AT1G29160	AT2G46680	AT1G34180	AT1G69490	AT2G46680	AT1G62300	AT2G24430	AT3G06740	AT1G77920	AT1G62300	AT3G45610	AT3G04060			AT3G04070	AT3G10800
AT1G32870	AT3G01970	AT1G34190	AT1G69570	AT3G01970	AT1G69570	AT2G33710	AT3G10480	AT2G16720	AT1G69310	AT3G50060	AT3G10480			AT3G10500	AT3G15500
AT1G33240	AT3G10500	AT1G43160	AT1G76590	AT1G02230	AT1G76590	AT2G38340	AT1G01720	AT2G24430	AT1G76590	AT3G50260	AT3G10490			AT3G15500	AT3G23240
AT1G34180	AT3G10800	AT1G43700	AT1G77920	AT1G08320	AT1G77920	AT2G40340	AT1G02230	AT2G25000	AT1G77920	AT4G14770	AT3G10500			AT4G04890	AT3G50260
AT1G34190	AT3G23240	AT1G46768	AT2G01060	AT1G34180	AT2G24430	AT2G46270	AT1G08320	AT2G30250	AT2G16720	AT5G39610	AT3G10800			AT4G18170
AT1G35560	AT3G50260	AT1G47655	AT2G16720	AT1G34190	AT2G25000	AT2G46680	AT1G34180	AT2G32460	AT2G18300		AT3G11440
AT1G43160	AT4G18890	AT1G49010	AT2G20400	AT1G46768	AT2G30250	AT3G01470	AT1G49010	AT2G33480	AT2G20400		AT3G13810
AT1G43700	AT4G32800	AT1G52890	AT2G22430	AT1G53910	AT2G32460	AT3G02380	AT1G53910	AT2G38340	AT2G22430		AT3G15500
AT1G47655	AT5G18270	AT1G53910	AT2G30250	AT1G55110	AT2G33710	AT3G04060	AT1G59640	AT2G40740	AT2G30250		AT5G13180
AT1G49010		AT1G55110	AT2G35940	AT1G59640	AT2G40340	AT3G06490	AT1G77920	AT2G43000	AT2G35940
AT1G52880		AT1G59640	AT2G44940	AT1G77920	AT2G40740	AT1G08320		AT2G46270	AT2G44940
AT1G52890		AT1G62300	AT2G45660		AT2G43000	AT1G22590		AT2G46680	AT2G45190
AT1G53910		AT1G69310	AT2G46270		AT2G46270	AT1G26220		AT3G01970	AT2G45660
AT1G55110		AT1G69490	AT2G46680		AT2G46680	AT1G32870		AT3G04060	AT2G46270
AT1G59640		AT1G69570	AT3G01970		AT3G01970	AT1G33240		AT3G04070	AT2G46680
AT1G62300		AT1G71520	AT3G04060		AT3G04060	AT1G34190		AT3G06490	AT3G04060
AT1G69310		AT1G77920	AT3G06490		AT3G04070	AT1G46768		AT3G10480	AT3G10480
AT1G69570		AT1G78280	AT3G10113		AT3G06740	AT1G47655		AT3G10490	AT3G10490
AT1G71520		AT2G02450	AT3G10480		AT3G10480	AT1G49010		AT3G10500	AT3G10500
AT1G72360		AT2G18300	AT3G10500		AT3G10490	AT1G53910		AT3G10800	AT3G10800
AT1G76590		AT2G20400	AT3G10800		AT3G10500	AT1G62300		AT3G15500	AT3G11440
AT1G77920		AT2G22430	AT3G11440		AT3G10800	AT1G69570		AT3G23240	AT3G12910
AT2G02080		AT2G24430	AT3G12910		AT3G11020	AT1G71520		AT3G50260	AT3G13810
AT2G02450		AT2G25000	AT3G13810		AT3G15500	AT1G77920		AT4G00940	AT3G15500
AT2G16720		AT2G32460	AT3G15500		AT3G23240	miR5658		AT4G01720	AT3G15510
AT2G18380		AT2G33480	AT3G15510		AT3G50260			AT4G16110	AT3G22170
AT2G20400		AT2G35940	AT3G22170		AT3G61890			AT4G18890	AT4G01540
AT2G20570		AT2G38340	AT3G22780		AT4G00940			AT4G22070	AT4G14770
AT2G22430		AT2G40340	AT3G50260		AT4G32800			AT4G29230	AT5G13180
AT2G24260		AT2G40740	AT4G14770		AT5G08330			AT4G32800	AT5G25190
AT2G24430		AT2G42280	AT4G17460		AT5G11260			AT5G07680
AT2G25000		AT2G43000	AT5G04760		AT5G13180			AT5G08630
AT2G32460		AT2G45190	AT5G11060		miR838			AT5G18270
AT2G33480		AT2G46270	AT5G13180
AT2G33710		AT2G46680
AT2G35940		AT3G01470
AT2G38340		AT3G01970
AT2G40260		AT3G02380
AT2G40340		AT3G04030
AT2G40740		AT3G04060
AT2G43000		AT3G04070
AT2G44940		AT3G06490
AT2G45660		AT3G10490
AT2G46270		AT3G10500
AT2G46680		AT3G10800
AT3G01970		AT3G11020
AT3G04060		AT3G11440
AT3G04070		AT3G13810
AT3G06490		AT3G15500
AT3G06740		AT3G15510
AT3G10113		AT3G20770
AT3G10480		AT3G22170
AT3G10500		AT3G23240
AT3G10800		AT3G50260
AT3G11020		AT3G51080
AT3G11440		AT3G60030
AT3G12910		AT4G01540
AT3G13810		AT4G01720
AT3G15500		AT4G04890
AT3G15510		AT4G29230
AT3G22780		AT4G32800
AT3G23240		AT5G13080
AT3G27010		AT5G13180
AT3G45610		AT5G18270
AT3G46590		miR156d
AT3G50060		miR167a
AT3G50260		miR167b
AT3G50750		miR167d
AT4G00940		miR172a
AT4G01280		miR172c
AT4G04890		miR172d
AT4G05100
AT4G14770
AT4G17460
AT4G18170
AT4G28140
AT4G29230
AT4G32800
AT4G39780
AT5G06100
AT5G07100
AT5G07680
AT5G08330
AT5G11260
AT5G13080
AT5G13180
AT5G15850
AT5G18270
AT5G39610
AT5G61270
AT5G62940
miR162a
miR162b
miR4221
miR773b

## Sheet: SMARTS paths in ASCENT 
Path Number	Path Name
P1	Glucosinolate metabolic process, glycosinolate metabolic process and S-glycoside metabolic process.
P2	Carboxylic acid metabolic process, protein autophosphorylation, intracellular signal transduction.
P3	Photosystem II stabilization, peptidyl-threonine modification, peptidyl-threonine phosphorylation.
P4	protein complex,photosynthesis, carboxylic ester hydrolases.
P5	protein autophosphorylation, intracellular signal transduction, protein serine/threonine kinase.
P6	alpha-amino acid metabolic process, transferase activity, transferring glycosyl groups, cellular amino acid metabolic process.
P7	peptidyl-threonine modification, shoot system morphogenesis, peptidyl-threonine phosohorylation.
P8	cytosolic part, cytosolic ribosome, cellular nitrogen compound biosysnthesis process.
P9	UDP-glycosyltransferase activity, meristem development, response to oxidative stress.
P10	thylakoid part, chloroplast thylakoid membrane, plastid thylakoid membrane.
P11	nulceobase-containing compound metabolic process, cellular nitrogen compound biosynthesis process, organic cyclic compound biosynthetic process.
P12	photosynthesis, plastid stroma, chloroplast stroma.
P13	alpha-amino acid metabolic process,carboxylic acid metabbolic process, cellular amino acid metabolic process.
P14	chloroplast envelope, plastid envelope, envelope.
P15	ribosome biogenesis, ribonuleoprotein complex biogensis, non-membrane-bounded organelle.
P16	photosynthesis, thylakoid membrane, photosynthetic membrane.
P17	nucleus, intracellular membrane-bounded organelle.
P18	phosphotransferase activity, phosphorylation, monocarboxylic acid metabolic process.
P19	defense response, response to bacterium, carbohydrate derivative binding.
P20	photosystem, photosystem I, thylakoid.
P21	response to osmotic stress, response to temperature stimulation, macromolecule modification.
P22	response to oxidative stress, regulation of response to stimulus, UDP-glycosyltransferase activity.

## Sheet: TF sets and miRs in ASCENT
TF Set 1 and miRNAs	TF Set 2	TF Set 3 and miRNA	TF Set 4	TF set 5 and miRNA	TF Set 6	TF Set 7 and miRNA	TF Set 8 and miRNA	TF Set 9 and miRNA	TF set 10	TF set 11
AT1G19210	AT1G24260	AT1G46768	AT1G29160	AT1G71520	AT1G06850	AT1G08810	AT1G16530	AT1G25550	AT1G73870	AT1G71520
AT1G24260	AT1G25560	AT3G60390	AT1G45768	AT2G33480	AT2G40620	AT1G21000	AT1G21000	AT1G46768	AT2G28200	AT3G24520
AT1G26220	AT1G68840	AT5G11260	AT1G46768	AT2G46590	AT2G46590	AT1G74480	AT1G76590	miR5021	AT2G42150	AT3G58710
AT1G32150	AT1G74480	AT5G41920	AT1G49560	AT4G16750	AT3G16280	AT1G76590	AT1G79960		AT2G46670	AT4G16750
AT1G33240	AT2G37650	miR414	AT1G51700	AT4G27310	AT3G24520	AT2G16720	AT3G02380		AT3G01140	AT5G26170
AT1G33760	AT2G43010		AT1G77200	AT5G41920	AT3G60390	miR838	AT3G51470		AT5G04240
AT1G53170	AT3G47500		AT1G78700	AT5G67300	AT5G11260		AT3G52540		AT5G15850
AT1G69010	AT5G13180		AT1G79700	miR5021	AT5G13790		AT3G62090		AT5G42520
AT2G33710	AT5G13790		AT2G02070				AT4G14860		AT5G43170
AT2G36270	AT5G16560		AT2G35940				AT4G27310		AT5G52600
AT2G42150	AT5G41920		AT2G36270				AT4G37540		AT5G58340
AT2G46270	miR5661		AT2G45410				AT5G04820		miR5021
AT2G46680			AT3G12130				AT5G61850
AT3G12250			AT3G55370				AT5G67420
AT3G12720			AT3G56850				AT4G00940
AT3G13810			AT4G11660				AT5G62430
AT3G15500			AT4G21040				AT1G25560
AT3G24500			AT4G21080				AT2G32030
AT3G47500			AT4G36780				AT4G37730
AT3G56850			AT4G36870				AT5G22240
AT4G34590			AT4G37260				AT1G26220
AT5G05090			AT4G38000				miR5021
AT5G13180			AT4G40060
AT5G13790			AT5G06100
AT5G15830			AT5G11060
AT5G41920			AT5G41315
AT5G57180			AT5G56110
AT5G58340			AT5G60850
miR393a
miR393b
miR838
