# Supplementary material for: Dynamic modeling of transcriptional gene regulatory network uncovers distinct pathways during the onset of Arabidopsis leaf senescence
Source: NPJ Syst Biol Appl. 2018 Aug 31;4:35. doi: 10.1038/s41540-018-0071-2 (PMC6119185; doi:10.1038/s41540-018-0071-2)
Supplement: Supplementary file 7 — Table S6 [file 41540_2018_71_MOESM7_ESM.xlsx]

## Sheet: TABLE S6
Table S6	Senescence co-expressed Gene Regulatory Network Simulation
Sheet1	ANAC046
Sheet2	AT1G71520
Sheet3	MYB77
Sheet4	ANAC055

## Sheet: ANAC046
Senescence co-expressed Gene Regulatory Network Simulation for ANAC046
TIME	ANAC046	AT3G08740	DG238	AT3G25597	LTA2	AT3G27700	UMAMIT45	ACX4	ATG18a	AT4G25690	AT4G27720	AT4G30630	AT4G31410	AT5G05110	AT5G09630	NIK1	EMB1241	HUA2	AT5G54860	AT5G61530	TGA1	CYP86A2	AT4G39270	FTSHI1	AT4G16155	CAX7	AT5G40690
0	1	0	0	0	0	0	0	0	0	0	0	0	0	0	0	0	0	0	0	0	0	0	0	0	0	0	0
0.33	0.716564	0.280224	0.280224	0.280224	0.280224	0.280224	0.280224	0.280224	0.280224	0.280224	0.280224	0.280224	0.280224	0.280224	0.280224	0.280224	0.280224	0.280224	5.4547e-07	0.0233758	0.0528802	0.0177839	0.00468164	0.000184085	0.186049	0.185435	4.40804e-05
0.66	0.513464	0.462738	0.5	0.462738	0.462738	0.462738	0.462738	0.462738	0.462738	0.462738	0.462738	0.462738	0.43	0.462738	0.462738	0.462738	0.462738	0.462738	5.76151e-06	0.145299	0.190639	0.0861603	0.0192201	0.00238811	0.286282	0.314559	0.000393347
1	0.367929	0.538934	0.538934	0.56	0.538934	0.538934	0.538934	0.538934	0.538934	0.538934	0.538934	0.538934	0.538934	0.5	0.538934	0.538934	0.538934	0.538934	2.42921e-05	0.306446	0.306459	0.169841	0.035842	0.00979469	0.314161	0.380173	0.00115426
1.33	0.263645	0.508662	0.508662	0.508662	0.53	0.508662	0.508662	0.508662	0.508662	0.508662	0.508662	0.508662	0.508662	0.508662	0.45	0.508662	0.508662	0.508662	6.04046e-05	0.436007	0.36599	0.231028	0.0462578	0.0213715	0.292048	0.385615	0.00206139
1.66	0.188918	0.421857	0.421857	0.421857	0.421857	0.45	0.421857	0.421857	0.421857	0.421857	0.421857	0.421857	0.421857	0.421857	0.421857	0.35	0.421857	0.421857	0.000108731	0.508572	0.368894	0.255023	0.0488306	0.0310802	0.246565	0.347708	0.0027879
2	0.135372	0.328102	0.328102	0.328102	0.328102	0.328102	0.328102	0.35	0.328102	0.328102	0.328102	0.328102	0.328102	0.328102	0.328102	0.328102	0.28	0.328102	0.00015876	0.513238	0.331714	0.244884	0.0458706	0.0353096	0.196938	0.289895	0.00318903
2.33	0.0970027	0.247603	0.247603	0.247603	0.247603	0.247603	0.247603	0.247603	0.247603	0.27	0.247603	0.247603	0.247603	0.247603	0.247603	0.247603	0.247603	0.247603	0.000201228	0.459653	0.276581	0.21394	0.0401613	0.0346508	0.152395	0.230208	0.00328129
2.66	0.0695086	0.184072	0.184072	0.184072	0.184072	0.184072	0.184072	0.184072	0.184072	0.184072	0.22	0.184072	0.184072	0.184072	0.184072	0.184072	0.184072	0.184072	0.000230942	0.378247	0.220001	0.175847	0.0336505	0.0311665	0.115768	0.177565	0.00314792
3	0.0498074	0.135735	0.135735	0.135735	0.135735	0.135735	0.135735	0.135735	0.135735	0.135735	0.135735	0.15	0.135735	0.135735	0.135735	0.135735	0.135735	0.135735	0.000246596	0.295984	0.17008	0.139167	0.0274051	0.0265816	0.086966	0.134593	0.00287774
3.33	0.0356902	0.0996166	0.0996166	0.0996166	0.0996166	0.0996166	0.0996166	0.0996166	0.0996166	0.0996166	0.0996166	0.0996166	0.0996166	0.0996166	0.0996166	0.0996166	0.0996166	0.0996166	0.000249463	0.22527	0.129235	0.107599	0.0218981	0.0219226	0.0648703	0.100935	0.00254143
3.66	0.0255743	0.0728917	0.0728917	0.0728917	0.0728917	0.0728917	0.0728917	0.0728917	0.0728917	0.0728917	0.0728917	0.0728917	0.0728917	0.0728917	0.0728917	0.0728917	0.0728917	0.0728917	0.000242094	0.168823	0.0971507	0.0819861	0.0172686	0.0176854	0.0481646	0.0751809	0.00218775
4	0.0183256	0.0532318	0.0532318	0.0532318	0.0532318	0.0532318	0.0532318	0.0532318	0.0532318	0.0532318	0.0532318	0.0532318	0.0532318	0.0532318	0.0532318	0.0532318	0.0532318	0.0532318	0.000227384	0.125394	0.0725321	0.0618868	0.0134902	0.0140534	0.0356482	0.0557489	0.00184687
4.33	0.0131315	0.0388218	0.0388218	0.0388218	0.0388218	0.0388218	0.0388218	0.0388218	0.0388218	0.0388218	0.0388218	0.0388218	0.0388218	0.0388218	0.0388218	0.0388218	0.0388218	0.0388218	0.00020803	0.0926315	0.0539072	0.0464258	0.0104655	0.0110484	0.0263257	0.0412145	0.00153543
4.66	0.00940953	0.028285	0.028285	0.028285	0.028285	0.028285	0.028285	0.028285	0.028285	0.028285	0.028285	0.028285	0.028285	0.028285	0.028285	0.028285	0.028285	0.028285	0.000186279	0.0681936	0.0399418	0.0346804	0.00807629	0.00861805	0.0194097	0.030405	0.00126092
5	0.00674253	0.020593	0.020593	0.020593	0.020593	0.020593	0.020593	0.020593	0.020593	0.020593	0.020593	0.020593	0.020593	0.020593	0.020593	0.020593	0.020593	0.020593	0.000163851	0.0500894	0.029531	0.02583	0.00620697	0.00668247	0.0142933	0.0223966	0.00102513
5.33	0.00483145	0.0149845	0.0149845	0.0149845	0.0149845	0.0149845	0.0149845	0.0149845	0.0149845	0.0149845	0.0149845	0.0149845	0.0149845	0.0149845	0.0149845	0.0149845	0.0149845	0.0149845	0.000141973	0.0367355	0.0218006	0.0191974	0.00475465	0.00515769	0.0105157	0.0164791	0.00082646
5.66	0.00346204	0.0108985	0.0108985	0.0108985	0.0108985	0.0108985	0.0108985	0.0108985	0.0108985	0.0108985	0.0108985	0.0108985	0.0108985	0.0108985	0.0108985	0.0108985	0.0108985	0.0108985	0.000121448	0.0269134	0.0160759	0.0142458	0.00363231	0.00396612	0.00773075	0.0121148	0.000661571
6	0.00248078	0.00792379	0.00792379	0.00792379	0.00792379	0.00792379	0.00792379	0.00792379	0.00792379	0.00792379	0.00792379	0.00792379	0.00792379	0.00792379	0.00792379	0.00792379	0.00792379	0.00792379	0.000102747	0.0197031	0.0118447	0.010559	0.00276861	0.00304058	0.00567993	0.00890057	0.000526351
6.33	0.00177763	0.00575921	0.00575921	0.00575921	0.00575921	0.00575921	0.00575921	0.00575921	0.00575921	0.00575921	0.00575921	0.00575921	0.00575921	0.00575921	0.00575921	0.00575921	0.00575921	0.00575921	8.60919e-05	0.0144169	0.00872174	0.00781931	0.00210617	0.00232509	0.00417103	0.0065357	0.000416545
6.66	0.00127379	0.00418479	0.00418479	0.00418479	0.00418479	0.00418479	0.00418479	0.00418479	0.00418479	0.00418479	0.00418479	0.00418479	0.00418479	0.00418479	0.00418479	0.00418479	0.00418479	0.00418479	7.15279e-05	0.0105451	0.00641901	0.00578639	0.00159949	0.00177409	0.00306163	0.00479712	0.000328106
7	0.00091275	0.00304004	0.00304004	0.00304004	0.00304004	0.00304004	0.00304004	0.00304004	0.00304004	0.00304004	0.00304004	0.00304004	0.00304004	0.00304004	0.00304004	0.00304004	0.00304004	0.00304004	5.89831e-05	0.00771104	0.00472239	0.00427957	0.00121285	0.00135109	0.00224644	0.00351975	0.00025737
7.33	0.000654044	0.00220794	0.00220794	0.00220794	0.00220794	0.00220794	0.00220794	0.00220794	0.00220794	0.00220794	0.00220794	0.00220794	0.00220794	0.00220794	0.00220794	0.00220794	0.00220794	0.00220794	4.83138e-05	0.00563754	0.00347308	0.00316363	0.000918408	0.0010272	0.00164773	0.00258172	0.000201132
7.66	0.000468664	0.00160327	0.00160327	0.00160327	0.00160327	0.00160327	0.00160327	0.00160327	0.00160327	0.00160327	0.00160327	0.00160327	0.00160327	0.00160327	0.00160327	0.00160327	0.00160327	0.00160327	3.93369e-05	0.00412102	0.00255356	0.00233774	0.000694568	0.000779772	0.0012082	0.00189315	0.000156654
8	0.000335828	0.00116398	0.00116398	0.00116398	0.00116398	0.00116398	0.00116398	0.00116398	0.00116398	0.00116398	0.00116398	0.00116398	0.00116398	0.00116398	0.00116398	0.00116398	0.00116398	0.00116398	3.18543e-05	0.00301212	0.00187703	0.00172685	0.000524669	0.000591122	0.000885647	0.00138788	0.00012164

## Sheet: AT1G71520
Senescence co-expressed Gene Regulatory Network Simulation for AT1G71520
time	AGI	AT1G71520	AT1G79890	AT2G35910	AT3G02160	AT3G09520	AT3G11560	AT3G13670	AT3G17650	AT3G63280	AT4G16670	AT4G22920	AT4G32160	AT4G37160	AT4G37420	AT4G37990	AT5G04240	AT5G13330	AT5G18790	AT5G40690	AT5G49610	AT5G51690	AT5G54569	AT5G59970
	Common names	AT1G71520	AT1G79890	AT2G35910	AT3G02160	ATEXO70H4	AT3G11560	PPK1	YSL5	NEK4	AT4G16670	NYE1	AT4G32160	SKU5	AT4G37420	ELI3	ELF6	Rap2.6	AT5G18790	AT5G40690	AT5G49610	ACS12	AT5G54569	AT5G59970
0		1	0	0	0	0	0	0	0	0	0	0	0	0	0	0	0	0	0	0	0	0	0	0
0.33		0.716564	0.244376	0.280224	0.280224	0.244376	0.280224	0.280224	0.211189	0.211189	0.211189	0.211189	0.211189	0.211189	0.244376	0.244376	0.244376	0.244376	0.280224	0.237434	0.00975067	0.244376	0.244376	0.0129208
0.67		0.513464	0.35964	0.462738	0.462738	0.35964	0.462738	0.462738	0.293494	0.293494	0.293494	0.293494	0.293494	0.293494	0.35964	0.35964	0.35964	0.35964	0.462738	0.398008	0.0468541	0.35964	0.35964	0.0656077
1		0.367929	0.366245	0.538934	0.55	0.366245	0.538934	0.538934	0.287554	0.287554	0.287554	0.287554	0.287554	0.287554	0.366245	0.366245	0.366245	0.38	0.538934	0.489303	0.0888881	0.366245	0.366245	0.12576
1.33		0.263645	0.315703	0.508662	0.508662	0.33	0.52	0.508662	0.243794	0.243794	0.243794	0.243794	0.243794	0.243794	0.315703	0.315703	0.315703	0.315703	0.508662	0.510549	0.110183	0.315703	0.315703	0.156176
1.67		0.188918	0.251464	0.421857	0.421857	0.251464	0.421857	0.44	0.193295	0.193295	0.22	0.193295	0.193295	0.193295	0.251464	0.251464	0.27	0.251464	0.5	0.47026	0.109464	0.251464	0.251464	0.154583
2		0.135372	0.192833	0.328102	0.328102	0.192833	0.328102	0.328102	0.148268	0.148268	0.148268	0.14	0.148268	0.148268	0.192833	0.2	0.192833	0.192833	0.328102	0.395256	0.0965514	0.192833	0.192833	0.135293
2.33		0.0970027	0.145028	0.247603	0.247603	0.145028	0.247603	0.247603	0.111742	0.111742	0.111742	0.111742	0.11	0.111742	0.16	0.145028	0.145028	0.145028	0.247603	0.313601	0.0797795	0.145028	0.145028	0.110747
2.67		0.0695086	0.10791	0.184072	0.184072	0.10791	0.184072	0.184072	0.0833673	0.0833673	0.0833673	0.0833673	0.0833673	0.09	0.10791	0.10791	0.10791	0.10791	0.184072	0.240718	0.063519	0.12	0.10791	0.0873423
3		0.0498074	0.0797815	0.135735	0.135735	0.0797815	0.135735	0.135735	0.0618128	0.0618128	0.0618128	0.0618128	0.0618128	0.0618128	0.0797815	0.0797815	0.0797815	0.0797815	0.135735	0.181348	0.0494666	0.0797815	0.0797815	0.0674119
3.33		0.0356902	0.058748	0.0996166	0.0996166	0.058748	0.0996166	0.0996166	0.0456466	0.0456466	0.0456466	0.0456466	0.0456466	0.0456466	0.058748	0.058748	0.058748	0.058748	0.0996166	0.135141	0.0379933	0.058748	0.058748	0.0513479
3.67		0.0255743	0.0431437	0.0728917	0.0728917	0.0431437	0.0728917	0.0728917	0.0336157	0.0336157	0.0336157	0.0336157	0.0336157	0.0336157	0.0431437	0.0431437	0.0431437	0.0431437	0.0728917	0.100043	0.0289172	0.0431437	0.0431437	0.0387832
4		0.0183256	0.0316248	0.0532318	0.0532318	0.0316248	0.0532318	0.0532318	0.0247071	0.0247071	0.0247071	0.0247071	0.0247071	0.0247071	0.0316248	0.0316248	0.0316248	0.0316248	0.0532318	0.0737502	0.0218727	0.0316248	0.0316248	0.029128
4.33		0.0131315	0.0231499	0.0388218	0.0388218	0.0231499	0.0388218	0.0388218	0.0181329	0.0181329	0.0181329	0.0181329	0.0181329	0.0181329	0.0231499	0.0231499	0.0231499	0.0231499	0.0388218	0.0542167	0.0164712	0.0231499	0.0231499	0.0217908
4.67		0.00940953	0.0169287	0.028285	0.028285	0.0169287	0.028285	0.028285	0.0132931	0.0132931	0.0132931	0.0132931	0.0132931	0.0132931	0.0169287	0.0169287	0.0169287	0.0169287	0.028285	0.0397814	0.0123632	0.0169287	0.0169287	0.0162557
5		0.00674253	0.0123694	0.020593	0.020593	0.0123694	0.020593	0.020593	0.00973637	0.00973637	0.00973637	0.00973637	0.00973637	0.00973637	0.0123694	0.0123694	0.0123694	0.0123694	0.020593	0.0291506	0.00925666	0.0123694	0.0123694	0.012101
5.33		0.00483145	0.00903225	0.0149845	0.0149845	0.00903225	0.0149845	0.0149845	0.00712602	0.00712602	0.00712602	0.00712602	0.00712602	0.00712602	0.00903225	0.00903225	0.00903225	0.00903225	0.0149845	0.0213401	0.00691714	0.00903225	0.00903225	0.00899367
5.67		0.00346204	0.00659185	0.0108985	0.0108985	0.00659185	0.0108985	0.0108985	0.00521226	0.00521226	0.00521226	0.00521226	0.00521226	0.00521226	0.00659185	0.00659185	0.00659185	0.00659185	0.0108985	0.0156111	0.00516071	0.00659185	0.00659185	0.00667567
6		0.00248078	0.00480859	0.00792379	0.00792379	0.00480859	0.00792379	0.00792379	0.00381039	0.00381039	0.00381039	0.00381039	0.00381039	0.00381039	0.00480859	0.00480859	0.00480859	0.00480859	0.00792379	0.0114139	0.00384519	0.00480859	0.00480859	0.00494993
6.33		0.00177763	0.00350632	0.00575921	0.00575921	0.00350632	0.00575921	0.00575921	0.00278421	0.00278421	0.00278421	0.00278421	0.00278421	0.00278421	0.00350632	0.00350632	0.00350632	0.00350632	0.00575921	0.00834159	0.00286178	0.00350632	0.00350632	0.00366711
6.67		0.00127379	0.00255581	0.00418479	0.00418479	0.00255581	0.00418479	0.00418479	0.00203351	0.00203351	0.00203351	0.00203351	0.00203351	0.00203351	0.00255581	0.00255581	0.00255581	0.00255581	0.00418479	0.00609416	0.00212777	0.00255581	0.00255581	0.0027147
7		0.00091275	0.00186234	0.00304004	0.00304004	0.00186234	0.00304004	0.00304004	0.00148462	0.00148462	0.00148462	0.00148462	0.00148462	0.00148462	0.00186234	0.00186234	0.00186234	0.00186234	0.00304004	0.00445096	0.00158064	0.00186234	0.00186234	0.00200832
7.33		0.000654044	0.00135662	0.00220794	0.00220794	0.00135662	0.00220794	0.00220794	0.00108348	0.00108348	0.00108348	0.00108348	0.00108348	0.00108348	0.00135662	0.00135662	0.00135662	0.00135662	0.00220794	0.00325004	0.00117326	0.00135662	0.00135662	0.00148486
7.67		0.000468664	0.000987936	0.00160327	0.00160327	0.000987936	0.00160327	0.00160327	0.000790453	0.000790453	0.000790453	0.000790453	0.000790453	0.000790453	0.000987936	0.000987936	0.000987936	0.000987936	0.00160327	0.00237263	0.000870236	0.000987936	0.000987936	0.00109724
8		0.000335828	0.000719255	0.00116398	0.00116398	0.000719255	0.00116398	0.00116398	0.000576483	0.000576483	0.000576483	0.000576483	0.000576483	0.000576483	0.000719255	0.000719255	0.000719255	0.000719255	0.00116398	0.00173177	0.000645037	0.000719255	0.000719255	0.000810398

## Sheet: MYB77
Senescence co-expressed Gene Regulatory Network Simulation for MYB77
TIME	MYB77	AT3G53190	AT4G02110	AT4G03030	AT4G05190	AT4G09160	AT4G13710	AT4G14200	AT4G15830	AT4G16140	AT4G18760	AT4G22750	AT4G23800	AT4G26160	AT4G28780	AT4G29920	AT4G30280	AT4G35730	AT4G36180	AT4G37450	AT4G38240	AT5G01190	AT5G01910	AT5G03390	AT5G06150
0	1	0	0	0	0	0	0	0	0	0	0	0	0	0	0	0	0	0	0	0	0	0	0	0	0
0.33	0.716564	0.17439	0.280224	0.280224	0.280224	0.280224	0.280224	0.244376	0.280224	0.280224	0.280224	0.280224	0.244376	0.244376	0.280224	0.211189	0.280224	0.280224	0.280224	0.211189	0.280224	0.280224	0.280224	0.280224	0.244376
0.66	0.513464	0.232493	0.462738	0.462738	0.462738	0.462738	0.462738	0.35964	0.462738	0.462738	0.462738	0.462738	0.35964	0.35964	0.462738	0.293494	0.462738	0.462738	0.462738	0.293494	0.462738	0.462738	0.462738	0.462738	0.35964
1	0.367929	0.22303	0.538934	0.538934	0.538934	0.538934	0.538934	0.366245	0.538934	0.538934	0.538934	0.538934	0.366245	0.366245	0.538934	0.287554	0.538934	0.538934	0.538934	0.287554	0.538934	0.538934	0.538934	0.538934	0.366245
1.33	0.263645	0.187906	0.508662	0.508662	0.508662	0.508662	0.508662	0.315703	0.508662	0.508662	0.508662	0.508662	0.315703	0.315703	0.508662	0.243794	0.508662	0.508662	0.508662	0.243794	0.508662	0.508662	0.508662	0.508662	0.315703
1.66	0.188918	0.149048	0.421857	0.421857	0.421857	0.421857	0.421857	0.251464	0.421857	0.421857	0.421857	0.421857	0.251464	0.251464	0.421857	0.193295	0.421857	0.421857	0.421857	0.193295	0.421857	0.421857	0.421857	0.421857	0.251464
2	0.135372	0.114658	0.328102	0.328102	0.328102	0.328102	0.328102	0.192833	0.328102	0.328102	0.328102	0.328102	0.192833	0.192833	0.328102	0.148268	0.328102	0.328102	0.328102	0.148268	0.328102	0.328102	0.328102	0.328102	0.192833
2.33	0.0970027	0.0867263	0.247603	0.247603	0.247603	0.247603	0.247603	0.145028	0.247603	0.247603	0.247603	0.247603	0.145028	0.145028	0.247603	0.111742	0.247603	0.247603	0.247603	0.111742	0.247603	0.247603	0.247603	0.247603	0.145028
2.66	0.0695086	0.0649468	0.184072	0.184072	0.184072	0.184072	0.184072	0.10791	0.184072	0.184072	0.184072	0.184072	0.10791	0.10791	0.184072	0.0833673	0.184072	0.184072	0.184072	0.0833673	0.184072	0.184072	0.184072	0.184072	0.10791
3	0.0498074	0.0483314	0.135735	0.135735	0.135735	0.135735	0.135735	0.0797815	0.135735	0.135735	0.135735	0.135735	0.0797815	0.0797815	0.135735	0.0618128	0.135735	0.135735	0.135735	0.0618128	0.135735	0.135735	0.135735	0.135735	0.0797815
3.33	0.0356902	0.0358163	0.0996166	0.0996166	0.0996166	0.0996166	0.0996166	0.058748	0.0996166	0.0996166	0.0996166	0.0996166	0.058748	0.058748	0.0996166	0.0456466	0.0996166	0.0996166	0.0996166	0.0456466	0.0996166	0.0996166	0.0996166	0.0996166	0.058748
3.66	0.0255743	0.0264644	0.0728917	0.0728917	0.0728917	0.0728917	0.0728917	0.0431437	0.0728917	0.0728917	0.0728917	0.0728917	0.0431437	0.0431437	0.0728917	0.0336157	0.0728917	0.0728917	0.0728917	0.0336157	0.0728917	0.0728917	0.0728917	0.0728917	0.0431437
4	0.0183256	0.0195127	0.0532318	0.0532318	0.0532318	0.0532318	0.0532318	0.0316248	0.0532318	0.0532318	0.0532318	0.0532318	0.0316248	0.0316248	0.0532318	0.0247071	0.0532318	0.0532318	0.0532318	0.0247071	0.0532318	0.0532318	0.0532318	0.0532318	0.0316248
4.33	0.0131315	0.014364	0.0388218	0.0388218	0.0388218	0.0388218	0.0388218	0.0231499	0.0388218	0.0388218	0.0388218	0.0388218	0.0231499	0.0231499	0.0388218	0.0181329	0.0388218	0.0388218	0.0388218	0.0181329	0.0388218	0.0388218	0.0388218	0.0388218	0.0231499
4.66	0.00940953	0.0105605	0.028285	0.028285	0.028285	0.028285	0.028285	0.0169287	0.028285	0.028285	0.028285	0.028285	0.0169287	0.0169287	0.028285	0.0132931	0.028285	0.028285	0.028285	0.0132931	0.028285	0.028285	0.028285	0.028285	0.0169287
5	0.00674253	0.00775613	0.020593	0.020593	0.020593	0.020593	0.020593	0.0123694	0.020593	0.020593	0.020593	0.020593	0.0123694	0.0123694	0.020593	0.00973637	0.020593	0.020593	0.020593	0.00973637	0.020593	0.020593	0.020593	0.020593	0.0123694
5.33	0.00483145	0.00569161	0.0149845	0.0149845	0.0149845	0.0149845	0.0149845	0.00903225	0.0149845	0.0149845	0.0149845	0.0149845	0.00903225	0.00903225	0.0149845	0.00712602	0.0149845	0.0149845	0.0149845	0.00712602	0.0149845	0.0149845	0.0149845	0.0149845	0.00903225
5.66	0.00346204	0.00417355	0.0108985	0.0108985	0.0108985	0.0108985	0.0108985	0.00659185	0.0108985	0.0108985	0.0108985	0.0108985	0.00659185	0.00659185	0.0108985	0.00521226	0.0108985	0.0108985	0.0108985	0.00521226	0.0108985	0.0108985	0.0108985	0.0108985	0.00659185
6	0.00248078	0.00305841	0.00792379	0.00792379	0.00792379	0.00792379	0.00792379	0.00480859	0.00792379	0.00792379	0.00792379	0.00792379	0.00480859	0.00480859	0.00792379	0.00381039	0.00792379	0.00792379	0.00792379	0.00381039	0.00792379	0.00792379	0.00792379	0.00792379	0.00480859
6.33	0.00177763	0.00223992	0.00575921	0.00575921	0.00575921	0.00575921	0.00575921	0.00350632	0.00575921	0.00575921	0.00575921	0.00575921	0.00350632	0.00350632	0.00575921	0.00278421	0.00575921	0.00575921	0.00575921	0.00278421	0.00575921	0.00575921	0.00575921	0.00575921	0.00350632
6.66	0.00127379	0.00163961	0.00418479	0.00418479	0.00418479	0.00418479	0.00418479	0.00255581	0.00418479	0.00418479	0.00418479	0.00418479	0.00255581	0.00255581	0.00418479	0.00203351	0.00418479	0.00418479	0.00418479	0.00203351	0.00418479	0.00418479	0.00418479	0.00418479	0.00255581
7	0.00091275	0.0011996	0.00304004	0.00304004	0.00304004	0.00304004	0.00304004	0.00186234	0.00304004	0.00304004	0.00304004	0.00304004	0.00186234	0.00186234	0.00304004	0.00148462	0.00304004	0.00304004	0.00304004	0.00148462	0.00304004	0.00304004	0.00304004	0.00304004	0.00186234
7.33	0.000654044	0.000877274	0.00220794	0.00220794	0.00220794	0.00220794	0.00220794	0.00135662	0.00220794	0.00220794	0.00220794	0.00220794	0.00135662	0.00135662	0.00220794	0.00108348	0.00220794	0.00220794	0.00220794	0.00108348	0.00220794	0.00220794	0.00220794	0.00220794	0.00135662
7.66	0.000468664	0.00064128	0.00160327	0.00160327	0.00160327	0.00160327	0.00160327	0.000987936	0.00160327	0.00160327	0.00160327	0.00160327	0.000987936	0.000987936	0.00160327	0.000790453	0.00160327	0.00160327	0.00160327	0.000790453	0.00160327	0.00160327	0.00160327	0.00160327	0.000987936
8	0.000335828	0.000468581	0.00116398	0.00116398	0.00116398	0.00116398	0.00116398	0.000719255	0.00116398	0.00116398	0.00116398	0.00116398	0.000719255	0.000719255	0.00116398	0.000576483	0.00116398	0.00116398	0.00116398	0.000576483	0.00116398	0.00116398	0.00116398	0.00116398	0.000719255

## Sheet: ANAC055
Senescence co-expressed Gene Regulatory Network Simulation for ANAC055
TIME	ANAC055	AT3G16170	AT3G16180	AT3G17000	AT3G17770	AT3G17810	AT3G18950	AT3G19190	AT3G19390	AT3G19580	AT3G19910	AT3G21430	AT3G21790	AT3G22560	AT3G22620	AT3G23760	AT3G25500	AT3G26060	AT3G26100	AT3G27160	AT3G28210	AT3G29250	AT3G43230	AT3G46630	AT3G47780
0	1	0	0	0	0	0	0	0	0	0	0	0	0	0	0	0	0	0	0	0	0	0	0	0	0
0.33	0.716564	0.189111	0.280224	0.211189	0.17439	0.17439	0.244376	0.280224	0.244376	0.189111	0.244376	0.280224	0.189111	0.17439	0.211189	0.244376	0.211189	0.280224	0.280224	0.244376	0.280224	0.142885	0.211189	0.280224	0.211189
0.66	0.513464	0.255811	0.462738	0.293494	0.232493	0.232493	0.35964	0.462738	0.35964	0.255811	0.35964	0.462738	0.255811	0.232493	0.293494	0.35964	0.293494	0.462738	0.462738	0.35964	0.462738	0.18607	0.293494	0.462738	0.293494
1	0.367929	0.247047	0.538934	0.287554	0.22303	0.22303	0.366245	0.538934	0.366245	0.247047	0.366245	0.538934	0.247047	0.22303	0.287554	0.366245	0.287554	0.538934	0.538934	0.366245	0.538934	0.176974	0.287554	0.538934	0.287554
1.33	0.263645	0.208467	0.508662	0.243794	0.187906	0.187906	0.315703	0.508662	0.315703	0.208467	0.315703	0.508662	0.208467	0.187906	0.243794	0.315703	0.243794	0.508662	0.508662	0.315703	0.508662	0.149078	0.243794	0.508662	0.243794
1.66	0.188918	0.165253	0.421857	0.193295	0.149048	0.149048	0.251464	0.421857	0.251464	0.165253	0.251464	0.421857	0.165253	0.149048	0.193295	0.251464	0.193295	0.421857	0.421857	0.251464	0.421857	0.118621	0.193295	0.421857	0.193295
2	0.135372	0.126945	0.328102	0.148268	0.114658	0.114658	0.192833	0.328102	0.192833	0.126945	0.192833	0.328102	0.126945	0.114658	0.148268	0.192833	0.148268	0.328102	0.328102	0.192833	0.328102	0.0916281	0.148268	0.328102	0.148268
2.33	0.0970027	0.0958664	0.247603	0.111742	0.0867263	0.0867263	0.145028	0.247603	0.145028	0.0958664	0.145028	0.247603	0.0958664	0.0867263	0.111742	0.145028	0.111742	0.247603	0.247603	0.145028	0.247603	0.0696011	0.111742	0.247603	0.111742
2.66	0.0695086	0.0716762	0.184072	0.0833673	0.0649468	0.0649468	0.10791	0.184072	0.10791	0.0716762	0.10791	0.184072	0.0716762	0.0649468	0.0833673	0.10791	0.0833673	0.184072	0.184072	0.10791	0.184072	0.052335	0.0833673	0.184072	0.0833673
3	0.0498074	0.0532567	0.135735	0.0618128	0.0483314	0.0483314	0.0797815	0.135735	0.0797815	0.0532567	0.0797815	0.135735	0.0532567	0.0483314	0.0618128	0.0797815	0.0618128	0.135735	0.135735	0.0797815	0.135735	0.0390959	0.0618128	0.135735	0.0618128
3.33	0.0356902	0.0394083	0.0996166	0.0456466	0.0358163	0.0358163	0.058748	0.0996166	0.058748	0.0394083	0.058748	0.0996166	0.0394083	0.0358163	0.0456466	0.058748	0.0456466	0.0996166	0.0996166	0.058748	0.0996166	0.0290767	0.0456466	0.0996166	0.0456466
3.66	0.0255743	0.029078	0.0728917	0.0336157	0.0264644	0.0264644	0.0431437	0.0728917	0.0431437	0.029078	0.0431437	0.0728917	0.029078	0.0264644	0.0336157	0.0431437	0.0336157	0.0728917	0.0728917	0.0431437	0.0728917	0.0215573	0.0336157	0.0728917	0.0336157
4	0.0183256	0.0214116	0.0532318	0.0247071	0.0195127	0.0195127	0.0316248	0.0532318	0.0316248	0.0214116	0.0316248	0.0532318	0.0214116	0.0195127	0.0247071	0.0316248	0.0247071	0.0532318	0.0532318	0.0316248	0.0532318	0.0159452	0.0247071	0.0532318	0.0247071
4.33	0.0131315	0.0157421	0.0388218	0.0181329	0.014364	0.014364	0.0231499	0.0388218	0.0231499	0.0157421	0.0231499	0.0388218	0.0157421	0.014364	0.0181329	0.0231499	0.0181329	0.0388218	0.0388218	0.0231499	0.0388218	0.0117731	0.0181329	0.0388218	0.0181329
4.66	0.00940953	0.0115599	0.028285	0.0132931	0.0105605	0.0105605	0.0169287	0.028285	0.0169287	0.0115599	0.0169287	0.028285	0.0115599	0.0105605	0.0132931	0.0169287	0.0132931	0.028285	0.028285	0.0169287	0.028285	0.00868026	0.0132931	0.028285	0.0132931
5	0.00674253	0.00848057	0.020593	0.00973637	0.00775613	0.00775613	0.0123694	0.020593	0.0123694	0.00848057	0.0123694	0.020593	0.00848057	0.00775613	0.00973637	0.0123694	0.00973637	0.020593	0.020593	0.0123694	0.020593	0.00639242	0.00973637	0.020593	0.00973637
5.33	0.00483145	0.00621649	0.0149845	0.00712602	0.00569161	0.00569161	0.00903225	0.0149845	0.00903225	0.00621649	0.00903225	0.0149845	0.00621649	0.00569161	0.00712602	0.00903225	0.00712602	0.0149845	0.0149845	0.00903225	0.0149845	0.00470293	0.00712602	0.0149845	0.00712602
5.66	0.00346204	0.00455373	0.0108985	0.00521226	0.00417355	0.00417355	0.00659185	0.0108985	0.00659185	0.00455373	0.00659185	0.0108985	0.00455373	0.00417355	0.00521226	0.00659185	0.00521226	0.0108985	0.0108985	0.00659185	0.0108985	0.00345699	0.00521226	0.0108985	0.00521226
6	0.00248078	0.0033337	0.00792379	0.00381039	0.00305841	0.00305841	0.00480859	0.00792379	0.00480859	0.0033337	0.00480859	0.00792379	0.0033337	0.00305841	0.00381039	0.00480859	0.00381039	0.00792379	0.00792379	0.00480859	0.00792379	0.00253921	0.00381039	0.00792379	0.00381039
6.33	0.00177763	0.00243923	0.00575921	0.00278421	0.00223992	0.00223992	0.00350632	0.00575921	0.00350632	0.00243923	0.00350632	0.00575921	0.00243923	0.00223992	0.00278421	0.00350632	0.00278421	0.00575921	0.00575921	0.00350632	0.00575921	0.0018638	0.00278421	0.00575921	0.00278421
6.66	0.00127379	0.00178388	0.00418479	0.00203351	0.00163961	0.00163961	0.00255581	0.00418479	0.00255581	0.00178388	0.00255581	0.00418479	0.00178388	0.00163961	0.00203351	0.00255581	0.00203351	0.00418479	0.00418479	0.00255581	0.00418479	0.00136719	0.00203351	0.00418479	0.00203351
7	0.00091275	0.00130402	0.00304004	0.00148462	0.0011996	0.0011996	0.00186234	0.00304004	0.00186234	0.00130402	0.00186234	0.00304004	0.00130402	0.0011996	0.00148462	0.00186234	0.00148462	0.00304004	0.00304004	0.00186234	0.00304004	0.00100233	0.00148462	0.00304004	0.00148462
7.33	0.000654044	0.000952835	0.00220794	0.00108348	0.000877274	0.000877274	0.00135662	0.00220794	0.00135662	0.000952835	0.00135662	0.00220794	0.000952835	0.000877274	0.00108348	0.00135662	0.00108348	0.00220794	0.00220794	0.00135662	0.00220794	0.000734433	0.00108348	0.00220794	0.00108348
7.66	0.000468664	0.000695954	0.00160327	0.000790453	0.00064128	0.00064128	0.000987936	0.00160327	0.000987936	0.000695954	0.000987936	0.00160327	0.000695954	0.00064128	0.000790453	0.000987936	0.000790453	0.00160327	0.00160327	0.000987936	0.00160327	0.000537868	0.000790453	0.00160327	0.000790453
8	0.000335828	0.000508137	0.00116398	0.000576483	0.000468581	0.000468581	0.000719255	0.00116398	0.000719255	0.000508137	0.000719255	0.00116398	0.000508137	0.000468581	0.000576483	0.000719255	0.000576483	0.00116398	0.00116398	0.000719255	0.00116398	0.000393722	0.000576483	0.00116398	0.000576483
