# Supplementary material for: Dynamic modeling of transcriptional gene regulatory network uncovers distinct pathways during the onset of Arabidopsis leaf senescence
Source: NPJ Syst Biol Appl. 2018 Aug 31;4:35. doi: 10.1038/s41540-018-0071-2 (PMC6119185; doi:10.1038/s41540-018-0071-2)
Supplement: Supplementary file 8 — Table S7 [file 41540_2018_71_MOESM8_ESM.xlsx]

## Sheet: Table S7
Table S7	qRT-PCR
Sheet1	Primers used for qRT-PCR
Sheet2	Cγ0 values used in qRT-PCR mathematical modeling for SAG12 and AT5G40690
Sheet3	Cγ0 values used in qRT-PCR mathematical modeling for AT1G71520 and its potential downstream target genes

## Sheet: Primers for qRT-PCR
Table S7: Primers used for qRT-PCR
Primers	Sequence
AT3G02160_qRTPCR_F	GATGGTGGTGGTAGGTTAGAAAT
AT3G02160_qRTPCR_R	AATCGAAGAGGCGCAGTTAG
PPK1_qRTPCR_F	ACCATACATGAGGAGCGTATTG
PPK1_qRTPCR_R	TGTCGCTATTGATGGCCTTAG
AT5G18790_qRTPCR_F	TGCTGGAACTGGTTTCTTCTAT
AT5G18790_qRTPCR_R	AAGAGGACATGACGGTTGAC
AT3G11560_qRTPCR_F	TGACCTGGCGTCAGTTATTC
AT3G11560_qRTPCR_R	GGAATCAGGCCTGGTACATATC
AT2G35910_qRTPCR_F	ACACGTATCCATCACCATCAC
AT2G35910_qRTPCR_R	CCTTTGCTTCCGAGTAGAGAAT
AT5G40690_qRTPCR_F	GCCAACCGCTGGATTATTTAC
AT5G40690_qRTPCR_R	CACCTTGCTTGACCACATTTC
Rap2.6_qRTPCR_F	GACATGGACGATGGGTCATAAG
Rap2.6_qRTPCR_R	GTCACAGCTGAACCGGTAAT
AT1G71520_qRTPCR_F	CGTCTCTGGTTAGGCTCTTTC
AT1G71520_qRTPCR_R	CGAGGGAGGTTGTAAGTAAGTG
ELI3_qRTPCR_F	GAAGATGGTGGTGGGTAGTATG
ELI3_qRTPCR_R	TGACATAATCCGCAGAGATGAG
ELF6_qRTPCR_F	CTCTGCTGACCTAACCTTAACC
ELF6_qRTPCR_R	CTACCTGAGTTGGAGCCATTATT
ATEXO70H4_qRTPCR_F	GCGTCGTAGCTGATCCAAATA
ATEXO70H4_qRTPCR_R	CATCGCCTTCTCCCAAGATAAC

## Sheet: math modeling 
		Cγ0
	Sample	Day0	Day2	Day4	Day6
SAG12	ANAC046_Col		32.6328	17.9762	27.1106
	ANAC046_OX		35.0143	18.6382	24.443
	ANAC046_SRDX		17.9762	20.7838	26.9443
AT5G40690	ANAC046_Col	27.5397	26.4778	22.9421	37.227
	ANAC046_OX	32.0157	34.0769	23.1223	37.2681
	ANAC046_SRDX	28.029	22.9421	24.4015	37.7466

## Sheet: math modeling of target genes
	Cγ0
Genes	Day0	Day2	Day4	Day6
AT3G02160	28.6109	27.9021	27.127	35.0874
PPK1	28.4239	28.3961	28.0749	1e-07
AT5G18790	27.4146	29.0231	28.9552	39.0602
AT3G11560	21.9971	22.626	21.7099	34.4793
AT2G35910	29.2704	28.1514	27.1352	1e-07
Rap2.6	26.348	24.3698	26.5967	36.3997
AT1G71520	27.2217	27.9656	25.4977	37.5753
ELI3	18.7916	16.8082	16.1157	29.3357
ELF6	26.6635	26.0022	25.4596	40.0498
ATEXO70H4	25.924	26.8072	26.8458	37.4381
